# Supplementary material for: LncRNA DANCR represses Doxorubicin-induced apoptosis through stabilizing MALAT1 expression in colorectal cancer cells
Source: Cell Death Dis. 2021 Jan 6;12(1):24. doi: 10.1038/s41419-020-03318-8 (PMC7791116; doi:10.1038/s41419-020-03318-8)
Supplement: Supplementary file 10 — Supplemental Table S1 [file 41419_2020_3318_MOESM10_ESM.xlsx]

## Sheet: Primers and oligos
Primer Name	Sequence
qPCR primers:
GAPDH-F	TTGCCCTCAACGACCACTTT
GAPDH-R	CCACCACCCTGTTGCTGTAG
ACTIN-F	CAGCCATGTACGTTGCTATCCAGG
ACTIN-R	AGGTCCAGACGCAGGATGGCATG
DANCR-F	AGCTGCATTCCTGAACCGTT
DANCR-R	CACGTTTCTCATGACCTCCCC
MALAT1-F	ATATGGGGACGTAGGCCGAT
MALAT1-R	TCTCCAGGACTTGGCAGTCT
PTEN-F	CAGTGGCGGAACTTGCAATC
PTEN-R	GGTAACGGCTGAGGGAACTC
QK-F	CGGGATCTTCAACCACCTC
QK-R	ATCAGGCAATTCTGCACTCC
TP53-F	ACAACGTTCTGTCCCCCTTG
TP53-R	CTGGCATTCTGGGAGCTTCA
H19-F	CGGACACAAAACCCTCTAGC
H19-R	TGTTCCGATGGTGTCTTTGA
PURPL-F	CCTTGGGAAAACTGGCCTCA
PURPL-R	CAGTGTGCATTTTGGGCTCC
VIMENTIN-F	TGGTTGATACCCACTCAAAAAGG
VIMENTIN-R	TATTCAAGGTCATCGTGATGCTG
E-CAD-F	GAAAGTTTTCCACCAAAGTCACG
E-CAD-R	ATGTGAGCAATTCTGCTTGGATT
CLDN7-F	GCTGCAAAATGTACGACTCGG
CLDN7-R	CACAAACATGGCCAGGAAGC
Cloning primers:
DANCR full-F	GCGAATTCGCCCTTGCCCAGAGTCTTCCCGGGATTGGC
DANCR full-R	CCCTCGAGGTCAGGCCAAGTAAGTTTATTAACCTGCC
shRNA oligos:
shDANCR-S1	GATC TAAGCCGGTCATGAGATTATACTCGAGTATAATCTCATGACCGGCTTATTTTTG
shDANCR-AS1	AATTCAAAAATAAGCCGGTCATGAGATTATACTCGAGTATAATCTCATGACCGGCTTA
shDANCR-S2	GATC AGAAGCCTGGCAGGTTAATAACTCGAGTTATTAACCTGCCAGGCTTCTTTTTTG
shDANCR-AS2	AATTCAAAAAAGAAGCCTGGCAGGTTAATAACTCGAGTTATTAACCTGCCAGGCTTCT
siRNA:
siDANCR#1	TAAGCCGGTCATGAGATTA
siDANCR#2	AGAAGCCTGGCAGGTTAAT
siQK#1	GAAGCTGGTTTAATCTATA
siQK#2	GACCTATTGTTCAGTTACA
ASO oligos:
MALAT1 ASO#1	CAAGTTGGCAAGTAACTCCC
MALAT1 ASO#2	TGCCTTTAGGATTCTAGACA
DANCR ASO#1	CTACAGGCACAAGCCATTGA
DANCR ASO#2	AGCCAACTATCCCTTCAGTT
