# Supplementary material for: LncRNA DANCR represses Doxorubicin-induced apoptosis through stabilizing MALAT1 expression in colorectal cancer cells
Source: Cell Death Dis. 2021 Jan 6;12(1):24. doi: 10.1038/s41419-020-03318-8 (PMC7791116; doi:10.1038/s41419-020-03318-8)
Supplement: Supplementary file 11 — Supplemental Table S2 [file 41419_2020_3318_MOESM11_ESM.xlsx]

## Sheet: HCT116
Downregulated:	Gene_id	Gene_Symbol	log2(FPKM-Ctrl1)	log2(FPKM-Ctrl2)	log2(FPKM-Dox1)	log2(FPKM-Dox2)		log2(average FPKM-Ctrl)	log2(average FPKM-Dox)	log2(Fold change)	Fold change
	ENSG00000270103	RNU11	4.6079	-6.6439	-6.6439	-6.6439		3.60849	-6.6439	-10.2524	0.000819828
	ENSG00000237413	RP11-183M13.1	-6.6439	2.7797	-6.4199	-6.3495		1.7818	-6.38427	-8.16607	0.00348151
	ENSG00000256185	RP11-612B6.2	0.2661	0.418	-6.6439	-6.6439		0.344048	-6.6439	-6.98795	0.00787804
	ENSG00000269905	RP11-271K21.11	-0.537	-1.0462	-6.6439	-6.5954		-0.76925	-6.61945	-5.8502	0.0173347
	ENSG00000256152	RP11-463O12.3	-0.2584	-6.6439	-6.6438	-6.6439		-1.24125	-6.64385	-5.4026	0.0236404
	ENSG00000263105	RP11-95P2.3	-0.5868	-2.8148	-6.6439	-6.6439		-1.30768	-6.6439	-5.33622	0.0247536
	ENSG00000228033	AC010967.2	-1.8515	-0.914	-6.6439	-6.6439		-1.3079	-6.6439	-5.336	0.0247574
	ENSG00000223732	RP11-321C24.1	0.1735	-0.188	-4.5317	-6.6439		0.00404326	-5.23152	-5.23557	0.0265422
	ENSG00000250829	RP11-11N5.1	-0.4471	-6.6439	-6.6439	-6.6439		-1.42757	-6.6439	-5.21633	0.0268984
	ENSG00000237128	RP11-351M16.3	-2.3196	-1.3131	-6.6439	-6.6439		-1.7303	-6.6439	-4.9136	0.0331787
	ENSG00000229771	RP4-644L1.2	-1.356	-2.2777	-6.6439	-6.6439		-1.74446	-6.6439	-4.89944	0.033506
	ENSG00000234877	AC092660.1	-1.6446	-2.1645	-6.6439	-6.6439		-1.88126	-6.6439	-4.76264	0.0368385
	ENSG00000236889	RP11-38J22.1	-2.2926	-1.8116	-6.6439	-6.6439		-2.03215	-6.6439	-4.61175	0.0409
	ENSG00000259685	CTD-2315E11.1	-0.8921	-6.6439	-6.1099	-6.6439		-1.86557	-6.35233	-4.48676	0.0446016
	ENSG00000259757	RP11-129I19.2	-6.6439	-1.221	-6.6439	-6.6439		-2.18776	-6.6439	-4.45614	0.0455583
	ENSG00000256288	RP11-277P12.10	-1.8264	-3.2565	-6.6439	-6.6439		-2.37106	-6.6439	-4.27284	0.0517306
	ENSG00000227877	RP11-59J5.1	-1.9304	-3.1857	-6.6439	-6.6439		-2.42562	-6.6439	-4.21828	0.0537244
	ENSG00000267334	CTD-2534I21.8	-2.4593	-2.5023	-6.6439	-6.6439		-2.48064	-6.6439	-4.16326	0.0558128
	ENSG00000260591	RP11-817O13.6	-3.0412	-2.1026	-6.6439	-6.6439		-2.49688	-6.6439	-4.14702	0.0564446
	ENSG00000266835	RP11-838N2.4	-2.8307	-2.2392	-6.6439	-6.6439		-2.50485	-6.6439	-4.13905	0.0567571
	ENSG00000228222	AC074363.1	-5.7894	-1.61	-6.6439	-6.6439		-2.53249	-6.6439	-4.11141	0.0578554
	ENSG00000228719	RP5-1119A7.14	-6.6439	-1.604	-6.6439	-6.6439		-2.5608	-6.6439	-4.0831	0.0590016
	ENSG00000237585	RP11-442J21.1	-6.6439	-1.6081	-6.6439	-6.6439		-2.56478	-6.6439	-4.07912	0.0591646
	ENSG00000254263	RP11-473O4.4	-3.7658	-1.9459	-6.6439	-6.6439		-2.58611	-6.6439	-4.05779	0.0600458
	ENSG00000260052	CTC-527H23.3	-1.9222	-4.0671	-6.6439	-6.6439		-2.62811	-6.6439	-4.01579	0.0618197
	ENSG00000259524	RP11-461F11.1	-2.3029	-3.2416	-6.6439	-6.6439		-2.69721	-6.6439	-3.94669	0.0648528
	ENSG00000228886	RP11-290D2.3	-2.747	-2.733	-6.6439	-6.6439		-2.73998	-6.6439	-3.90392	0.0668042
	ENSG00000258808	RP11-255G12.3	-1.7911	-6.6439	-6.6439	-6.6439		-2.74202	-6.6439	-3.90188	0.0668985
	ENSG00000231485	RP4-535B20.1	-1.7963	-6.6439	-6.6439	-6.6439		-2.74704	-6.6439	-3.89686	0.0671319
	ENSG00000235495	AC010987.5	-6.6439	-1.8266	-6.6439	-6.6439		-2.77632	-6.6439	-3.86758	0.068508
	ENSG00000197176	RP11-76E12.1	-2.0149	-0.8632	-4.4533	-6.6439		-1.32705	-5.16753	-3.84048	0.0698073
	ENSG00000233393	AP000688.29	-1.3074	-6.6439	-6.6439	-5.5544		-2.27213	-5.99866	-3.72653	0.0755446
	ENSG00000253108	RP1-84O15.2	-3.1085	-1.4798	-6.0095	-5.4951		-2.07557	-5.72949	-3.65392	0.0794438
	ENSG00000258410	RP11-173D3.1	-6.6439	-2.0767	-6.6439	-6.6439		-3.01709	-6.6439	-3.62681	0.0809509
	ENSG00000267696	CTB-151G24.1	-6.6439	-2.0944	-6.6439	-6.6439		-3.03407	-6.6439	-3.60983	0.0819093
	ENSG00000228707	RP11-787B4.2	-2.1102	-6.6439	-6.6439	-6.6439		-3.04922	-6.6439	-3.59468	0.0827739
	ENSG00000228734	RP11-335E6.3	-2.5674	-3.8016	-6.6439	-6.6439		-3.05636	-6.6439	-3.58754	0.0831845
	ENSG00000262094	AC139099.5	-3.3243	-2.8405	-6.6439	-6.6439		-3.06221	-6.6439	-3.58169	0.0835228
	ENSG00000229454	RP11-202I11.2	-3.0221	-3.1833	-6.6439	-6.6439		-3.10045	-6.6439	-3.54345	0.085766
	ENSG00000264488	RP11-605F20.1	-2.2088	-6.6439	-6.6439	-6.6439		-3.1436	-6.6439	-3.5003	0.0883702
	ENSG00000250103	RP11-380D23.2	-2.2136	-6.6439	-6.6439	-6.6439		-3.14819	-6.6439	-3.49571	0.0886516
	ENSG00000250842	CTC-806A22.1	-4.0098	-2.6181	-6.6439	-6.6439		-3.15227	-6.6439	-3.49163	0.0889024
	ENSG00000223401	RP11-211G3.2	-2.2189	-6.6439	-6.6439	-6.6439		-3.15326	-6.6439	-3.49064	0.0889634
	ENSG00000258561	RP11-72M17.1	0.626	0.0955	-2.336	-4.8306		0.384998	-3.10035	-3.48534	0.0892908
	ENSG00000267586	RP11-21F16.1	-2.1606	-4.1058	-5.9446	-6.6439		-2.82754	-6.25229	-3.42474	0.0931214
	ENSG00000259087	RP11-356O9.2	-3.3001	-3.1986	-6.6439	-6.6439		-3.24846	-6.6439	-3.39544	0.095032
	ENSG00000230649	AC024084.1	-6.6439	-2.3291	-6.6439	-6.6439		-3.25837	-6.6439	-3.38553	0.0956872
	ENSG00000236601	RP4-669L17.2	-3.367	-3.1577	-6.6439	-6.6439		-3.25856	-6.6439	-3.38534	0.0956997
	ENSG00000267568	RP11-87G24.3	-4.2549	-2.4274	-6.6439	-6.2838		-3.06928	-6.45264	-3.38336	0.0958312
	ENSG00000225857	RP11-46A10.2	-6.6439	-2.3348	-6.6439	-6.6439		-3.2638	-6.6439	-3.3801	0.0960479
	ENSG00000224850	AC108051.3	-2.9176	-3.8357	-6.6439	-6.6439		-3.30482	-6.6439	-3.33908	0.098818
	ENSG00000225750	RP11-242O24.3	-2.3979	-6.6439	-6.6439	-6.6439		-3.3238	-6.6439	-3.3201	0.100127
	ENSG00000267446	CTB-39G8.2	-2.4199	-6.6439	-6.6439	-6.6439		-3.34469	-6.6439	-3.29921	0.101587
	ENSG00000228559	RP3-340B19.3	-2.4293	-6.6439	-6.6439	-6.6439		-3.35361	-6.6439	-3.29029	0.102218
	ENSG00000260123	RP11-326A19.4	-2.4359	-6.6439	-6.6439	-6.6439		-3.35988	-6.6439	-3.28402	0.102662
	ENSG00000261673	RP11-328J14.1	-3.3756	-3.3885	-6.6439	-6.6439		-3.38204	-6.6439	-3.26186	0.104251
	ENSG00000247402	CTD-2340E1.2	-6.6439	-2.466	-6.6439	-6.6439		-3.38842	-6.6439	-3.25548	0.104713
	ENSG00000250057	RP11-576N17.5	-6.6439	-2.4858	-6.6439	-6.6439		-3.40717	-6.6439	-3.23673	0.106084
	ENSG00000232245	RP4-705F19.1	-6.6439	-2.4914	-6.6439	-6.6439		-3.41248	-6.6439	-3.23142	0.106474
	ENSG00000236377	AC084809.3	-3.9455	-3.0887	-6.6439	-6.6439		-3.45441	-6.6439	-3.18949	0.109614
	ENSG00000243819	Metazoa_SRP	-2.5548	-6.6439	-6.6439	-6.6439		-3.47243	-6.6439	-3.17147	0.110992
	ENSG00000267578	AC015849.12	-3.4806	-3.4964	-6.6439	-6.6439		-3.48848	-6.6439	-3.15542	0.112234
	ENSG00000266268	RP11-172F10.1	-3.8442	-3.2376	-6.6439	-6.6439		-3.50925	-6.6439	-3.13465	0.113861
	ENSG00000227356	RP11-459F3.3	-2.6156	-6.6439	-6.6439	-6.6439		-3.52979	-6.6439	-3.11411	0.115494
	ENSG00000248432	RP11-269F21.2	-6.6439	-2.6231	-6.6439	-6.6439		-3.53685	-6.6439	-3.10705	0.116061
	ENSG00000259485	CTD-2147F2.1	-3.256	-2.7222	-6.6439	-5.6593		-2.96455	-6.06919	-3.10463	0.116255
	ENSG00000231829	RP11-310E22.5	-3.5404	-3.5578	-6.6439	-6.6439		-3.54907	-6.6439	-3.09483	0.117048
	ENSG00000246523	RP11-736K20.6	-2.6828	-6.6439	-6.6439	-6.6439		-3.59302	-6.6439	-3.05088	0.120668
	ENSG00000260107	AC005606.15	-2.6865	-6.6439	-6.6439	-6.6439		-3.5965	-6.6439	-3.0474	0.12096
	ENSG00000258001	RP11-756H6.1	-6.6439	-2.6871	-6.6439	-6.6439		-3.59706	-6.6439	-3.04684	0.121007
	ENSG00000253395	KB-1460A1.1	-3.5922	-3.6109	-6.6439	-6.6439		-3.60152	-6.6439	-3.04238	0.121381
	ENSG00000254396	RP11-56F10.3	-4.1212	-3.2828	-6.6439	-6.6439		-3.64194	-6.6439	-3.00196	0.12483
	ENSG00000269186	RP11-805I24.2	-2.74	-6.6439	-6.6439	-6.6439		-3.6467	-6.6439	-2.9972	0.125243
	ENSG00000226022	AC026167.1	0.0958	-1.0867	-6.6439	-2.447		-0.377543	-3.3704	-2.99286	0.12562
	ENSG00000269909	RP11-489N22.3	-6.635	-2.5726	-6.6424	-6.3322		-3.48873	-6.47898	-2.99024	0.125848
	ENSG00000259539	CTD-2651B20.1	-6.6439	-2.7894	-6.6439	-6.6439		-3.69296	-6.6439	-2.95094	0.129324
	ENSG00000249346	RP3-468B3.3	-3.1003	-4.7247	-6.6439	-6.6439		-3.69502	-6.6439	-2.94888	0.129509
	ENSG00000256250	RP11-989F5.1	-2.7925	-6.6439	-6.6439	-6.6439		-3.69586	-6.6439	-2.94804	0.129584
	ENSG00000234037	RP11-347K2.2	-2.7934	-6.6439	-6.6439	-6.6439		-3.6967	-6.6439	-2.9472	0.12966
	ENSG00000254223	RP11-419K12.1	-3.2441	-4.4654	-6.6439	-6.6439		-3.7292	-6.6439	-2.9147	0.132613
	ENSG00000242282	AC108488.4	1.327	1.146	-1.9085	-1.4587		1.23934	-1.66614	-2.90548	0.133464
	ENSG00000230676	RP11-65J3.3	-3.7304	-3.7521	-6.6439	-6.6439		-3.74121	-6.6439	-2.90269	0.133722
	ENSG00000225249	LINC00378	-6.6439	-2.8731	-6.6439	-6.6439		-3.7711	-6.6439	-2.8728	0.136521
	ENSG00000251339	RP11-506N2.1	-6.6439	-2.8961	-6.6439	-6.6439		-3.79252	-6.6439	-2.85138	0.138563
	ENSG00000230515	AC092580.3	-6.6439	-2.9008	-6.6439	-6.6439		-3.79689	-6.6439	-2.84701	0.138984
	ENSG00000237751	AC007040.5	-2.9121	-6.6439	-6.6439	-6.6439		-3.8074	-6.6439	-2.8365	0.14
	ENSG00000233922	AL133493.2	-1.632	-3.6112	-4.3098	-6.6439		-2.30589	-5.04879	-2.7429	0.149384
	ENSG00000230852	RP11-51G5.1	-3.017	-6.6439	-6.6439	-6.6439		-3.90471	-6.6439	-2.73919	0.149768
	ENSG00000226562	RP11-255A11.21	-4.2245	-3.6665	-6.6439	-6.6439		-3.91869	-6.6439	-2.72521	0.151227
	ENSG00000268544	RP11-277L2.4	-6.6439	-3.0475	-6.6439	-6.6439		-3.9329	-6.6439	-2.711	0.152724
	ENSG00000253314	LINC00293	-2.891	-6.6439	-6.6439	-6.3586		-3.78777	-6.49421	-2.70644	0.153208
	ENSG00000242791	RP11-651P23.5	-3.067	-6.6439	-6.6439	-6.6439		-3.9509	-6.6439	-2.693	0.154642
	ENSG00000230939	RP11-314C16.1	-1.4581	-2.4456	-3.7426	-6.6439		-1.86896	-4.56137	-2.69241	0.154705
	ENSG00000265547	RP11-293E1.2	-3.081	-6.6439	-6.6439	-6.6439		-3.96381	-6.6439	-2.68009	0.156032
	ENSG00000257048	RP11-476M19.2	-3.9565	-3.982	-6.6439	-6.6439		-3.96919	-6.6439	-2.67471	0.156615
	ENSG00000258651	RP11-545M17.1	-6.6439	-3.1079	-6.6439	-6.6439		-3.9886	-6.6439	-2.6553	0.158736
	ENSG00000215483	LINC00598	-3.6473	-4.5074	-6.6439	-6.6439		-4.01418	-6.6439	-2.62972	0.161576
	ENSG00000258800	CTD-2302E22.2	-6.6439	-3.138	-6.6439	-6.6439		-4.01628	-6.6439	-2.62762	0.161811
	ENSG00000182586	LINC00334	-4.0098	-4.036	-6.6439	-6.6439		-4.02284	-6.6439	-2.62106	0.162548
	ENSG00000259289	RP11-798K3.3	-3.6641	-4.5224	-6.6439	-6.6439		-4.03034	-6.6439	-2.61356	0.163396
	ENSG00000260137	RP11-258F22.2	-3.1556	-6.6439	-6.6439	-6.6439		-4.03245	-6.6439	-2.61145	0.163635
	ENSG00000251611	RP11-610P16.1	-3.1556	-6.6439	-6.6439	-6.6439		-4.03245	-6.6439	-2.61145	0.163635
	ENSG00000226505	AC016700.3	-3.376	-3.2247	-5.4026	-6.6439		-3.29837	-5.89367	-2.59531	0.165476
	ENSG00000254610	RP5-903G2.2	-1.9309	-1.6705	-6.6439	-3.5499		-1.79483	-4.39012	-2.59529	0.165478
	ENSG00000227517	AC003051.1	-6.6439	1.1359	-1.824	-3.5666		0.14245	-2.44679	-2.58924	0.166174
	ENSG00000250081	CTD-2116N20.1	-6.6439	-3.2129	-6.6439	-6.6439		-4.08498	-6.6439	-2.55892	0.169702
	ENSG00000264149	RP11-268I9.3	-3.2175	-6.6439	-6.6439	-6.6439		-4.08919	-6.6439	-2.55471	0.170198
	ENSG00000251164	HULC	-3.225	-6.6439	-6.6439	-6.6439		-4.09605	-6.6439	-2.54785	0.171009
	ENSG00000258404	RP11-1029J19.5	-2.5497	-6.6439	-5.9095	-6.1127		-3.46761	-6.00753	-2.53991	0.171953
	ENSG00000249317	CTB-191D16.1	-3.2402	-6.6439	-6.6439	-6.6439		-4.10994	-6.6439	-2.53396	0.172664
	ENSG00000259459	RP11-321G12.1	-3.2492	-6.6439	-6.6439	-6.6439		-4.11816	-6.6439	-2.52574	0.173651
	ENSG00000257759	RP11-486O13.4	-3.256	-6.6439	-6.6439	-6.6439		-4.12437	-6.6439	-2.51953	0.1744
	ENSG00000230647	AC022816.2	-6.6439	-3.258	-6.6439	-6.6439		-4.1262	-6.6439	-2.5177	0.174621
	ENSG00000233143	AC009492.1	-6.6439	-3.2585	-6.6439	-6.6439		-4.12665	-6.6439	-2.51725	0.174676
	ENSG00000261760	RP11-1223D19.1	6.2709	6.3066	3.5979	3.9395		6.28886	3.77879	-2.51007	0.175547
	ENSG00000253315	CTB-11I22.2	-3.2828	-6.6439	-6.6439	-6.6439		-4.14881	-6.6439	-2.49509	0.17738
	ENSG00000259437	RP11-798K3.4	-5.1201	-3.574	-6.6439	-6.6439		-4.14915	-6.6439	-2.49475	0.177421
	ENSG00000223838	AC007091.1	-6.6439	-3.2897	-6.6439	-6.6439		-4.1551	-6.6439	-2.4888	0.178154
	ENSG00000263627	RP11-692N5.1	-3.3001	-6.6439	-6.6439	-6.6439		-4.16457	-6.6439	-2.47933	0.179328
	ENSG00000232732	AC073043.1	0.5263	-2.4153	-3.2819	-2.4003		-0.297168	-2.77478	-2.47761	0.179541
	ENSG00000231662	RP11-686D16.1	-3.313	-6.6439	-6.6439	-6.6439		-4.17631	-6.6439	-2.46759	0.180793
	ENSG00000254306	RP11-150O12.4	-3.321	-6.6439	-6.6439	-6.6439		-4.18358	-6.6439	-2.46032	0.181707
	ENSG00000223646	AC002463.3	-6.6439	-2.2741	-5.0691	-6.6439		-3.20595	-5.65152	-2.44556	0.183575
	ENSG00000258693	RP11-436M15.3	-6.6439	-3.3566	-6.6439	-6.6439		-4.21591	-6.6439	-2.42799	0.185825
	ENSG00000270030	RP11-326C3.13	-4.2047	-4.2331	-6.6439	-6.6439		-4.21883	-6.6439	-2.42507	0.186201
	ENSG00000224259	RP11-48O20.4	-2.2847	-2.8363	-6.6439	-4.2002		-2.5343	-4.95676	-2.42246	0.186537
	ENSG00000253696	RP11-439C15.2	-3.3084	-1.4601	-4.5324	-4.491		-2.10653	-4.51155	-2.40502	0.188806
	ENSG00000228573	RP11-279N8.1	-3.3887	-6.6439	-6.6439	-6.6439		-4.245	-6.6439	-2.3989	0.189609
	ENSG00000260430	RP11-626G11.4	0.0991	-1.5948	-3.3136	-2.5846		-0.512335	-2.90354	-2.3912	0.190624
	ENSG00000259341	RP11-20G13.1	-3.3997	-6.6439	-6.6439	-6.6439		-4.25495	-6.6439	-2.38895	0.190922
	ENSG00000254039	RP11-304F15.6	-3.3997	-6.6439	-6.6439	-6.6439		-4.25495	-6.6439	-2.38895	0.190922
	ENSG00000256637	RP11-76I14.1	-6.6439	-1.0569	-4.5938	-4.255		-2.02719	-4.41448	-2.38728	0.191142
	ENSG00000258908	RP11-203M5.8	-3.4061	-6.6439	-6.6439	-6.6439		-4.26074	-6.6439	-2.38316	0.191689
	ENSG00000260331	RP11-111J6.2	-4.6986	-3.9352	-6.6439	-6.6439		-4.26698	-6.6439	-2.37692	0.192521
	ENSG00000228159	AP001465.5	-6.6439	-3.4314	-6.6439	-6.6439		-4.2836	-6.6439	-2.3603	0.19475
	ENSG00000203372	RP11-101E5.1	-3.4932	-3.5523	-5.3834	-6.6439		-3.52245	-5.88015	-2.35771	0.195101
	ENSG00000237352	RP11-145M4.3	-3.438	-6.6439	-6.6439	-6.6439		-4.28955	-6.6439	-2.35435	0.195556
	ENSG00000258393	RP11-907D1.2	-3.9389	-4.7643	-6.6439	-6.6439		-4.29336	-6.6439	-2.35054	0.196072
	ENSG00000264023	RP11-728E14.2	-3.4523	-6.6439	-6.6439	-6.6439		-4.30245	-6.6439	-2.34145	0.197312
	ENSG00000235337	AC114765.2	-0.7598	-1.5732	-4.3225	-2.8989		-1.10992	-3.4418	-2.33188	0.198625
	ENSG00000270090	RP11-529E10.7	-3.4638	-6.6439	-6.6439	-6.6439		-4.31281	-6.6439	-2.33109	0.198734
	ENSG00000226091	RP11-90D4.2	-0.1372	-1.4181	-3.2534	-2.7294		-0.639931	-2.96774	-2.32781	0.199187
	ENSG00000248884	CTC-537E7.3	-6.6439	-3.5021	-6.6439	-6.6439		-4.34726	-6.6439	-2.29664	0.203537
	ENSG00000233590	RP11-153K11.3	-3.5245	-6.6439	-6.6439	-6.6439		-4.36736	-6.6439	-2.27654	0.206393
	ENSG00000234283	RP11-495P10.6	-3.5404	-6.6439	-6.6439	-6.6439		-4.38162	-6.6439	-2.26228	0.208442
	ENSG00000257997	RP11-100F15.2	-3.5469	-6.6439	-6.6439	-6.6439		-4.38744	-6.6439	-2.25646	0.209284
	ENSG00000261252	RP11-318L16.6	2.094	0.6369	-0.0502	-1.9658		1.54208	-0.710992	-2.25307	0.209777
	ENSG00000264072	RP11-856M7.4	-3.5509	-6.6439	-6.6439	-6.6439		-4.39102	-6.6439	-2.25288	0.209804
	ENSG00000231023	LINC00326	0.8788	1.3046	-1.3445	-0.9559		1.10735	-1.13716	-2.24451	0.211026
	ENSG00000259200	RP11-718O11.1	-6.6439	-3.5607	-6.6439	-6.6439		-4.39979	-6.6439	-2.24411	0.211084
	ENSG00000249882	RP11-665I14.1	-3.5718	-6.6439	-6.6439	-6.6439		-4.40971	-6.6439	-2.23419	0.212541
	ENSG00000226113	RP11-672F9.1	-6.6439	-3.5846	-6.6439	-6.6439		-4.42114	-6.6439	-2.22276	0.214232
	ENSG00000251031	CTC-367F4.1	-3.5942	-6.6439	-6.6439	-6.6439		-4.42971	-6.6439	-2.21419	0.215508
	ENSG00000244952	RP11-1000B6.5	-3.5962	-6.6439	-6.6439	-6.6439		-4.4315	-6.6439	-2.2124	0.215775
	ENSG00000223914	AC079630.2	-3.7263	-2.1466	-4.1591	-6.6439		-2.73025	-4.92197	-2.19172	0.21889
	ENSG00000229233	AC011891.5	-6.6439	-3.6212	-6.6439	-6.6439		-4.45378	-6.6439	-2.19012	0.219133
	ENSG00000234988	AC068538.4	-3.6321	-6.6439	-6.6439	-6.6439		-4.46348	-6.6439	-2.18042	0.220612
	ENSG00000256248	RP11-123O10.4	-6.6439	-3.6342	-6.6439	-6.6439		-4.46535	-6.6439	-2.17855	0.220898
	ENSG00000236827	LINC00529	-3.2641	-4.5837	-5.4877	-6.6439		-3.77801	-5.95295	-2.17494	0.221451
	ENSG00000226808	LINC00840	-2.9448	-6.6439	-5.5657	-6.6439		-3.83779	-6.00634	-2.16855	0.222435
	ENSG00000262952	AC139099.6	-5.0202	-4.0822	-6.6439	-6.6439		-4.47627	-6.6439	-2.16763	0.222577
	ENSG00000261028	AC012322.1	-3.0954	-4.0133	-5.6607	-5.6338		-3.48255	-5.64719	-2.16464	0.223038
	ENSG00000261816	RP11-863P13.2	-3.6611	-6.6439	-6.6439	-6.6439		-4.48925	-6.6439	-2.15465	0.224588
	ENSG00000224376	AC017104.6	-0.7948	-1.3165	-4.4673	-2.5036		-1.0322	-3.17434	-2.14214	0.226543
	ENSG00000233081	RP11-440G5.2	-2.8996	-1.98	-3.68	-6.6439		-2.36774	-4.50602	-2.13828	0.22715
	ENSG00000197503	LINC00477	-3.6895	-6.6438	-6.6438	-6.6438		-4.51443	-6.6438	-2.12937	0.228557
	ENSG00000259687	RP11-293M10.5	-2.4717	-3.7129	-6.6439	-4.3591		-2.96274	-5.08981	-2.12707	0.228923
	ENSG00000257683	RP11-110L15.2	-2.7941	-6.6439	-5.6074	-6.056		-3.69736	-5.81433	-2.11698	0.230529
	ENSG00000259759	RP11-324D17.2	-6.6439	-3.7149	-6.6439	-6.6439		-4.53691	-6.6439	-2.10699	0.232131
	ENSG00000236384	LINC00479	-6.6439	-3.7199	-6.6439	-6.6439		-4.54133	-6.6439	-2.10257	0.232843
	ENSG00000267151	hsa-mir-2117	-6.6439	-1.5619	-3.8095	-6.6439		-2.51992	-4.62021	-2.10028	0.233212
	ENSG00000257477	RP11-753H16.4	-6.6439	-3.729	-6.6439	-6.6439		-4.54937	-6.6439	-2.09453	0.234144
	ENSG00000248397	LINC00498	-6.6439	-3.7336	-6.6439	-6.6439		-4.55343	-6.6439	-2.09047	0.234804
	ENSG00000263443	RP11-973F15.2	-2.0761	-3.0433	-6.6439	-3.7452		-2.48012	-4.56366	-2.08354	0.235935
	ENSG00000258414	RP11-356O9.1	-4.5512	-4.5821	-6.6439	-6.6439		-4.56657	-6.6439	-2.07733	0.236952
	ENSG00000260420	LA16c-444G7.2	-3.757	-6.6439	-6.6439	-6.6439		-4.57406	-6.6439	-2.06984	0.238186
	ENSG00000238290	RP11-431K24.1	-1.1037	-1.7216	-3.2343	-3.6905		-1.37982	-3.44444	-2.06462	0.239049
	ENSG00000254197	RP11-10J21.5	-6.6439	-2.1413	-5.1547	-5.1062		-3.07902	-5.13025	-2.05123	0.241279
	ENSG00000227116	RP3-471C18.1	-3.7787	-6.6439	-6.6439	-6.6439		-4.59316	-6.6439	-2.05074	0.24136
	ENSG00000230423	XX-C2158C6.1	-6.6439	-3.3739	-6.6439	-5.9762		-4.2316	-6.27176	-2.04016	0.243136
	ENSG00000247095	MIR210HG	1.1523	-0.6114	-1.1057	-2.0765		0.524686	-1.51094	-2.03562	0.243902
	ENSG00000225087	RP4-660H19.1	-6.6439	-3.8037	-6.6439	-6.6439		-4.61512	-6.6439	-2.02878	0.245062
	ENSG00000225413	AP000345.4	-3.8084	-6.6439	-6.6439	-6.6439		-4.61924	-6.6439	-2.02466	0.245764
	ENSG00000259579	RP11-66B24.5	-2.0224	-6.6439	-4.2342	-6.6439		-2.96495	-4.98543	-2.02048	0.246476
	ENSG00000213863	XX-C2158C12.2	-4.6843	-4.5676	-6.6439	-6.6439		-4.62477	-6.6439	-2.01913	0.246707
	ENSG00000224511	LINC00365	-3.8208	-6.6439	-6.6439	-6.6439		-4.63011	-6.6439	-2.01379	0.247622
	ENSG00000246363	RP11-13A1.1	0.6414	-0.6304	-1.7428	-2		0.141328	-1.86568	-2.007	0.248789
	ENSG00000249167	CTB-118N6.2	-3.8291	-6.6439	-6.6439	-6.6439		-4.63738	-6.6439	-2.00652	0.248873
	ENSG00000231604	RP5-897D18.1	-3.8331	-6.6439	-6.6439	-6.6439		-4.64089	-6.6439	-2.00301	0.249478
	ENSG00000259947	XX-DJ76P10__A.2	-3.8372	-6.6439	-6.6439	-6.6439		-4.64447	-6.6439	-1.99943	0.250099
	ENSG00000261761	RP11-103J17.2	-0.8924	-2.7749	-3.8179	-3.3163		-1.54619	-3.54541	-1.99922	0.250136
	ENSG00000254178	RP11-299D14.2	-3.8413	-6.6439	-6.6439	-6.6439		-4.64806	-6.6439	-1.99584	0.250722
	ENSG00000259717	LINC00677	-3.8453	-6.6439	-6.6439	-6.6439		-4.65156	-6.6439	-1.99234	0.25133
	ENSG00000232504	AC105053.4	-4.6362	-4.6673	-6.6439	-6.6439		-4.65167	-6.6439	-1.99223	0.251349
	ENSG00000268889	CTD-2616J11.14	-1.4852	-1.9099	-4.7029	-3.0751		-1.68198	-3.67065	-1.98867	0.25197
	ENSG00000228397	RP1-224A6.3	-2.8817	-2.9151	-6.6439	-4.1169		-2.8983	-4.88608	-1.98778	0.252127
	ENSG00000236641	CTA-221G9.7	-6.6439	-3.8525	-6.6439	-6.6439		-4.65785	-6.6439	-1.98605	0.252429
	ENSG00000249145	RP11-774O3.2	-3.8693	-6.6439	-6.6439	-6.6439		-4.67252	-6.6439	-1.97138	0.255009
	ENSG00000228793	RP1-223B1.1	-2.9472	-2.9856	-6.6439	-4.1751		-2.96627	-4.93553	-1.96926	0.255385
	ENSG00000234703	AF015262.2	-2.7302	-3.6718	-4.3645	-6.6439		-3.12551	-5.09429	-1.96878	0.255468
	ENSG00000229647	AC007879.7	-3.874	-6.6439	-6.6439	-6.6439		-4.67662	-6.6439	-1.96728	0.255735
	ENSG00000239664	RP5-857K21.3	-3.8842	-6.6435	-6.6439	-6.6439		-4.68546	-6.6439	-1.95844	0.257306
	ENSG00000258048	RP11-530C5.1	-2.124	-0.1839	-1.8526	-6.6439		-0.849791	-2.80142	-1.95163	0.258525
	ENSG00000226674	AC074093.1	-4.262	-1.46	-5.1483	-3.6363		-2.26668	-4.20267	-1.93599	0.261342
	ENSG00000251580	RP11-539L10.3	1.5476	1.5872	-0.1893	-0.5685		1.56754	-0.366477	-1.93401	0.2617
	ENSG00000269954	RP11-148O21.6	-3.9157	-6.6439	-6.6439	-6.6439		-4.71292	-6.6439	-1.93098	0.262251
	ENSG00000258476	RP11-76E17.3	-3.9161	-6.6439	-6.6439	-6.6439		-4.71327	-6.6439	-1.93063	0.262314
	ENSG00000270022	RNU12	3.0403	2.1646	0.4561	0.985		2.6679	0.744653	-1.92324	0.263661
	ENSG00000265114	RP11-285M22.1	-3.9274	-6.6439	-6.6439	-6.6439		-4.72308	-6.6439	-1.92082	0.264104
	ENSG00000258526	RP11-111A21.1	-3.9699	-3.0178	-4.6628	-6.6439		-3.41669	-5.33707	-1.92038	0.264185
	ENSG00000259737	RP11-475A13.1	-6.6439	-3.0659	-5.8813	-5.8585		-3.94989	-5.86985	-1.91997	0.26426
	ENSG00000260896	RP11-314O13.1	-1.0755	-0.6844	-3.088	-2.5345		-0.866737	-2.78487	-1.91813	0.264597
	ENSG00000261627	RP11-91I8.1	-3.9307	-6.6439	-6.6439	-6.6439		-4.72594	-6.6439	-1.91796	0.264629
	ENSG00000268266	AC003005.2	-3.9494	-6.6439	-6.6439	-6.6439		-4.74216	-6.6439	-1.90174	0.26762
	ENSG00000232512	AP000233.2	-2.7784	-6.6438	-5.7613	-5.4263		-3.68266	-5.5841	-1.90144	0.267677
	ENSG00000250665	RP11-775H9.1	-2.8193	-6.6439	-5.0288	-6.6439		-3.72091	-5.62124	-1.90033	0.267882
	ENSG00000228142	RP11-180I4.2	-4.7471	-4.7593	-6.6439	-6.6439		-4.75319	-6.6439	-1.89071	0.269674
	ENSG00000267761	CTD-2130O13.1	0.6151	-4.8601	-1.8427	-2.7471		-0.352827	-2.22516	-1.87233	0.273131
	ENSG00000269720	CTD-2521M24.5	-4.7583	-4.7896	-6.6439	-6.6439		-4.77387	-6.6439	-1.87003	0.273567
	ENSG00000231704	AC004895.4	-3.989	-6.6439	-6.6439	-6.6439		-4.77639	-6.6439	-1.86751	0.274047
	ENSG00000253111	RP11-136O12.2	-5.4113	-4.3371	-6.6439	-6.6439		-4.77645	-6.6439	-1.86745	0.274057
	ENSG00000261790	AC005606.14	0.1525	0.9852	-1.1155	-1.3581		0.628112	-1.23171	-1.85982	0.275511
	ENSG00000257883	RP11-497G19.1	-4.0035	-6.6439	-6.6439	-6.6439		-4.7889	-6.6439	-1.855	0.276432
	ENSG00000260823	RP11-249C24.10	-3.6611	-0.2768	-2.6298	-3.4977		-1.14486	-2.99945	-1.85459	0.276511
	ENSG00000260256	AP001063.1	-4.0063	-6.6439	-6.6439	-6.6439		-4.79131	-6.6439	-1.85259	0.276895
	ENSG00000176840	MIR7-3HG	-4.0063	-6.6439	-6.6439	-6.6439		-4.79131	-6.6439	-1.85259	0.276895
	ENSG00000269843	CTC-490E21.10	-0.2259	-1.2358	-2.2609	-2.7634		-0.64423	-2.49038	-1.84615	0.278133
	ENSG00000227403	AC009299.3	3.1216	1.605	0.7884	0.6256		2.55403	0.709295	-1.84474	0.278406
	ENSG00000259604	RP11-66B24.1	-4.0166	-6.6439	-6.6439	-6.6439		-4.80018	-6.6439	-1.84372	0.278603
	ENSG00000260359	RP11-4F5.2	-0.7816	-1.7348	-3.0872	-2.9562		-1.18087	-3.02021	-1.83935	0.279449
	ENSG00000249198	RP11-772C9.1	-6.6439	-4.0219	-6.6439	-6.6439		-4.80474	-6.6439	-1.83916	0.279485
	ENSG00000269640	CTD-2521M24.9	0.729	-2.7994	-1.7366	-2.2662		-0.151092	-1.97723	-1.82614	0.282018
	ENSG00000255136	CTD-2562J17.4	-4.0371	-6.6439	-6.6439	-6.6439		-4.81781	-6.6439	-1.82609	0.282027
	ENSG00000258919	RP11-1029J19.4	-4.0405	-6.6439	-6.6439	-6.6439		-4.82073	-6.6439	-1.82317	0.282599
	ENSG00000228478	RP1-290I10.3	-4.0405	-6.6439	-6.6439	-6.6439		-4.82073	-6.6439	-1.82317	0.282599
	ENSG00000248753	CTC-276P9.2	-6.6439	-4.043	-6.6439	-6.6439		-4.82287	-6.6439	-1.82103	0.28302
	ENSG00000224939	LINC00184	-2.4631	-5.2208	-5.6775	-4.6538		-3.26415	-5.07669	-1.81254	0.284689
	ENSG00000267547	RP11-686D22.4	-6.6439	-4.0603	-6.6439	-6.6439		-4.83771	-6.6439	-1.80619	0.285946
	ENSG00000260239	RP11-274H24.1	-1.5149	-6.5275	-6.6439	-3.4204		-2.47089	-4.27367	-1.80278	0.286622
	ENSG00000253778	RP11-386D6.2	-5.2833	-4.5107	-6.6439	-6.6439		-4.84589	-6.6439	-1.79801	0.287571
	ENSG00000258884	CTD-3035D6.2	-1.8474	-1.0418	-3.2088	-3.1632		-1.38908	-3.18582	-1.79673	0.287825
	ENSG00000233005	AC067959.1	-1.1972	-2.5513	-3.7385	-3.3258		-1.72089	-3.51744	-1.79655	0.287862
	ENSG00000267374	LINC00669	0.4474	0.8632	-1.1327	-1.1189		0.670228	-1.12578	-1.79601	0.28797
	ENSG00000231193	RP11-462B18.2	-4.08	-6.6439	-6.6439	-6.6439		-4.85458	-6.6439	-1.78932	0.289308
	ENSG00000258240	RP1-46F2.3	-2.7178	-3.2864	-6.6439	-3.9699		-2.97427	-4.7599	-1.78563	0.29005
	ENSG00000232006	AC005537.2	-5.1205	-4.2656	-6.219	-6.6439		-4.63063	-6.41586	-1.78523	0.290129
	ENSG00000227702	LINC00111	-6.6439	-4.0876	-6.6439	-6.6439		-4.86108	-6.6439	-1.78282	0.290614
	ENSG00000235840	AC012363.13	-4.0929	-6.6439	-6.6439	-6.6439		-4.86561	-6.6439	-1.77829	0.291528
	ENSG00000268836	LA16c-OS12.2	-6.6439	-4.094	-6.6439	-6.6439		-4.86655	-6.6439	-1.77735	0.291718
	ENSG00000267313	RP11-142I20.1	-6.6439	-4.0946	-6.6439	-6.6439		-4.86706	-6.6439	-1.77684	0.291822
	ENSG00000226640	RP11-21J7.1	-6.6439	-4.1006	-6.6439	-6.6439		-4.87218	-6.6439	-1.77172	0.29286
	ENSG00000227680	AC108051.2	-6.6439	-4.1006	-6.6439	-6.6439		-4.87218	-6.6439	-1.77172	0.29286
	ENSG00000246084	CTD-2506J14.1	-2.5168	-4.9949	-5.037	-5.0598		-3.27865	-5.04835	-1.76971	0.293268
	ENSG00000267052	CTB-30L5.1	-6.6439	-4.1039	-6.6439	-6.6439		-4.875	-6.6439	-1.7689	0.293432
	ENSG00000255247	CTD-2523D13.1	-4.1056	-6.6439	-6.6439	-6.6439		-4.87645	-6.6439	-1.76745	0.293727
	ENSG00000260118	RP6-201G10.2	-2.9842	-4.2601	-5.2693	-5.2356		-3.48547	-5.25235	-1.76688	0.293844
	ENSG00000233684	AC079779.6	-2.1256	-2.5601	-4.4754	-3.7898		-2.32655	-4.09225	-1.7657	0.294085
	ENSG00000228340	RP5-1043L13.1	-4.2813	-5.9296	-6.6439	-6.6439		-4.88184	-6.6439	-1.76206	0.294826
	ENSG00000235209	CTA-150C2.13	-2.6771	-2.4103	-4.3191	-4.2763		-2.53754	-4.29754	-1.76	0.295248
	ENSG00000253302	STAU2-AS1	-3.8374	-3.8675	-5.0102	-6.6439		-3.85237	-5.60719	-1.75482	0.29631
	ENSG00000223979	SMCR2	-4.1212	-6.6439	-6.6439	-6.6439		-4.88975	-6.6439	-1.75415	0.296447
	ENSG00000251081	RP11-713M6.2	-6.6439	-4.1266	-6.6439	-6.6439		-4.89435	-6.6439	-1.74955	0.297394
	ENSG00000259560	RP11-648K4.2	-6.6439	-4.1369	-6.6439	-6.6439		-4.90311	-6.6439	-1.74079	0.299206
	ENSG00000259348	RP11-4G2.1	-6.6439	-4.1394	-6.6439	-6.6439		-4.90523	-6.6439	-1.73867	0.299647
	ENSG00000258754	CTD-3049M7.1	-2.8958	-4.6079	-5.1045	-5.41		-3.51151	-5.24918	-1.73767	0.299854
	ENSG00000254946	RP11-531H8.1	-4.1427	-6.6439	-6.6439	-6.6439		-4.90804	-6.6439	-1.73586	0.30023
	ENSG00000235172	CTB-114C7.3	-1.8504	-4.5559	-6.6439	-3.539		-2.64462	-4.38036	-1.73574	0.300255
	ENSG00000230825	AC005532.5	-3.4466	-2.9489	-6.6439	-4.1466		-3.17639	-4.91135	-1.73496	0.300417
	ENSG00000259187	CTD-2008A1.1	-4.1473	-6.6439	-6.6439	-6.6439		-4.91195	-6.6439	-1.73195	0.301044
	ENSG00000253182	RP11-486M23.2	-6.6439	-4.1488	-6.6439	-6.6439		-4.91322	-6.6439	-1.73068	0.30131
	ENSG00000228216	RP11-367F23.1	-3.1788	-6.6439	-6.6439	-5.2489		-4.05374	-5.78398	-1.73024	0.301403
	ENSG00000225826	LINC00626	-4.8995	-4.9306	-6.6439	-6.6439		-4.91497	-6.6439	-1.72893	0.301675
	ENSG00000243636	RP11-164O23.7	-6.6438	-4.1538	-6.6438	-6.6438		-4.91745	-6.6438	-1.72635	0.302216
	ENSG00000237480	RP5-947P14.1	-1.5261	-2.6252	-3.3448	-4.166		-1.97342	-3.69774	-1.72432	0.302641
	ENSG00000238078	RP11-295M18.2	-4.9086	-4.9397	-6.6439	-6.6439		-4.92407	-6.6439	-1.71983	0.303584
	ENSG00000238282	RP5-1164C1.2	0.488	-6.6439	-6.6439	-1.2548		-0.50175	-2.22078	-1.71903	0.303753
	ENSG00000234394	RP11-561O23.5	-4.1668	-6.6439	-6.6439	-6.6439		-4.9285	-6.6439	-1.7154	0.304517
	ENSG00000233145	RP11-364B14.1	-4.1757	-6.6439	-6.6439	-6.6439		-4.93604	-6.6439	-1.70786	0.306113
	ENSG00000254363	CTB-131B5.5	-4.1786	-6.6439	-6.6439	-6.6439		-4.93849	-6.6439	-1.70541	0.306635
	ENSG00000204603	RP11-638F5.1	-4.1786	-6.6439	-6.6439	-6.6439		-4.93849	-6.6439	-1.70541	0.306635
	ENSG00000249662	RP11-321E2.4	-4.6358	-5.3361	-6.6439	-6.6439		-4.94387	-6.6439	-1.70003	0.30778
	ENSG00000257660	RP11-579D7.4	0.43	-0.4285	-1.0786	-2.5557		0.0636876	-1.63583	-1.69952	0.307889
	ENSG00000234223	AC003988.1	-6.6439	-4.1919	-6.6439	-6.6439		-4.94975	-6.6439	-1.69415	0.309036
	ENSG00000258876	RP11-270M14.5	-6.6439	-4.1979	-6.6439	-6.6439		-4.95482	-6.6439	-1.68908	0.310124
	ENSG00000225488	RP11-760D2.1	-4.2015	-6.6439	-6.6439	-6.6439		-4.95786	-6.6439	-1.68604	0.310778
	ENSG00000263234	CTD-2135D7.3	-6.6439	-4.2038	-6.6439	-6.6439		-4.9598	-6.6439	-1.6841	0.311197
	ENSG00000258534	CTD-2134A5.4	-6.6439	-4.2038	-6.6439	-6.6439		-4.9598	-6.6439	-1.6841	0.311197
	ENSG00000259553	AC140725.4	-3.3142	-4.1518	-5.6891	-5.0845		-3.67305	-5.35536	-1.68231	0.311584
	ENSG00000267409	RP11-567M16.2	-6.6439	-4.2127	-6.6439	-6.6439		-4.96731	-6.6439	-1.67659	0.312822
	ENSG00000230944	AC026202.5	-6.6439	-4.2127	-6.6439	-6.6439		-4.96731	-6.6439	-1.67659	0.312822
	ENSG00000243885	RP11-278L15.2	-4.9574	-4.9884	-6.6439	-6.6439		-4.97282	-6.6439	-1.67108	0.314017
	ENSG00000254416	RP11-347E10.1	-1.6727	-2.0437	-6.6439	-2.6024		-1.84631	-3.51735	-1.67104	0.314027
	ENSG00000226251	RP11-15I11.3	-1.4861	-2.9911	-6.6439	-2.8168		-2.05065	-3.71857	-1.66792	0.314707
	ENSG00000247877	CTD-2001C12.1	-3.7263	-4.8226	-6.6439	-5.3271		-4.17273	-5.84021	-1.66748	0.314803
	ENSG00000215374	FAM66B	-3.3894	-5.6108	-6.6439	-5.2356		-4.10912	-5.77433	-1.66521	0.315298
	ENSG00000226249	RP11-307P5.2	-4.2356	-6.6439	-6.6439	-6.6439		-4.98661	-6.6439	-1.65729	0.317033
	ENSG00000225421	AC019330.1	-5.5562	-1.5531	-4.6135	-3.7569		-2.46582	-4.12254	-1.65672	0.31716
	ENSG00000224758	RP13-137A17.5	-4.2384	-6.6439	-6.6439	-6.6439		-4.98896	-6.6439	-1.65494	0.317551
	ENSG00000253496	RP11-13N12.1	-6.6439	-3.5237	-6.6439	-5.5804		-4.36665	-6.0163	-1.64965	0.318718
	ENSG00000256151	RP11-76C10.5	-4.2513	-6.6439	-6.6439	-6.6439		-4.99981	-6.6439	-1.64409	0.319947
	ENSG00000233536	RP11-867G2.5	-4.4982	-3.7057	-5.1195	-6.6439		-4.0482	-5.68908	-1.64088	0.320661
	ENSG00000232977	LINC00327	-4.4661	-3.0916	-5.6114	-4.9785		-3.621	-5.26052	-1.63952	0.320963
	ENSG00000259854	RP11-211G23.1	-5.7867	-4.5088	-6.6439	-6.6439		-5.01066	-6.6439	-1.63324	0.322363
	ENSG00000249740	CTD-2127H9.1	-1.7882	-1.9726	-4.6303	-2.877		-1.87746	-3.50224	-1.62479	0.324258
	ENSG00000215117	LINC00588	-4.2781	-6.6439	-6.6439	-6.6439		-5.02229	-6.6439	-1.62161	0.324972
	ENSG00000232252	RP11-30L8.1	-4.2803	-6.6439	-6.6439	-6.6439		-5.02413	-6.6439	-1.61977	0.325387
	ENSG00000203801	LINC00222	-6.6439	-2.0681	-5.4617	-4.1016		-3.00884	-4.62698	-1.61814	0.325756
	ENSG00000244041	RP1-90J20.7	-0.1234	-0.1679	-1.6955	-1.8251		-0.145478	-1.75885	-1.61337	0.326835
	ENSG00000256540	RP11-598F7.6	-6.6439	-4.2897	-6.6439	-6.6439		-5.03199	-6.6439	-1.61191	0.327166
	ENSG00000263207	RP11-26L20.4	-6.6439	-4.292	-6.6439	-6.6439		-5.03392	-6.6439	-1.60998	0.327602
	ENSG00000263004	RP11-166P13.3	1.7882	-0.6612	-0.328	-0.8514		1.03076	-0.566093	-1.59685	0.330598
	ENSG00000248677	CTD-2044J15.1	-2.3691	-5.5716	-4.581	-5.0826		-3.22032	-4.81011	-1.58979	0.33222
	ENSG00000254837	AP001372.2	1.0478	1.0621	-0.69	-0.3836		1.05497	-0.528681	-1.58365	0.333637
	ENSG00000255864	RP11-444D3.1	-4.3279	-6.6439	-6.6439	-6.6439		-5.06388	-6.6439	-1.58002	0.334476
	ENSG00000236837	AC139712.4	-4.3306	-6.6439	-6.6439	-6.6439		-5.06612	-6.6439	-1.57778	0.334998
	ENSG00000228878	AC007551.3	-0.2239	-0.985	-2.0382	-2.2266		-0.554831	-2.12933	-1.5745	0.335761
	ENSG00000230415	RP5-902P8.10	-1.4792	-1.8943	-2.3089	-6.6439		-1.67187	-3.23913	-1.56726	0.337449
	ENSG00000233077	RP11-290F20.2	-0.7033	-2.8005	-4.0219	-2.3436		-1.4003	-2.95134	-1.55104	0.341264
	ENSG00000230368	FAM41C	-4.1694	-4.0879	-5.4299	-5.9666		-4.12807	-5.67344	-1.54536	0.34261
	ENSG00000264734	RP11-260A9.6	-1.407	-6.6439	-3.0214	-6.6439		-2.36924	-3.90878	-1.53953	0.343996
	ENSG00000259372	CTD-2240J17.1	-4.3772	-6.6439	-6.6439	-6.6439		-5.10481	-6.6439	-1.53909	0.344103
	ENSG00000250256	RP11-267A15.3	-4.3796	-6.6439	-6.6439	-6.6439		-5.1068	-6.6439	-1.5371	0.344577
	ENSG00000228534	RP11-95H8.5	-4.66	-5.1247	-6.209	-6.6439		-4.87372	-6.41012	-1.5364	0.344744
	ENSG00000223387	RP11-408H1.3	-3.533	-6.6439	-5.9149	-5.8928		-4.37498	-5.90381	-1.52882	0.34656
	ENSG00000250576	CTD-2154B17.1	-4.3994	-6.6439	-6.6439	-6.6439		-5.12317	-6.6439	-1.52073	0.348509
	ENSG00000263321	RP11-388C12.5	-6.6439	-1.244	-2.8273	-6.6439		-2.21023	-3.72838	-1.51815	0.349133
	ENSG00000230561	CTC-228N24.1	-2.5149	-2.7882	-6.6439	-3.2986		-2.64509	-4.16321	-1.51812	0.349141
	ENSG00000233208	LINC00642	-4.4055	-6.6439	-6.6439	-6.6439		-5.1282	-6.6439	-1.5157	0.349728
	ENSG00000245694	CRNDE	2.2312	2.0209	0.6843	0.5415		2.12988	0.614666	-1.51521	0.349845
	ENSG00000227863	AC002383.2	-4.4078	-6.6439	-6.6439	-6.6439		-5.1301	-6.6439	-1.5138	0.350188
	ENSG00000262521	AJ003147.8	-3.0221	-3.609	-4.6729	-4.9347		-3.28591	-4.79787	-1.51196	0.350634
	ENSG00000226149	RP1-69D17.4	1.3108	-1.255	-0.4183	-1.8643		0.535946	-0.967247	-1.50319	0.352772
	ENSG00000235741	RP5-866L20.1	-4.4352	-6.6439	-6.6439	-6.6439		-5.15267	-6.6439	-1.49123	0.355708
	ENSG00000224717	RP11-576D8.4	-3.262	-4.1729	-4.416	-6.6439		-3.64672	-5.13686	-1.49014	0.355978
	ENSG00000233321	RP11-482E14.1	-6.6439	-4.4368	-6.6439	-6.6439		-5.15398	-6.6439	-1.48992	0.356033
	ENSG00000269961	CTD-2033C11.1	-2.4963	-2.13	-3.8133	-3.7684		-2.30156	-3.79068	-1.48912	0.35623
	ENSG00000237513	RP11-325F22.2	-4.4397	-6.6439	-6.6439	-6.6439		-5.15636	-6.6439	-1.48754	0.356621
	ENSG00000263470	RP11-160O5.1	1.6133	0.1506	-0.4099	-0.4387		1.05989	-0.424228	-1.48412	0.357467
	ENSG00000233775	RP4-811H24.9	-4.4441	-6.6439	-6.6439	-6.6439		-5.15998	-6.6439	-1.48392	0.357516
	ENSG00000261045	RP11-673P17.4	-4.4486	-6.6439	-6.6439	-6.6439		-5.16367	-6.6439	-1.48023	0.358433
	ENSG00000250777	RP13-884E18.4	-4.4521	-6.6439	-6.6439	-6.6439		-5.16655	-6.6439	-1.47735	0.359147
	ENSG00000255910	RP11-405A12.2	-2.4372	-3.8879	-4.1967	-4.7931		-2.98741	-4.4643	-1.47689	0.359262
	ENSG00000226669	RP11-509J21.4	-6.6439	-4.4563	-6.6439	-6.6439		-5.16999	-6.6439	-1.47391	0.360006
	ENSG00000258676	RP11-386M24.3	-2.3772	-1.2141	-6.6439	-2.2201		-1.68148	-3.1544	-1.47292	0.360252
	ENSG00000228639	AC005152.3	-5.3768	-5.0014	-6.6439	-6.6439		-5.17692	-6.6439	-1.46698	0.36174
	ENSG00000232855	AF131217.1	-6.6439	-4.4655	-6.6439	-6.6439		-5.17753	-6.6439	-1.46637	0.361892
	ENSG00000258842	RP11-355I22.5	-2.8617	-6.6439	-4.5246	-6.6439		-3.76047	-5.22576	-1.46528	0.362165
	ENSG00000266913	CTC-548K16.2	-2.0477	-2.0631	-3.1626	-3.9947		-2.05538	-3.51947	-1.46409	0.362463
	ENSG00000224023	RP11-383C5.4	2.2282	0.5438	0.2166	0.0943		1.61901	0.156746	-1.46227	0.362922
	ENSG00000227047	AC012065.4	-6.6439	-4.4722	-6.6439	-6.6439		-5.18302	-6.6439	-1.46088	0.36327
	ENSG00000226690	AC005281.1	-4.115	-4.1425	-4.9737	-6.6439		-4.12868	-5.5795	-1.45082	0.365813
	ENSG00000226578	RP11-258F22.1	-2.7662	-6.6439	-4.395	-6.6439		-3.67125	-5.11953	-1.44829	0.366457
	ENSG00000259071	RP11-247L20.4	-2.0851	-3.2631	-6.6439	-3.1247		-2.55707	-4.00406	-1.44699	0.366786
	ENSG00000233593	RP4-665J23.1	1.6079	-0.2486	-0.5563	-0.4123		0.959693	-0.482504	-1.4422	0.368007
	ENSG00000265995	RP11-736G13.1	-6.6439	-4.4999	-6.6439	-6.6439		-5.20564	-6.6439	-1.43826	0.369013
	ENSG00000259410	RP11-34F13.3	-1.975	-2.7122	-3.2346	-4.5019		-2.29702	-3.73335	-1.43634	0.369504
	ENSG00000196553	LINC00238	-4.519	-6.6439	-6.6439	-6.6439		-5.2212	-6.6439	-1.4227	0.373014
	ENSG00000233472	RP11-218D6.4	-6.6439	-4.5382	-6.6439	-6.6439		-5.2368	-6.6439	-1.4071	0.377069
	ENSG00000249171	RP11-767N15.1	-4.5463	-6.6439	-6.6439	-6.6439		-5.24337	-6.6439	-1.40053	0.37879
	ENSG00000248954	RP11-304F15.4	-5.5645	-4.9885	-6.6439	-6.6439		-5.24794	-6.6439	-1.39596	0.379992
	ENSG00000261480	RP11-578F21.6	-3.3641	-6.1127	-4.9406	-6.6439		-4.16398	-5.55425	-1.39027	0.381493
	ENSG00000226853	AC010894.3	0.3263	-1.1488	-2.3365	-1.14		-0.230403	-1.61761	-1.38721	0.382304
	ENSG00000234148	RP11-395L14.3	-4.565	-6.6439	-6.6439	-6.6439		-5.25851	-6.6439	-1.38539	0.382786
	ENSG00000233532	LINC00460	1.686	2.3248	0.2695	0.9649		2.04047	0.6587	-1.38177	0.383747
	ENSG00000253584	CTD-2374C24.1	0.5273	-1.1474	-0.8914	-2.3959		-0.079579	-1.45582	-1.37624	0.385221
	ENSG00000246898	CTD-2258A20.4	0.8454	-0.4822	-1.0399	-1.0476		0.329209	-1.04374	-1.37295	0.3861
	ENSG00000248161	RP11-499E18.1	1.4523	1.0087	-0.0261	-0.2298		1.24748	-0.124358	-1.37184	0.386398
	ENSG00000225498	AC002064.5	-6.6439	-2.8555	-6.6439	-4.397		-3.75469	-5.12119	-1.36649	0.387833
	ENSG00000234689	LINC00444	-0.2875	-1.1876	-6.6439	-1.0643		-0.668463	-2.03444	-1.36598	0.387971
	ENSG00000242474	AC093627.9	-0.7007	-0.2968	-1.2525	-2.8243		-0.484661	-1.83416	-1.3495	0.392428
	ENSG00000236081	AC074389.9	3.0048	2.1638	1.2974	1.2982		2.64473	1.2978	-1.34693	0.393127
	ENSG00000256984	RP11-551L14.6	-1.7009	-4.442	-2.952	-6.6439		-2.4998	-3.84447	-1.34467	0.393744
	ENSG00000231509	RP11-574F11.3	-6.6439	-4.6209	-6.6439	-6.6439		-5.30354	-6.6439	-1.34036	0.394923
	ENSG00000238171	AC068196.1	-6.6439	-4.6215	-6.6439	-6.6439		-5.30402	-6.6439	-1.33988	0.395055
	ENSG00000249463	RP11-1E22.1	-1.1667	-0.9483	-2.0007	-2.8989		-1.05337	-2.381	-1.32763	0.398423
	ENSG00000259631	RP11-557C18.4	-2.8978	-1.9465	-2.7647	-6.6439		-2.34512	-3.66984	-1.32472	0.399226
	ENSG00000230587	AC093609.1	-2.966	-4.1647	-6.6439	-3.9734		-3.44428	-4.76292	-1.31864	0.400912
	ENSG00000259582	RP11-461F11.3	-4.6499	-6.6439	-6.6439	-6.6439		-5.32677	-6.6439	-1.31713	0.401333
	ENSG00000245768	RP11-410D17.2	-4.9726	-5.8026	-6.6439	-6.6439		-5.32872	-6.6439	-1.31518	0.401874
	ENSG00000223649	RP11-359E8.3	-6.6439	-4.655	-6.6439	-6.6439		-5.33085	-6.6439	-1.31305	0.402468
	ENSG00000249959	RP11-252I13.2	-4.6565	-6.6439	-6.6439	-6.6439		-5.33204	-6.6439	-1.31186	0.402802
	ENSG00000235192	AC009495.2	-6.6439	-4.66	-6.6439	-6.6438		-5.33484	-6.64385	-1.30901	0.403597
	ENSG00000270100	RP11-130L8.1	-4.762	-2.7159	-3.9131	-6.6438		-3.40307	-4.71065	-1.30757	0.404
	ENSG00000270105	RP11-326C3.14	-4.6628	-6.6439	-6.6439	-6.6439		-5.33707	-6.6439	-1.30683	0.404209
	ENSG00000236651	AC104801.1	-4.125	-4.1616	-4.7993	-6.6439		-4.14318	-5.44492	-1.30174	0.405637
	ENSG00000260086	RP11-42I10.1	1.1904	-1.9245	-0.1342	-3.024		0.348001	-0.951607	-1.29961	0.406237
	ENSG00000260750	RP11-482M8.1	-1.847	-2.713	-6.6439	-2.5969		-2.21597	-3.51216	-1.29619	0.407201
	ENSG00000224851	LINC00502	-3.52	-4.6178	-6.6439	-4.569		-3.96691	-5.26174	-1.29484	0.407582
	ENSG00000259044	RP11-789A21.1	-5.3388	-5.3596	-6.6439	-6.6439		-5.34916	-6.6439	-1.29474	0.40761
	ENSG00000225675	RP4-784A16.5	-1.3864	-6.6439	-6.6439	-2.72		-2.34917	-3.62795	-1.27878	0.412144
	ENSG00000248243	RP11-93K22.13	0.5096	-0.4974	-1.0342	-1.3536		0.0922329	-1.18508	-1.27731	0.412564
	ENSG00000226051	ZNF503-AS1	2.1253	0.1385	0.0363	0.2982		1.44988	0.173185	-1.27669	0.412741
	ENSG00000203496	RP11-291L22.4	-6.2291	-1.5555	-3.8971	-3.663		-2.50005	-3.77531	-1.27526	0.413151
	ENSG00000253898	RP11-51M18.1	-6.6439	-4.7127	-6.6439	-6.6439		-5.37675	-6.6439	-1.26715	0.415479
	ENSG00000266579	RP1-71H19.2	-6.6439	-1.5559	-6.6439	-2.8829		-2.5141	-3.78023	-1.26613	0.415773
	ENSG00000242375	RP11-498P14.3	-1.1536	-2.7384	-2.5533	-3.6634		-1.73852	-3.00411	-1.26559	0.415929
	ENSG00000270172	RP5-1024G6.8	1.5771	0.5099	-0.2779	0.016		1.14001	-0.123479	-1.26349	0.416536
	ENSG00000260477	RP11-553E24.2	-4.7182	-6.6439	-6.6439	-6.6439		-5.3811	-6.6439	-1.2628	0.416735
	ENSG00000255856	RP11-87C12.5	-6.6439	-4.7248	-6.6439	-6.6439		-5.38632	-6.6439	-1.25758	0.418246
	ENSG00000227838	RP1-213J1P__B.1	-6.6439	-4.7298	-6.6439	-6.6439		-5.39028	-6.6439	-1.25362	0.419394
	ENSG00000227885	RP11-79N23.1	-2.3195	-2.8164	-6.6439	-2.9032		-2.54666	-3.79912	-1.25246	0.419731
	ENSG00000228422	LINC00687	-4.7279	-5.0969	-6.009	-6.3024		-4.90063	-6.14825	-1.24762	0.421142
	ENSG00000261706	AP001505.9	-6.6439	-4.7381	-6.6439	-6.6439		-5.39683	-6.6439	-1.24707	0.421304
	ENSG00000253530	RP11-103H7.3	-3.5871	-2.6963	-3.4681	-6.6439		-3.07401	-4.31668	-1.24267	0.422589
	ENSG00000233967	RP11-250B2.3	-4.5396	-1.5422	-6.6439	-2.7049		-2.37199	-3.61378	-1.24179	0.422847
	ENSG00000237923	XXbac-BPG27H4.8	-5.9384	-4.6956	-6.2406	-6.6439		-5.18712	-6.4282	-1.24108	0.423055
	ENSG00000226667	RP11-292F22.5	-1.7028	-0.471	-1.5281	-3.4969		-0.959243	-2.19988	-1.24064	0.423186
	ENSG00000234948	RP4-723E3.1	-5.5179	-4.5959	-6.6439	-5.8964		-4.98447	-6.22227	-1.2378	0.424018
	ENSG00000239589	RP11-118N24.3	-6.6439	-3.6645	-5.1734	-6.6439		-4.49227	-5.72888	-1.23661	0.424368
	ENSG00000248174	RP11-148L24.1	-4.5828	-6.6439	-6.6439	-6.3803		-5.27289	-6.50609	-1.2332	0.425373
	ENSG00000259594	CTD-2034I4.2	-4.7577	-6.6439	-6.6439	-6.6439		-5.41228	-6.6439	-1.23162	0.42584
	ENSG00000100181	TPTEP1	-2.7006	-4.6232	-5.0916	-4.2225		-3.36286	-4.59257	-1.22972	0.426402
	ENSG00000264215	RP11-283C24.1	-0.5845	-0.6792	-1.6714	-2.0727		-0.631073	-1.85814	-1.22707	0.427185
	ENSG00000236094	LINC00545	-6.6439	-4.7653	-6.6439	-6.6439		-5.41826	-6.6439	-1.22564	0.427608
	ENSG00000240050	RP1-93H18.1	-1.3688	-1.5871	-2.4631	-2.977		-1.47382	-2.69729	-1.22346	0.428253
	ENSG00000249743	RP11-60A8.1	-4.7694	-6.6439	-6.6439	-6.6439		-5.42148	-6.6439	-1.22242	0.428564
	ENSG00000255621	RP11-377D9.3	-5.2442	-4.5868	-6.6439	-5.6941		-4.87837	-6.09221	-1.21383	0.431121
	ENSG00000259929	CTA-481E9.4	-2.653	-6.6439	-4.4976	-5.1166		-3.565	-4.77415	-1.20915	0.432522
	ENSG00000260743	RP11-255C15.3	-0.4231	-0.3736	-1.9469	-1.3273		-0.398138	-1.60409	-1.20595	0.433483
	ENSG00000249174	RP11-124N3.3	-6.0836	-4.9954	-6.6439	-6.6439		-5.43924	-6.6439	-1.20466	0.433872
	ENSG00000185168	LINC00482	-0.2043	-1.9546	-2.1039	-1.959		-0.828855	-2.02963	-1.20078	0.435041
	ENSG00000266521	RP11-650P15.1	-3.6073	-2.7183	-6.6439	-3.4431		-3.09538	-4.29415	-1.19877	0.435645
	ENSG00000253836	RP11-731N10.1	-2.9464	-4.047	-3.7767	-6.6439		-3.3942	-4.5914	-1.1972	0.43612
	ENSG00000233936	RP11-399H11.2	-4.8038	-6.6439	-6.6439	-6.6439		-5.44844	-6.6439	-1.19546	0.436648
	ENSG00000262117	BCAR4	-4.8053	-2.5093	-3.602	-6.6439		-3.24191	-4.43667	-1.19476	0.436859
	ENSG00000203279	RP11-498P14.5	0.7315	-0.0752	-0.5938	-1.0617		0.383815	-0.808864	-1.19268	0.43749
	ENSG00000253986	CTC-756D1.3	-2.7737	-3.7129	-6.6439	-3.5153		-3.16818	-4.35911	-1.19093	0.438022
	ENSG00000267397	RP11-873E20.1	-3.3334	-6.6439	-4.7213	-6.6439		-4.19485	-5.38356	-1.1887	0.438697
	ENSG00000255090	RP11-820L6.1	5.4572	6.0898	4.2396	4.9198		5.8079	4.61942	-1.18848	0.438766
	ENSG00000259093	RP11-1112J20.2	0.6772	-0.3563	-0.7125	-1.1998		0.251082	-0.935673	-1.18675	0.43929
	ENSG00000231816	RP4-782L23.1	-2.653	-6.6439	-3.9556	-6.6439		-3.565	-4.74752	-1.18252	0.44058
	ENSG00000269888	RP11-3P17.5	-0.3471	-0.1512	-1.1342	-1.7961		-0.245827	-1.42752	-1.18169	0.440834
	ENSG00000236544	AC008060.8	-3.1459	-4.0499	-3.9114	-6.6439		-3.52822	-4.70918	-1.18096	0.441058
	ENSG00000251161	RP11-540O11.1	-0.1501	-1.8838	-1.9758	-1.925		-0.770834	-1.95018	-1.17934	0.441553
	ENSG00000253390	CTC-756D1.2	-1.178	-1.9072	-2.5645	-2.7928		-1.49701	-2.67414	-1.17713	0.442231
	ENSG00000267289	CTD-2623N2.11	-6.6439	-2.3478	-4.4732	-4.4314		-3.27617	-4.45215	-1.17598	0.442584
	ENSG00000267243	AC005307.3	-4.2432	-6.6439	-5.8957	-6.5052		-4.993	-6.1685	-1.1755	0.44273
	ENSG00000224790	AP000704.5	-1.4608	-2.1929	-3.5138	-2.5504		-1.7809	-2.95313	-1.17223	0.443734
	ENSG00000236714	AC005592.1	-1.6052	-1.8634	-3.3625	-2.5472		-1.72853	-2.89801	-1.16948	0.444583
	ENSG00000225353	RP11-292F9.1	-1.9554	-2.4365	-4.0571	-2.8676		-2.17599	-3.34308	-1.16709	0.445318
	ENSG00000203875	SNHG5	5.5942	5.4825	4.3701	4.3761		5.53943	4.3731	-1.16633	0.445554
	ENSG00000235687	RP11-20F24.4	-4.8448	-6.6439	-6.6439	-6.6439		-5.48039	-6.6439	-1.16351	0.446426
	ENSG00000258768	CTD-2292M16.8	-1.1389	-1.6538	-3.1357	-2.112		-1.3735	-2.53489	-1.16139	0.44708
	ENSG00000270091	RP11-78O7.2	-0.9457	-2.4186	-2.5612	-2.7713		-1.50182	-2.66243	-1.16061	0.447324
	ENSG00000269423	CTC-273B12.6	-1.0867	-0.2738	-1.8084	-1.7572		-0.623737	-1.78257	-1.15884	0.447874
	ENSG00000226598	AC017060.1	-5.405	-4.9289	-6.6439	-6.0327		-5.1474	-6.30617	-1.15877	0.447893
	ENSG00000258441	LINC00641	0.6722	0.4785	-0.5676	-0.5889		0.578598	-0.578211	-1.15681	0.448503
	ENSG00000231175	RP11-463J7.2	-4.0712	-6.3458	-5.4907	-6.6439		-4.80017	-5.95502	-1.15485	0.449113
	ENSG00000265282	RP11-269G24.4	-2.2794	-2.3106	-3.09	-3.9277		-2.29492	-3.44888	-1.15397	0.449387
	ENSG00000228742	RP5-884M6.1	-1.0748	-2.3881	-1.9765	-4.4394		-1.5869	-2.73602	-1.14912	0.450899
	ENSG00000251061	RP11-789C1.2	-6.6439	-4.8763	-6.6439	-6.6439		-5.5048	-6.6439	-1.1391	0.454043
	ENSG00000239945	RP11-34P13.8	-5.3863	-5.6291	-6.6373	-6.6438		-5.5026	-6.64055	-1.13795	0.454405
	ENSG00000268087	CTC-429P9.2	-0.7556	-1.4003	-6.6439	-1.2073		-1.04223	-2.17437	-1.13213	0.45624
	ENSG00000260585	RP13-192B19.2	-3.8267	-4.4292	-4.8438	-5.7487		-4.09672	-5.22644	-1.12971	0.457007
	ENSG00000224032	EPB41L4A-AS1	5.7341	4.5428	4.0418	4.2104		5.25807	4.12856	-1.12951	0.457071
	ENSG00000259469	RP11-227D13.4	-4.0438	-3.1971	-6.6439	-3.8875		-3.55921	-4.68839	-1.12918	0.457176
	ENSG00000260619	RP11-775C24.3	-5.2649	-5.8183	-6.6439	-6.6439		-5.51523	-6.6439	-1.12867	0.457336
	ENSG00000235885	AC023115.2	-4.4926	-6.6439	-6.0629	-6.6439		-5.19969	-6.32435	-1.12466	0.45861
	ENSG00000260672	RP11-1006G14.1	-5.7915	-5.2911	-6.6439	-6.6439		-5.51971	-6.6439	-1.12419	0.45876
	ENSG00000253300	RP11-108E14.1	-5.3199	-2.9721	-4.5406	-5.2057		-3.71335	-4.83516	-1.12181	0.459516
	ENSG00000238039	AF011889.2	-2.266	-2.3064	-3.3125	-3.5092		-2.28606	-3.4075	-1.12144	0.459634
	ENSG00000260706	RP11-525K10.1	-4.6197	-6.0485	-5.9901	-6.6439		-5.16401	-6.28028	-1.11627	0.461286
	ENSG00000203645	LINC00501	-6.6439	-4.6641	-6.4186	-6.4882		-5.33811	-6.45298	-1.11487	0.461732
	ENSG00000257194	RP11-567C2.1	-0.382	-1.5649	-1.601	-2.4567		-0.855465	-1.96632	-1.11085	0.463021
	ENSG00000266357	RP11-101O21.1	-4.9132	-6.6439	-6.6439	-6.6439		-5.53324	-6.6439	-1.11066	0.463082
	ENSG00000232412	RP1-315G1.3	0.9051	0.5914	-1.2466	0.1944		0.75676	-0.353203	-1.10996	0.463306
	ENSG00000269900	RP11-331F9.10	13.1042	13.0847	11.9459	12.0287		13.0945	11.9879	-1.10659	0.464391
	ENSG00000264151	RP11-739N10.1	-2.3162	-0.7373	-4.9959	-1.5445		-1.32074	-2.4183	-1.09755	0.467308
	ENSG00000268655	CTB-60B18.10	-1.2595	-2.4634	-2.8598	-2.8115		-1.73935	-2.83545	-1.09609	0.467781
	ENSG00000259673	IQCH-AS1	1.4028	1.7006	0.1184	0.7435		1.55937	0.464544	-1.09483	0.468193
	ENSG00000251567	RP11-775H9.2	-3.0708	-5.6253	-4.1723	-6.6439		-3.84402	-4.93316	-1.08914	0.470041
	ENSG00000269947	RP11-849F2.9	-2.1121	-1.5853	-2.5421	-3.4129		-1.82479	-2.91277	-1.08799	0.470418
	ENSG00000261447	RP11-109D9.4	-6.6439	-4.9436	-6.6439	-6.6439		-5.55654	-6.6439	-1.08736	0.470623
	ENSG00000222042	AP000233.4	-4.5994	-5.0469	-5.3992	-6.6439		-4.80587	-5.89128	-1.08541	0.471257
	ENSG00000260646	LA16c-385E7.1	-6.6439	-3.1077	-4.3284	-6.6439		-3.98841	-5.06429	-1.07588	0.474382
	ENSG00000251361	CTD-2091N23.1	1.6614	2.0722	0.7012	0.905		1.88137	0.806696	-1.07468	0.474777
	ENSG00000259033	RP11-718G2.5	-5.2106	-5.2255	-6.6439	-6.0092		-5.21803	-6.29192	-1.07389	0.475035
	ENSG00000240875	RP11-392A22.2	0.0774	-1.6398	-2.2249	-1.1812		-0.539503	-1.61066	-1.07115	0.475938
	ENSG00000259234	RP11-17L5.4	1.2387	-0.3048	-0.2129	-0.6294		0.664215	-0.406172	-1.07039	0.476191
	ENSG00000230834	AC068580.7	-1.4948	0.0446	-1.3574	-1.8773		-0.528836	-1.59406	-1.06522	0.4779
	ENSG00000245937	CTC-228N24.3	3.3474	2.9677	2.116	2.1134		3.17001	2.1147	-1.05531	0.481195
	ENSG00000225156	AC012354.6	-5.3488	-5.8774	-6.6439	-6.6439		-5.58902	-6.6439	-1.05488	0.481339
	ENSG00000255322	RP11-22P4.1	-3.4761	-3.1209	-3.4938	-6.6439		-3.2876	-4.3398	-1.05221	0.48223
	ENSG00000261645	DISC1FP1	-2.5553	-4.1069	-4.202	-4.1611		-3.13185	-4.18141	-1.04956	0.483117
	ENSG00000251259	AC004069.2	1.4589	0.3416	-0.5292	0.3212		1.00581	-0.0422279	-1.04804	0.483625
	ENSG00000239498	AC114765.1	0.1647	-0.6732	-1.0704	-1.4307		-0.194256	-1.23933	-1.04508	0.48462
	ENSG00000253288	RP11-238K6.1	-5.9426	-4.6007	-6.0595	-6.272		-5.12095	-6.16184	-1.04089	0.486028
	ENSG00000179523	RP11-151N17.2	0.9997	1.1127	0.1223	-0.0938		1.05731	0.0182924	-1.03901	0.48666
	ENSG00000230303	RP11-213G2.2	-6.6435	-3.0341	-4.4084	-5.8619		-3.92049	-4.95936	-1.03887	0.486709
	ENSG00000234665	RP11-262H14.3	-0.1456	1.0397	-0.399	-0.5426		0.565501	-0.469014	-1.03452	0.48818
	ENSG00000270178	RP11-494H4.3	-4.4312	-3.208	-6.6439	-3.9321		-3.69367	-4.72716	-1.03349	0.488527
	ENSG00000269814	CTC-273B12.10	-1.2892	-0.9069	-1.7273	-2.632		-1.08542	-2.10987	-1.02444	0.4916
	ENSG00000261462	CTA-254O6.1	-4.4761	-5.5566	-5.4581	-6.6439		-4.91747	-5.93245	-1.01498	0.494836
	ENSG00000249036	RP11-625I7.1	-4.6056	-6.6439	-6.6439	-6.0303		-5.29125	-6.30472	-1.01347	0.495353
	ENSG00000247982	RP11-358M11.2	-4.8454	-3.5439	-5.043	-5.0894		-4.05261	-5.06601	-1.01341	0.495375
	ENSG00000269751	CTC-273B12.8	-0.0797	-1.5832	-6.6357	-0.68		-0.643862	-1.65694	-1.01308	0.495488
	ENSG00000223396	RPS10P7	-1.4958	-1.3806	-2.3239	-2.5792		-1.43705	-2.44591	-1.00886	0.496939
	ENSG00000241014	RP11-244H3.1	-2.2417	-1.9581	-2.8524	-3.4003		-2.09294	-3.10049	-1.00755	0.497389
	ENSG00000235146	RP5-857K21.2	-3.0248	-3.2582	-6.6439	-3.2738		-3.13679	-4.14061	-1.00382	0.498676
	ENSG00000247363	RP11-637A17.2	-0.1109	-1.1801	-1.6296	-1.4777		-0.548637	-1.55165	-1.00301	0.498956
	ENSG00000232077	RP11-452J13.1	-1.0097	-2.0207	-1.6145	-4.4872		-1.42839	-2.42986	-1.00147	0.499491
	ENSG00000269994	RP11-276H19.2	-1.3324	-4.0886	-3.2016	-3.0676		-2.13326	-3.13304	-0.999784	0.500075
	ENSG00000236743	RP5-857K21.15	-5.3397	-3.9253	-6.6439	-4.819		-4.46569	-5.46031	-0.994616	0.501869
	ENSG00000258131	RP11-541G9.1	-4.3308	-5.2758	-5.8299	-5.6205		-4.72727	-5.7214	-0.994134	0.502037
	ENSG00000232130	RP11-143P4.2	-3.6395	-3.6667	-6.6439	-3.8385		-3.65304	-4.64561	-0.992575	0.50258
	ENSG00000232593	RP11-258C19.5	-0.5739	-1.4691	-1.6707	-2.2855		-0.953152	-1.9456	-0.992444	0.502626
	ENSG00000250682	LINC00491	1.0129	-0.0777	-0.4347	-0.4002		0.56829	-0.417347	-0.985637	0.505003
	ENSG00000256888	RP13-81N3.2	-2.7632	0.8137	-1.0706	-1.0394		-0.070201	-1.05492	-0.984715	0.505326
	ENSG00000227486	RP13-188A5.1	-1.4874	-1.6444	-2.3004	-2.8459		-1.56377	-2.54752	-0.983754	0.505662
	ENSG00000258504	RP11-638I2.6	2.6571	1.7418	1.4274	1.1364		2.27085	1.28922	-0.981627	0.506408
	ENSG00000215863	RP11-495P10.2	3.4758	3.9205	2.5373	2.9089		3.71522	2.73503	-0.980186	0.506914
	ENSG00000267505	CTC-296K1.3	-6.6439	-2.0404	-6.6439	-3.077		-2.98224	-3.96013	-0.977882	0.507725
	ENSG00000196243	LINC00615	-6.0635	-5.3592	-6.6439	-6.6439		-5.66879	-6.6439	-0.975108	0.508702
	ENSG00000265484	RP11-47G4.2	-4.7381	-4.7627	-6.6439	-5.1662		-4.75035	-5.72359	-0.973242	0.50936
	ENSG00000248663	CTC-504A5.1	1.0084	-0.7875	-0.5236	-0.6748		0.373523	-0.59722	-0.970744	0.510243
	ENSG00000257900	RP11-454K7.1	-2.6567	-3.2264	-4.0831	-3.7057		-2.91361	-3.88209	-0.968484	0.511043
	ENSG00000242516	RP11-413E6.8	-4.1231	-0.3418	-2.008	-2.4408		-1.24051	-2.20823	-0.967718	0.511314
	ENSG00000262194	CTD-3195I5.5	-0.4919	-0.4165	-2.02	-0.9984		-0.453707	-1.4206	-0.966894	0.511606
	ENSG00000224271	RP11-191L9.4	1.4291	0.1457	-0.0342	-0.0404		0.92564	-0.0372967	-0.962937	0.513012
	ENSG00000253205	CTD-3046C4.1	-4.8736	-4.8888	-6.6439	-5.3306		-4.88118	-5.8427	-0.961523	0.513515
	ENSG00000256433	RP1-102E24.8	-1.683	-1.1013	-4.4204	-1.5032		-1.36303	-2.32384	-0.960808	0.513769
	ENSG00000258784	RP11-813I20.2	-2.7753	-3.7521	-3.3932	-5.7928		-3.18256	-4.14282	-0.960261	0.513964
	ENSG00000267939	CTD-2325M2.1	-2.0776	-1.1279	-2.5057	-2.4575		-1.52598	-2.4814	-0.955423	0.51569
	ENSG00000225978	HAR1A	-1.3008	-2.5997	-2.7315	-2.7974		-1.80876	-2.76407	-0.955318	0.515728
	ENSG00000226140	RP11-461K13.1	-5.121	-6.6439	-6.6439	-6.6439		-5.69019	-6.6439	-0.953705	0.516305
	ENSG00000228065	RP11-222A11.1	2.9648	2.456	1.7109	1.8442		2.73271	1.77909	-0.953626	0.516333
	ENSG00000255553	RP11-810P12.5	-3.3235	-3.8735	-4.5452	-4.5039		-3.57245	-4.5244	-0.951955	0.516932
	ENSG00000230864	RP5-936J12.1	-6.6439	-4.8987	-6.6439	-6.3211		-5.52208	-6.47349	-0.951406	0.517128
	ENSG00000233421	RP5-875O13.1	0.2794	0.4445	-0.6006	-0.5646		0.36431	-0.582488	-0.946798	0.518783
	ENSG00000253642	RP11-317N12.1	-4.2806	-3.3289	-4.5968	-4.7443		-3.72766	-4.66867	-0.941009	0.520869
	ENSG00000255135	RP11-111M22.3	2.978	2.4966	1.873	1.7597		2.75729	1.81746	-0.939825	0.521296
	ENSG00000230555	RP11-517P14.2	-2.5815	-3.8147	-3.665	-4.451		-3.07016	-4.00512	-0.934961	0.523057
	ENSG00000267057	RP11-456O19.2	-5.1474	-6.6439	-6.6439	-6.6439		-5.70973	-6.6439	-0.934167	0.523345
	ENSG00000270109	RP11-393M11.2	-1.1143	0.4299	-1.2396	-0.9323		-0.144763	-1.07778	-0.93302	0.523761
	ENSG00000224843	LINC00240	-1.7922	-2.13	-3.8133	-2.3208		-1.95124	-2.88209	-0.93085	0.524549
	ENSG00000258977	RP11-799P8.1	-5.1539	-6.6439	-6.6439	-6.6439		-5.71453	-6.6439	-0.929371	0.525087
	ENSG00000225791	RP1-180E22.3	1.0039	0.2075	-0.4705	-0.0924		0.65997	-0.269099	-0.929069	0.525197
	ENSG00000250993	RP11-404J23.1	-4.7038	-3.1934	-6.6439	-3.8841		-3.75936	-4.68542	-0.926067	0.526291
	ENSG00000254757	RP13-726E6.1	-6.6439	-4.8376	-6.1922	-6.6439		-5.4748	-6.40044	-0.925648	0.526444
	ENSG00000254734	CTD-3138F19.1	-6.6439	-5.1595	-6.6439	-6.6439		-5.71866	-6.6439	-0.925243	0.526592
	ENSG00000249061	RP11-72L22.1	-5.16	-6.6439	-6.6439	-6.6439		-5.71903	-6.6439	-0.924875	0.526726
	ENSG00000225506	CYP4A22-AS1	-3.5778	-4.1156	-4.7591	-4.7195		-3.82178	-4.73916	-0.91738	0.52947
	ENSG00000231196	RP11-495P10.8	-1.9098	-2.7131	-2.5531	-4.2763		-2.25625	-3.1714	-0.915153	0.530288
	ENSG00000225470	JPX	3.1104	3.4182	2.3811	2.3425		3.27249	2.36193	-0.910564	0.531977
	ENSG00000267808	AC018755.17	-6.6439	-5.1795	-6.6439	-6.6439		-5.73336	-6.6439	-0.910536	0.531988
	ENSG00000234608	MAPKAPK5-AS1	3.4202	3.1865	2.5033	2.2846		3.30808	2.39809	-0.909987	0.53219
	ENSG00000232931	LINC00342	-2.1677	-1.3621	-2.4259	-2.8341		-1.70938	-2.61561	-0.906226	0.533579
	ENSG00000232046	AC007392.3	-5.1866	-6.6439	-6.6439	-6.6439		-5.73857	-6.6439	-0.905328	0.533911
	ENSG00000189295	ANKRD62P1-PARP4P3	-3.6566	-4.8187	-5.314	-4.7901		-4.12367	-5.0284	-0.904725	0.534134
	ENSG00000255094	RP11-406D1.2	-6.6439	-2.7242	-6.6439	-3.7143		-3.63189	-4.53638	-0.904493	0.53422
	ENSG00000254344	RP11-258J10.1	-5.1892	-6.6439	-6.6439	-6.6439		-5.74048	-6.6439	-0.903422	0.534617
	ENSG00000269923	RP11-214K3.24	-4.4968	-4.331	-4.9424	-5.812		-4.41152	-5.31265	-0.901129	0.535468
	ENSG00000253238	RP11-941H19.3	-1.0679	-1.4136	-2.4106	-1.8936		-1.23042	-2.12906	-0.898644	0.536391
	ENSG00000248866	USP46-AS1	0.7738	-0.2112	-0.7188	-0.3703		0.36378	-0.534052	-0.897832	0.536693
	ENSG00000226852	RP1-212P9.2	-6.6438	-5.197	-6.6438	-6.6438		-5.74616	-6.6438	-0.897638	0.536765
	ENSG00000223804	BX284650.1	3.4943	3.9476	2.7845	2.902		3.73868	2.84445	-0.894235	0.538032
	ENSG00000259336	RP11-323I15.5	-3.2648	-6.3935	-5.9878	-4.4223		-4.10862	-5.00237	-0.893751	0.538213
	ENSG00000230472	RP1-28O17.1	-5.2039	-6.6439	-6.6439	-6.6439		-5.75123	-6.6439	-0.892666	0.538618
	ENSG00000231527	RP11-374M1.2	-2.2509	-3.3334	-4.0572	-3.2305		-2.69292	-3.58543	-0.892511	0.538676
	ENSG00000226508	AC104655.3	-1.5786	-1.7069	-1.7225	-4.5203		-1.64132	-2.52866	-0.887333	0.540613
	ENSG00000250075	RP11-584P21.2	-1.5276	-6.6439	-6.6439	-2.4505		-2.4866	-3.37372	-0.887128	0.54069
	ENSG00000269983	RP11-497H16.9	2.388	2.5653	1.463	1.7198		2.47937	1.59711	-0.882266	0.542515
	ENSG00000229891	Z83851.1	2.7829	2.043	1.467	1.6843		2.45987	1.57974	-0.880135	0.543317
	ENSG00000237357	RP11-475I24.3	0.6184	0.716	0.0387	-0.515		0.668025	-0.211748	-0.879773	0.543453
	ENSG00000235398	LINC00623	2.9808	3.6373	2.4432	2.4907		3.34607	2.46715	-0.878929	0.543771
	ENSG00000261285	RP11-481E4.2	-5.225	-6.6439	-6.6439	-6.6439		-5.76662	-6.6439	-0.877279	0.544393
	ENSG00000248555	RP11-61G23.1	-6.6439	-4.7767	-6.6439	-6.0292		-5.42722	-6.30406	-0.87684	0.544559
	ENSG00000228372	RP11-85L21.4	-4.68	-6.6439	-5.9014	-6.6439		-5.35078	-6.2254	-0.874622	0.545397
	ENSG00000233430	RP11-403I13.9	-6.6439	-5.2299	-6.6439	-6.6439		-5.77019	-6.6439	-0.873715	0.54574
	ENSG00000260962	LINC00557	-5.2339	-6.6439	-6.6439	-6.6439		-5.77309	-6.6439	-0.870807	0.546841
	ENSG00000230490	RP11-141M1.3	-2.4416	-6.6439	-4.7168	-3.8743		-3.36528	-4.2349	-0.869621	0.547291
	ENSG00000248131	CT49	-6.6439	-5.2376	-6.6439	-6.6439		-5.77578	-6.6439	-0.86812	0.54786
	ENSG00000254361	RP11-238K6.2	-6.6439	-5.24	-6.6439	-6.6439		-5.77752	-6.6439	-0.866378	0.548522
	ENSG00000237021	RP3-486I3.7	-1.6588	-2.3936	-3.4127	-2.4399		-1.97992	-2.84581	-0.865898	0.548705
	ENSG00000268458	CTC-471J1.9	-4.9699	-1.5032	-3.0161	-3.5144		-2.37827	-3.24384	-0.865569	0.54883
	ENSG00000226137	BAIAP2-AS1	2.5865	1.718	1.3251	1.3789		2.21664	1.35225	-0.86439	0.549279
	ENSG00000249631	RP11-281P23.2	0.0928	-0.2962	-0.854	-1.0555		-0.0886286	-0.951235	-0.862606	0.549958
	ENSG00000231709	RP5-857K21.1	-3.2972	-3.6729	-4.6385	-4.0836		-3.47285	-4.33453	-0.861679	0.550312
	ENSG00000232347	RP11-488L18.8	-0.1437	0.4786	-0.6894	-0.6257		0.200746	-0.657198	-0.857945	0.551738
	ENSG00000261117	RP11-333O1.1	-3.8877	-1.6553	-3.2571	-3.2084		-2.37695	-3.23254	-0.855591	0.552639
	ENSG00000253802	CTA-392C11.1	-6.0494	-5.5741	-6.6439	-6.6439		-5.79226	-6.6439	-0.851636	0.554156
	ENSG00000248486	RP1-137K24.1	-5.2613	-6.6439	-6.6439	-6.6439		-5.79295	-6.6439	-0.850951	0.554419
	ENSG00000224164	RP3-369A17.4	-0.9518	0.1727	-0.6036	-1.9644		-0.282655	-1.12917	-0.846518	0.556126
	ENSG00000251446	RP11-375B1.2	-6.6439	-5.2697	-6.6439	-6.6439		-5.79902	-6.6439	-0.844884	0.556755
	ENSG00000231557	AC018717.1	-2.0623	-6.2479	-3.2971	-4.6658		-2.98512	-3.82488	-0.839764	0.558735
	ENSG00000253301	RP11-513O17.2	-6.6439	-5.2793	-6.6439	-6.6439		-5.80594	-6.6439	-0.837963	0.559433
	ENSG00000260977	RP11-333I13.1	-5.268	-5.2996	-5.7384	-6.6439		-5.28371	-6.12124	-0.837531	0.5596
	ENSG00000227674	LINC00355	-5.5925	-6.0649	-6.6439	-6.6439		-5.80945	-6.6439	-0.83445	0.560797
	ENSG00000234690	AC073283.4	-1.4612	-3.9074	-3.5079	-2.7058		-2.21815	-3.05181	-0.833662	0.561103
	ENSG00000231421	AC006050.2	-5.2904	-6.6439	-6.6439	-6.6439		-5.81392	-6.6439	-0.829977	0.562538
	ENSG00000253427	RP11-103H7.1	-5.2927	-6.6439	-6.6439	-6.6439		-5.81558	-6.6439	-0.828324	0.563183
	ENSG00000259692	RP11-499F3.2	-3.138	-6.142	-5.301	-4.4173		-3.96852	-4.79252	-0.824001	0.564873
	ENSG00000265139	RP11-227G15.2	-0.3466	-0.3016	-1.1688	-1.1265		-0.323925	-1.14749	-0.82357	0.565042
	ENSG00000263050	RP11-667K14.3	-0.8249	-0.5308	-0.8823	-2.5764		-0.670369	-1.49378	-0.823414	0.565103
	ENSG00000255693	RP11-766N7.3	-3.9713	-5.2852	-5.9729	-4.8527		-4.48357	-5.3067	-0.823127	0.565215
	ENSG00000203688	RP11-351J23.1	-5.3035	-6.6439	-6.6439	-6.6439		-5.82333	-6.6439	-0.820573	0.566217
	ENSG00000248176	RP11-472K22.1	-6.6439	-5.3036	-6.6439	-6.6439		-5.8234	-6.6439	-0.820502	0.566245
	ENSG00000229989	RP11-31E23.1	0.766	-1.6887	-0.5772	-1.0824		0.00773705	-0.807798	-0.815535	0.568198
	ENSG00000214870	AC004540.5	-1.1297	-1.6689	-2.1912	-2.18		-1.37425	-2.18559	-0.811334	0.569855
	ENSG00000231698	AP002856.5	-5.3198	-6.6439	-6.6439	-6.6439		-5.83499	-6.6439	-0.808907	0.570814
	ENSG00000270041	LL22NC03-N27C7.1	-0.3013	-0.673	-1.3963	-1.1788		-0.475212	-1.28346	-0.808243	0.571077
	ENSG00000269110	CTC-513N18.7	-5.9224	-5.754	-6.6439	-6.6439		-5.83574	-6.6439	-0.808156	0.571111
	ENSG00000254226	CTB-12O2.1	-4.1645	-4.5584	-5.9573	-4.6395		-4.34805	-5.15289	-0.804844	0.572424
	ENSG00000237378	RP11-473M10.3	-6.6439	-5.3305	-6.6439	-6.6439		-5.84263	-6.6439	-0.801269	0.573844
	ENSG00000259941	RP11-48G14.2	-3.766	-4.2093	-5.1135	-4.4959		-3.97069	-4.7719	-0.801211	0.573867
	ENSG00000256576	RP13-977J11.2	0.1259	-1.5745	-1.2871	-1.2891		-0.487068	-1.2881	-0.801032	0.573938
	ENSG00000204250	LINC00587	-5.3326	-6.6439	-6.6439	-6.6439		-5.84413	-6.6439	-0.799771	0.57444
	ENSG00000250697	CTD-2066L21.3	0.5659	-0.151	-1.6887	0.0821		0.251529	-0.547126	-0.798655	0.574885
	ENSG00000177788	RP5-1061H20.4	-0.3506	-0.2406	-0.2545	-3.3172		-0.294552	-1.09141	-0.796857	0.575602
	ENSG00000269974	RP11-932O9.10	-1.6304	-2.0937	-2.1417	-3.4066		-1.84353	-2.63975	-0.796216	0.575857
	ENSG00000267957	RP11-178G16.4	0.4535	0.7014	-0.2376	-0.1853		0.582768	-0.211213	-0.793981	0.57675
	ENSG00000265692	RP13-516M14.4	-2.5872	-2.7344	-3.8128	-3.163		-2.65892	-3.45162	-0.792697	0.577264
	ENSG00000233725	LINC00284	-1.4657	-1.9835	-2.4304	-2.5573		-1.70149	-2.49246	-0.790962	0.577959
	ENSG00000219926	RP11-394A14.2	-6.6439	-5.3506	-6.6439	-6.6439		-5.85694	-6.6439	-0.786964	0.579562
	ENSG00000228021	RP11-383C5.3	-4.3546	-5.8501	-5.1298	-6.6439		-4.91667	-5.69672	-0.780046	0.582348
	ENSG00000226007	RP11-211N8.2	0.8991	1.2241	0.7357	-0.3556		1.07073	0.290867	-0.779866	0.582421
	ENSG00000235269	AL162759.1	0.7234	2.6807	0.7574	1.5876		2.01127	1.23141	-0.779859	0.582424
	ENSG00000267640	CTD-2554C21.2	-3.6	-3.7769	-3.6327	-6.6439		-3.68574	-4.46402	-0.778275	0.583064
	ENSG00000226276	AC093382.1	-1.8131	-3.3106	-3.1762	-3.1306		-2.37569	-3.15322	-0.777525	0.583367
	ENSG00000225135	RP11-361F15.2	0.3649	0.5483	-0.6087	-0.0708		0.459512	-0.314825	-0.774337	0.584657
	ENSG00000223764	RP11-54O7.3	-2.2736	-3.6692	-3.8185	-3.3805		-2.80884	-3.58294	-0.7741	0.584753
	ENSG00000259577	RP11-430B1.2	-1.6805	-2.8849	-3.4433	-2.552		-2.16051	-2.92989	-0.769381	0.586669
	ENSG00000249392	RP11-725D20.1	-5.377	-6.6439	-6.6439	-6.6439		-5.87564	-6.6439	-0.768264	0.587123
	ENSG00000262089	RP11-589P10.5	-3.0412	-3.0419	-2.9118	-6.6439		-3.04155	-3.80712	-0.765573	0.58822
	ENSG00000228634	RP4-534N18.2	-3.081	-2.1724	-2.9587	-3.8059		-2.55632	-3.32099	-0.764662	0.588591
	ENSG00000231683	RP1-27K12.2	-4.1093	-3.6144	-3.7928	-6.6353		-3.84073	-4.6045	-0.763769	0.588955
	ENSG00000255002	CTD-2509G16.2	-6.6439	-5.3837	-6.6439	-6.6439		-5.88037	-6.6439	-0.763535	0.589051
	ENSG00000261040	CTD-2319I12.1	0.5378	-0.5622	-0.6037	-0.7465		0.0901933	-0.673334	-0.763527	0.589054
	ENSG00000269949	RP11-738E22.3	0.46	0.8127	0.0827	-0.3466		0.647101	-0.11604	-0.763142	0.589212
	ENSG00000229388	RP11-442N24__B.1	-0.0348	-0.6766	-0.6632	-1.6574		-0.320301	-1.0763	-0.756	0.592136
	ENSG00000267134	RP11-146N18.1	-5.9659	-5.5457	-6.3623	-6.6439		-5.74056	-6.49624	-0.755685	0.592265
	ENSG00000261696	RP11-354P17.15	-6.6439	-5.395	-6.6439	-6.6439		-5.88833	-6.6439	-0.755572	0.592312
	ENSG00000257261	RP11-96H19.1	4.0121	2.6566	2.4223	2.9876		3.48801	2.73246	-0.755552	0.59232
	ENSG00000269903	RP11-571M6.18	-2.698	-1.7666	-6.6439	-1.9667		-2.15841	-2.91138	-0.752978	0.593377
	ENSG00000257526	RP11-20E24.1	-1.0068	-6.6439	-6.6439	-1.7774		-1.9781	-2.72877	-0.750675	0.594325
	ENSG00000175772	AC112229.7	2.1836	2.0421	1.4065	1.3204		2.11458	1.36409	-0.750492	0.594401
	ENSG00000267231	AC005786.5	-6.6439	-2.3115	-3.1082	-6.6439		-3.24161	-3.98887	-0.747265	0.595732
	ENSG00000245910	SNHG6	8.047	8.0637	7.2658	7.3514		8.05537	7.30923	-0.746139	0.596197
	ENSG00000231140	RP11-347J14.7	-5.4089	-6.6439	-6.6439	-6.6439		-5.8981	-6.6439	-0.745802	0.596336
	ENSG00000259616	RP11-507B12.2	-5.411	-6.6439	-6.6439	-6.6439		-5.89957	-6.6439	-0.744329	0.596945
	ENSG00000230962	RP11-113E21.1	-6.6439	-5.4131	-6.6439	-6.6439		-5.90104	-6.6439	-0.742856	0.597555
	ENSG00000251365	RP11-332J15.3	-2.8219	-4.2446	-3.2373	-6.6439		-3.36455	-4.10729	-0.742738	0.597604
	ENSG00000225339	RP11-513I15.6	3.2848	1.8693	1.8643	2.1292		2.74411	2.00282	-0.741284	0.598207
	ENSG00000266927	AC006273.7	-3.3571	-3.3695	-3.2343	-6.6439		-3.36329	-4.10455	-0.741263	0.598215
	ENSG00000243629	RP11-6F2.4	-1.8146	-2.1128	-3.5821	-2.1523		-1.95601	-2.69688	-0.74087	0.598378
	ENSG00000235099	RP1-23E21.2	-4.9781	-3.9926	-5.5126	-4.8486		-4.40279	-5.14273	-0.739944	0.598763
	ENSG00000236436	AC012361.1	-6.6439	-5.4201	-6.6439	-6.6439		-5.90595	-6.6439	-0.737951	0.59959
	ENSG00000261886	RP11-63A1.1	-3.3997	-3.4133	-3.2776	-6.6439		-3.40648	-4.14407	-0.73759	0.59974
	ENSG00000257510	RP11-609L23.1	-6.6439	-4.9954	-6.0751	-6.6439		-5.59599	-6.33165	-0.735661	0.600543
	ENSG00000234509	AP000253.1	-5.1719	-3.5222	-4.3557	-5.6376		-4.12308	-4.85872	-0.735646	0.600549
	ENSG00000227245	RP11-136C24.2	-3.0492	-3.0764	-3.8209	-3.776		-3.06274	-3.79828	-0.735539	0.600593
	ENSG00000236299	RP11-340I6.7	0.9865	-0.1859	0.0459	-0.544		0.516254	-0.219107	-0.735361	0.600668
	ENSG00000226486	RP11-373J16.1	-3.5495	-6.6439	-4.4015	-6.6439		-4.38976	-5.1249	-0.735139	0.60076
	ENSG00000259215	RP11-253M7.4	-6.6439	-2.466	-3.253	-6.6439		-3.38842	-4.12163	-0.733216	0.601561
	ENSG00000251443	RP11-113I22.1	-6.0201	-5.1764	-5.972	-6.6439		-5.53743	-6.26918	-0.731749	0.602173
	ENSG00000254202	RP11-120I21.2	-5.4294	-6.6439	-6.6439	-6.6439		-5.91245	-6.6439	-0.731445	0.6023
	ENSG00000249815	RP11-269F21.3	-5.6098	-3.309	-3.9858	-6.6439		-4.04242	-4.77363	-0.731209	0.602399
	ENSG00000234492	RPL34-AS1	-3.5874	-2.8831	-4.2509	-3.6558		-3.19269	-3.92288	-0.730189	0.602825
	ENSG00000254353	RP11-195E2.4	1.5102	1.1659	0.6236	0.6167		1.3483	0.620154	-0.728143	0.603681
	ENSG00000229775	RP11-298H24.1	-4.9898	-6.6439	-6.0544	-6.6439		-5.59174	-6.31925	-0.727509	0.603946
	ENSG00000261273	LA16c-444G7.1	-2.7034	-6.6439	-3.4937	-6.6439		-3.61237	-4.33971	-0.727344	0.604015
	ENSG00000251026	RP11-138J23.1	0.6833	0.4492	-0.3445	0.0134		0.570993	-0.15448	-0.725473	0.604799
	ENSG00000249430	CTD-2231H16.1	-2.7483	-6.6439	-3.5385	-6.6439		-3.65448	-4.37991	-0.725431	0.604816
	ENSG00000267327	CTD-2008L17.1	-4.6453	-6.6439	-6.6439	-5.6281		-5.32309	-6.04838	-0.725293	0.604874
	ENSG00000237212	RP11-569G13.2	-5.4399	-6.6439	-6.6439	-6.6439		-5.91978	-6.6439	-0.724116	0.605368
	ENSG00000228909	AC008281.1	-4.2629	-2.9089	-3.2896	-6.6439		-3.43256	-4.15501	-0.722445	0.606069
	ENSG00000259814	RP11-300A12.2	-6.6439	-5.4441	-6.6439	-6.6439		-5.92271	-6.6439	-0.721188	0.606598
	ENSG00000228549	RP11-108M9.3	0.9401	1.0038	0.0482	0.431		0.972302	0.252259	-0.720042	0.60708
	ENSG00000231367	AC016995.3	1.9987	1.7983	0.5958	1.5981		1.90198	1.1823	-0.719681	0.607232
	ENSG00000259774	RP11-182J1.13	-1.6371	-1.2257	-2.1797	-2.0944		-1.41679	-2.13642	-0.719635	0.607251
	ENSG00000250551	RP11-254I22.1	-1.7521	-2.4845	-2.9361	-2.6595		-2.07231	-2.79118	-0.718867	0.607574
	ENSG00000258998	RP11-398E10.1	-6.6439	-5.449	-6.6439	-6.6439		-5.92612	-6.6439	-0.717776	0.608034
	ENSG00000270074	RP11-351I21.11	-6.6439	-5.4501	-6.6439	-6.6439		-5.92689	-6.6439	-0.717011	0.608357
	ENSG00000261775	RP11-10O17.3	-2.2441	-6.6439	-6.6439	-3.0056		-3.17733	-3.89416	-0.716831	0.608432
	ENSG00000242759	RP11-280F2.2	-0.3981	-0.601	-0.8062	-1.7806		-0.495986	-1.21265	-0.716668	0.608501
	ENSG00000234741	GAS5	7.5358	7.7833	6.8842	7.0112		7.66485	6.9491	-0.715754	0.608887
	ENSG00000258760	CTD-2509G16.5	-1.3319	-1.8828	-2.1433	-2.4675		-1.58121	-2.29631	-0.7151	0.609163
	ENSG00000267100	ILF3-AS1	2.057	2.2827	1.4195	1.4978		2.17426	1.45918	-0.715078	0.609172
	ENSG00000267405	CTC-296K1.4	-3.3284	-3.3596	-4.081	-4.037		-3.34392	-4.05883	-0.714917	0.60924
	ENSG00000234899	AC005152.2	-2.858	-6.6439	-3.6407	-6.6439		-3.75702	-4.47113	-0.714106	0.609583
	ENSG00000264964	RP11-888D10.3	-2.8627	-6.6439	-3.6451	-6.6439		-3.76141	-4.47504	-0.713636	0.609781
	ENSG00000237697	LINC00312	-4.6974	-5.1396	-5.0194	-6.6439		-4.90162	-5.61415	-0.712522	0.610252
	ENSG00000267767	CTC-523E23.4	-0.7949	-1.8919	-2.2353	-1.7142		-1.24155	-1.95135	-0.709798	0.611406
	ENSG00000250584	RP11-325I22.2	-5.4623	-6.6439	-6.6439	-6.6439		-5.93537	-6.6439	-0.708532	0.611942
	ENSG00000253768	CTB-33O18.1	-3.7124	-3.7336	-3.5953	-6.6439		-3.72296	-4.43069	-0.707734	0.612281
	ENSG00000268816	CTD-3093M3.1	0.2352	-0.2921	-0.5194	-0.9331		-0.00449212	-0.711472	-0.70698	0.612601
	ENSG00000236824	BCYRN1	-1.6269	-0.5331	-1.8249	-1.5567		-0.978732	-1.68458	-0.705845	0.613083
	ENSG00000229702	RP1-274L7.1	-5.472	-6.6439	-6.6439	-6.6439		-5.94209	-6.6439	-0.701807	0.614802
	ENSG00000226950	DANCR	6.0619	6.0533	5.287	5.4225		6.05761	5.35634	-0.701266	0.615032
	ENSG00000232388	LINC00493	6.5957	6.1034	5.5639	5.781		6.37045	5.67653	-0.693918	0.618173
	ENSG00000249816	RP11-6D1.6	-4.4534	-4.869	-5.971	-4.8999		-4.64629	-5.33825	-0.691964	0.619011
	ENSG00000260423	RP13-735L24.1	-4.3316	-5.3253	-4.9971	-6.0665		-4.74453	-5.4349	-0.690367	0.619696
	ENSG00000264940	SNORD3C	3.6434	2.6613	2.6016	2.4885		3.23435	2.54616	-0.688196	0.620629
	ENSG00000238062	AC105344.2	-4.0772	-3.9703	-4.5915	-4.8411		-4.02276	-4.71091	-0.688149	0.62065
	ENSG00000228623	ZNF883	-5.5495	-4.8513	-5.336	-6.6439		-5.15857	-5.84655	-0.687983	0.620721
	ENSG00000248150	RP1-167G20.1	-5.1191	-4.7493	-5.624	-5.596		-4.92238	-5.60993	-0.687548	0.620908
	ENSG00000237525	AC012668.2	0.0064	0.0617	0.1684	-2.7502		0.0343149	-0.6524	-0.686715	0.621267
	ENSG00000234390	AF238380.5	-1.5516	-2.3616	-2.7423	-2.4438		-1.90048	-2.58534	-0.684859	0.622067
	ENSG00000235609	AF127936.7	-2.1362	-1.5165	-2.3168	-2.6586		-1.79333	-2.4776	-0.684272	0.62232
	ENSG00000253968	CTB-32H22.1	-3.1643	-6.6439	-3.9286	-6.6439		-4.04044	-4.72412	-0.683683	0.622574
	ENSG00000231574	RP11-91K9.1	-6.6439	-3.2612	-6.6439	-4.0311		-4.12912	-4.81265	-0.683535	0.622638
	ENSG00000223784	RP11-554I8.2	0.5047	1.253	-0.0222	0.4722		0.926832	0.246076	-0.680756	0.623838
	ENSG00000253424	CTC-436K13.3	-3.1968	-6.6439	-3.9589	-6.6439		-4.07024	-4.75038	-0.680143	0.624103
	ENSG00000244252	RP11-495P10.7	-3.2075	-6.6439	-3.9689	-6.6439		-4.08004	-4.75903	-0.678995	0.6246
	ENSG00000254526	RP11-466I1.1	-6.6439	-3.0048	-3.7547	-6.6439		-3.89342	-4.57204	-0.678619	0.624763
	ENSG00000255411	RP11-98J9.1	-5.5068	-6.6439	-6.6439	-6.6439		-5.96611	-6.6439	-0.677794	0.62512
	ENSG00000231505	AC108868.5	-6.6439	-5.5124	-6.6439	-6.6439		-5.96995	-6.6439	-0.673947	0.626789
	ENSG00000226203	RP4-760C5.5	-6.6439	-5.5131	-6.6439	-6.6439		-5.97043	-6.6439	-0.673467	0.626998
	ENSG00000226383	AC093375.1	-0.1057	-0.2823	-0.4972	-1.349		-0.191299	-0.861127	-0.669828	0.628582
	ENSG00000270039	RP11-571M6.17	-0.961	-0.2953	-1.1147	-1.417		-0.590089	-1.25795	-0.667857	0.629441
	ENSG00000225383	SFTA1P	-0.6198	-1.6539	-2.7017	-1.1309		-1.04611	-1.71231	-0.666194	0.630167
	ENSG00000236255	AC009404.2	-0.2654	0.1514	-0.7008	-0.7129		-0.0420002	-0.706837	-0.664837	0.63076
	ENSG00000265799	RP11-387H17.6	-2.3885	-2.9745	-2.9171	-3.8703		-2.65195	-3.31637	-0.664419	0.630943
	ENSG00000218510	LINC00339	2.8148	1.9272	1.8149	1.7321		2.43821	1.77409	-0.664116	0.631075
	ENSG00000232225	RP11-143O10.1	-6.6439	-5.5289	-6.6439	-6.6439		-5.98126	-6.6439	-0.662639	0.631722
	ENSG00000257877	RP3-462E2.3	-4.1366	-4.1644	-4.0265	-6.6439		-4.15043	-4.8087	-0.658264	0.63364
	ENSG00000247157	RP11-434C1.1	-5.92	-6.0565	-6.6439	-6.6439		-5.98664	-6.6439	-0.657264	0.63408
	ENSG00000234245	RP11-94I2.4	-2.6798	-2.0755	-2.837	-3.189		-2.34624	-3.00229	-0.656053	0.634612
	ENSG00000262079	RP11-515O17.3	-5.5392	-6.6439	-6.6439	-6.6439		-5.9883	-6.6439	-0.6556	0.634811
	ENSG00000226785	AC073218.1	-6.6439	-5.5394	-6.6439	-6.6439		-5.98844	-6.6439	-0.655463	0.634872
	ENSG00000223579	AC011718.2	-3.6053	-6.4427	-4.8061	-5.3945		-4.41638	-5.07051	-0.654132	0.635458
	ENSG00000237756	RP11-77M5.1	-6.6439	-2.9008	-6.6439	-3.613		-3.79689	-4.44648	-0.649585	0.637464
	ENSG00000237764	RP11-3B12.2	-5.135	-4.5358	-5.1005	-5.9202		-4.80451	-5.4529	-0.648388	0.637993
	ENSG00000254055	RP11-17A4.4	-5.5545	-6.6439	-6.6439	-6.6439		-5.99873	-6.6439	-0.645174	0.639416
	ENSG00000245719	RP11-34F13.2	-6.6439	-5.5555	-6.6439	-6.6439		-5.99941	-6.6439	-0.644494	0.639717
	ENSG00000249781	CTD-2143L24.1	-3.7925	-4.2598	-4.4811	-4.8428		-4.00731	-4.65064	-0.643332	0.640232
	ENSG00000226599	RP11-136K14.3	-4.2656	-4.2947	-4.1578	-6.6439		-4.28008	-4.92086	-0.640786	0.641363
	ENSG00000264451	RP11-433M22.2	-1.9725	-2.7747	-4.3711	-2.2595		-2.31855	-2.95921	-0.640665	0.641417
	ENSG00000237063	RP4-550H1.5	-4.271	-4.3001	-4.1632	-6.6439		-4.28548	-4.92544	-0.639967	0.641728
	ENSG00000268573	RP11-158H5.7	-0.9639	-2.7997	-2.2549	-2.2376		-1.6076	-2.24622	-0.638621	0.642326
	ENSG00000228141	AC105339.1	-5.226	-5.8487	-5.7685	-6.6439		-5.50401	-6.1408	-0.636786	0.643144
	ENSG00000260986	RP11-854K16.3	-5.5702	-6.6439	-6.6439	-6.6439		-6.00939	-6.6439	-0.634512	0.644159
	ENSG00000212694	AC084018.1	1.1235	0.7862	0.2477	0.4111		0.964685	0.331712	-0.632973	0.644846
	ENSG00000238107	RP11-495P10.5	-6.6439	-5.0477	-6.6439	-5.9696		-5.63546	-6.26771	-0.632245	0.645172
	ENSG00000257410	RP11-2H8.2	-1.5982	-1.7104	-2.4316	-2.1506		-1.65321	-2.28427	-0.63106	0.645702
	ENSG00000237292	RP11-540K16.1	-4.0488	-4.0773	-6.6439	-3.8926		-4.06298	-4.69283	-0.629848	0.646244
	ENSG00000269416	CTB-175P5.4	-5.7759	-6.3044	-6.6439	-6.6439		-6.01608	-6.6439	-0.627816	0.647155
	ENSG00000259403	RP11-315L6.1	-6.6439	-5.5802	-6.6439	-6.6439		-6.01616	-6.6439	-0.62774	0.647189
	ENSG00000229699	RP1-140J1.1	-5.7346	-5.2138	-5.6721	-6.6439		-5.45083	-6.07768	-0.62685	0.647589
	ENSG00000263350	RP11-13N13.2	0.9153	1.0437	0.0255	0.6241		0.980928	0.355626	-0.625302	0.648284
	ENSG00000233080	CTA-714B7.5	1.4528	0.4233	-0.0224	0.7313		1.028	0.403119	-0.624877	0.648475
	ENSG00000250950	RP11-33B1.3	-2.752	-2.1271	-3.1626	-2.9101		-2.40598	-3.03083	-0.624856	0.648485
	ENSG00000223675	RP11-86H7.6	-5.7068	-5.1764	-6.6439	-5.6152		-5.41736	-6.03974	-0.62238	0.649599
	ENSG00000253363	RP11-962G15.1	-3.2282	-5.5976	-3.8471	-6.2301		-3.97297	-4.59407	-0.621097	0.650177
	ENSG00000251574	RP11-6N13.1	0.0364	-0.945	-0.9752	-1.012		-0.372411	-0.993483	-0.621072	0.650188
	ENSG00000251169	AC005355.2	-2.4521	-0.303	-1.5506	-1.7149		-1.00968	-1.63041	-0.620728	0.650343
	ENSG00000265246	RP11-663N22.1	-3.4115	-6.6439	-6.6439	-4.1141		-4.26562	-4.8837	-0.618073	0.651541
	ENSG00000230310	CTD-2192J16.11	-6.6439	-3.2081	-6.6439	-3.8977		-4.08058	-4.69727	-0.616682	0.652169
	ENSG00000266667	RP11-849N15.4	-4.008	-3.6192	-3.6144	-6.3538		-3.80054	-4.41308	-0.612541	0.654044
	ENSG00000231990	RP11-53B5.1	-2.4524	-1.1927	-2.3235	-2.2757		-1.68922	-2.2994	-0.610184	0.655113
	ENSG00000229628	AC073115.7	-3.4588	-1.5384	-2.8474	-2.7708		-2.2002	-2.80859	-0.608395	0.655926
	ENSG00000228889	UBAC2-AS1	0.7967	0.6073	0.0044	0.1845		0.705106	0.0972585	-0.607847	0.656175
	ENSG00000189419	RP11-168G16.1	-4.3659	-4.5256	-5.3559	-4.799		-4.44354	-5.05074	-0.607202	0.656468
	ENSG00000239440	RP11-260O18.1	1.6543	1.4247	0.9983	0.8838		1.54406	0.942186	-0.601877	0.658896
	ENSG00000224307	RP11-344B5.2	-6.6439	-3.3466	-6.6439	-4.0251		-4.20684	-4.80749	-0.600653	0.659455
	ENSG00000260955	RP11-30L15.6	-2.7348	-1.4937	-2.6091	-2.5609		-1.98471	-2.5848	-0.600085	0.659715
	ENSG00000225173	XXbac-BPG308K3.5	-0.0893	-0.8725	-0.9981	-1.0589		-0.428393	-1.02818	-0.599787	0.659851
	ENSG00000244128	RP11-85M11.2	-5.0421	-2.4711	-3.1434	-5.2725		-3.2467	-3.84638	-0.59968	0.659901
	ENSG00000259199	CTD-2544M6.1	-5.2815	-3.1789	-3.6458	-6.6439		-3.87692	-4.47566	-0.598747	0.660327
	ENSG00000163597	SNHG16	7.7418	7.4489	6.9145	7.0895		7.60277	7.00465	-0.598119	0.660615
	ENSG00000265242	RP11-649A18.7	0.8395	0.3545	0.1176	-0.0816		0.617285	0.0214353	-0.59585	0.661654
	ENSG00000257527	MIR3179-3	-0.4715	-0.2616	-1.1803	-0.7648		-0.362736	-0.957643	-0.594907	0.662087
	ENSG00000230880	AL583842.3	-0.0375	1.39	0.2385	0.2668		0.846043	0.252719	-0.593324	0.662814
	ENSG00000215417	MIR17HG	0.7085	1.7358	0.685	0.7555		1.31172	0.720681	-0.591039	0.663865
	ENSG00000258272	RP11-510I5.4	-6.6439	-5.6376	-6.6439	-6.6439		-6.05473	-6.6439	-0.589166	0.664727
	ENSG00000257329	RP11-290L1.5	-0.849	-2.6197	-2.089	-2.0417		-1.4782	-2.06516	-0.586953	0.665748
	ENSG00000231711	RP11-398F12.1	-3.988	-5.8525	-4.8416	-5.7475		-4.63793	-5.22458	-0.586649	0.665888
	ENSG00000262898	AC139099.4	-3.4891	-2.853	-3.3711	-4.1858		-3.13627	-3.72169	-0.585417	0.666456
Upregulated:	Gene_id	Gene_Symbol	log2(FPKM-Ctrl1)	log2(FPKM-Ctrl2)	log2(FPKM-Dox1)	log2(FPKM-Dox2)		log2(average FPKM-Ctrl)	log2(average FPKM-Dox)	log2(Fold change)	Fold change
	ENSG00000260484	RP11-1081M5.2	-6.6439	-6.6439	-5.6433	-6.6439		-6.6439	-6.05854	0.585363	1.50042
	ENSG00000254319	RP11-134O21.1	-6.6439	-4.608	-4.3652	-5.1572		-5.29318	-4.70752	0.58566	1.50073
	ENSG00000249275	RP11-364P22.2	-6.4179	-6.2878	-5.7507	-5.7803		-6.35138	-5.76542	0.58596	1.50104
	ENSG00000250421	RP11-83M16.6	-5.9304	-6.6439	-5.0734	-6.6439		-6.24348	-5.65473	0.58875	1.50394
	ENSG00000225793	RP1-234P15.4	-2.7604	-0.5418	-1.111	-0.3359		-1.26102	-0.672011	0.589011	1.50422
	ENSG00000246211	RP11-632K5.3	-6.6439	-6.6439	-5.6378	-6.6439		-6.6439	-6.05487	0.589032	1.50424
	ENSG00000235566	BX004987.7	-6.6439	-4.9423	-6.6439	-4.2099		-5.55555	-4.96495	0.5906	1.50587
	ENSG00000223715	RP11-71G7.1	-4.7119	-4.7431	-3.802	-4.5728		-4.72742	-4.13652	0.590892	1.50618
	ENSG00000267731	RP11-147L13.8	-4.7723	-4.1876	-3.4731	-4.3868		-4.45053	-3.85879	0.591736	1.50706
	ENSG00000261083	RP11-93I21.3	-6.6439	-5.5697	-5.3938	-5.4412		-6.00905	-5.41731	0.591744	1.50707
	ENSG00000258929	RP11-58E21.3	-1.4923	-2.6589	-0.982	-1.8991		-1.96076	-1.36887	0.59189	1.50722
	ENSG00000182310	LINC00085	0.5665	0.4698	1.3298	0.8531		0.51896	1.11105	0.59209	1.50743
	ENSG00000243350	RP11-379F12.3	-6.6439	-4.7315	-4.0139	-6.6439		-5.39162	-4.79786	0.593765	1.50918
	ENSG00000229957	RP5-998H6.2	-6.6439	-6.6439	-5.6304	-6.6439		-6.6439	-6.04992	0.593977	1.5094
	ENSG00000259380	RP11-346D14.1	-6.1611	-6.6439	-5.9514	-5.6407		-6.3824	-5.7877	0.594695	1.51015
	ENSG00000205837	LINC00487	-6.6439	-6.6439	-5.6282	-6.6439		-6.6439	-6.04845	0.595448	1.51094
	ENSG00000226920	RP5-1068B5.3	-1.4072	-1.6887	-0.5542	-1.4828		-1.5411	-0.945043	0.596052	1.51157
	ENSG00000248588	CTC-458G6.4	-6.6439	-6.6439	-6.6439	-5.6271		-6.6439	-6.04772	0.596184	1.51171
	ENSG00000259327	CTD-2184D3.6	-4.0291	-3.8269	-2.4007	-6.6439		-3.92446	-3.32646	0.597998	1.51361
	ENSG00000269051	CTD-2245F17.3	-3.3296	-1.9287	-1.6433	-2.1308		-2.4654	-1.86656	0.598843	1.5145
	ENSG00000260693	AC026150.8	-2.2037	-2.1127	-1.3215	-1.8417		-2.15748	-1.55828	0.599203	1.51488
	ENSG00000254990	RP11-108O10.2	-6.6439	-3.8632	-3.1935	-6.6439		-4.6672	-4.06721	0.599982	1.5157
	ENSG00000255474	RP11-234B24.2	-5.2089	-5.2387	-3.922	-6.0429		-5.22372	-4.62345	0.600268	1.516
	ENSG00000226527	AP000289.6	-5.2978	-6.6439	-4.5138	-6.6439		-5.81924	-5.21697	0.602268	1.5181
	ENSG00000258364	RP11-536C10.16	-4.9983	-4.8576	-6.6439	-3.476		-4.92624	-4.32379	0.602441	1.51828
	ENSG00000203709	C1orf132	-1.2273	-1.7105	-2.1327	-0.1764		-1.44876	-0.845625	0.603139	1.51902
	ENSG00000250501	RP11-98O2.1	-4.7738	-4.2129	-3.3618	-4.6367		-4.46626	-3.86278	0.603482	1.51938
	ENSG00000234962	LINC00700	-6.6439	-6.6439	-5.6153	-6.6439		-6.6439	-6.03981	0.604092	1.52002
	ENSG00000237713	AC006000.5	-6.6439	-6.6439	-6.6439	-5.6131		-6.6439	-6.03833	0.605569	1.52158
	ENSG00000229227	RP11-38L15.2	-2.1471	-1.5415	-1.4285	-1.0146		-1.81275	-1.20676	0.605997	1.52203
	ENSG00000241884	RP11-85I21.1	-6.6439	-6.6439	-5.6103	-6.6439		-6.6439	-6.03645	0.607449	1.52356
	ENSG00000229459	AC023669.1	-6.0766	-6.6439	-6.2915	-5.3183		-6.33254	-5.72435	0.608195	1.52435
	ENSG00000254486	RP13-631K18.2	-5.982	-6.6439	-5.4583	-5.9109		-6.27532	-5.66692	0.608395	1.52456
	ENSG00000205682	RP11-798L4.1	-6.6439	-6.6439	-5.6083	-6.6439		-6.6439	-6.03511	0.608793	1.52498
	ENSG00000259611	CTD-2544M6.2	-6.6439	-6.6439	-5.6078	-6.6439		-6.6439	-6.03477	0.609129	1.52534
	ENSG00000267416	CTD-2319I12.2	-2.536	-2.2942	-1.4002	-2.3563		-2.41004	-1.80046	0.609585	1.52582
	ENSG00000265844	RP11-751H17.1	-6.6439	-6.6439	-5.6071	-6.6439		-6.6439	-6.0343	0.6096	1.52584
	ENSG00000226629	AC019349.2	-6.6439	-6.6439	-6.6439	-5.604		-6.6439	-6.03222	0.611685	1.52804
	ENSG00000258551	RP11-661P17.1	-6.6439	-6.6439	-6.6439	-5.6036		-6.6439	-6.03195	0.611954	1.52833
	ENSG00000270036	RP11-685G9.4	-6.6439	-2.5321	-2.3696	-3.5367		-3.45098	-2.83822	0.612764	1.52919
	ENSG00000237310	GS1-124K5.4	1.4344	1.2991	1.6446	2.2563		1.36834	1.98263	0.614294	1.53081
	ENSG00000234912	LINC00338	1.6813	2.5271	2.8276	2.7338		2.16531	2.78146	0.616147	1.53278
	ENSG00000263667	RP3-416J7.4	-6.6439	-6.6439	-5.5969	-6.6439		-6.6439	-6.02743	0.616465	1.53311
	ENSG00000235824	LINC00837	-6.6439	-6.6439	-6.037	-6.0178		-6.6439	-6.02737	0.616532	1.53319
	ENSG00000260895	RP11-554A11.7	-4.2869	-4.3161	-2.7802	-6.6439		-4.30143	-3.68435	0.617073	1.53376
	ENSG00000229558	SACS-AS1	-6.6439	-6.6439	-5.5945	-6.6439		-6.6439	-6.02582	0.618083	1.53483
	ENSG00000231304	AC107622.1	-6.6439	-6.6439	-5.5933	-6.6439		-6.6439	-6.02501	0.618892	1.5357
	ENSG00000268505	RP11-805I24.3	-6.6439	-6.6439	-6.6439	-5.592		-6.6439	-6.02413	0.619769	1.53663
	ENSG00000234584	AC019186.1	-3.1861	-2.6759	-2.1265	-2.4712		-2.90856	-2.28858	0.619983	1.53686
	ENSG00000228392	RP11-343J18.1	-6.6439	-6.6439	-6.6439	-5.589		-6.6439	-6.02211	0.621794	1.53879
	ENSG00000225882	RP3-410B11.1	-6.6439	-6.6439	-6.6439	-5.5843		-6.6439	-6.01893	0.624968	1.54218
	ENSG00000228221	LINC00578	-1.9439	-3.8901	-2.607	-1.553		-2.61105	-1.98581	0.625236	1.54246
	ENSG00000225718	RP11-3P22.2	-3.8209	-5.4735	-3.6372	-3.9751		-4.42248	-3.79628	0.626197	1.54349
	ENSG00000264026	RP11-1124B17.1	-5.5723	-4.9987	-4.1017	-5.4721		-5.25718	-4.62996	0.627222	1.54459
	ENSG00000228566	RP11-170M17.1	-3.8501	-5.1294	-3.2172	-4.5149		-4.35236	-3.72481	0.627555	1.54494
	ENSG00000248551	RP11-287F9.2	-6.6439	-6.2602	-5.8885	-5.7378		-6.43933	-5.81118	0.628148	1.54558
	ENSG00000232900	RP4-697P8.3	-6.6439	-6.6439	-5.5791	-6.6439		-6.6439	-6.01542	0.628484	1.54594
	ENSG00000237087	AC068134.6	-3.2927	-6.6439	-3.1726	-4.0039		-4.15783	-3.52918	0.628648	1.54612
	ENSG00000179406	LINC00174	-1.8343	-1.9536	-1.4046	-1.1348		-1.89272	-1.2634	0.629315	1.54683
	ENSG00000267575	CTC-459F4.3	2.5731	3.1583	3.4761	3.5716		2.89517	3.52464	0.629469	1.547
	ENSG00000259008	RP11-932A10.1	-6.6439	-6.6439	-6.6439	-5.5775		-6.6439	-6.01433	0.629567	1.5471
	ENSG00000176320	RP11-404O13.5	-6.6439	-6.6439	-5.5762	-6.6439		-6.6439	-6.01345	0.630447	1.54804
	ENSG00000258946	RP11-58E21.4	-5.674	-5.8197	-5.7375	-4.6769		-5.74501	-5.11186	0.633155	1.55095
	ENSG00000233864	TTTY15	-6.6439	0.6296	0.6456	-0.2318		-0.361105	0.272597	0.633703	1.55154
	ENSG00000265494	RP11-131K5.2	-6.6439	-6.6439	-5.5691	-6.6439		-6.6439	-6.00864	0.635258	1.55322
	ENSG00000250986	AC141928.1	-3.2326	-3.7445	-2.6732	-3.0072		-3.46596	-2.83056	0.635408	1.55338
	ENSG00000258813	RP11-109N23.4	-6.6439	-1.2253	-1.3317	-1.822		-2.19196	-1.55612	0.635838	1.55384
	ENSG00000212766	LINC00277	-5.5204	-6.6439	-6.3103	-4.7638		-5.97544	-5.33905	0.636391	1.55444
	ENSG00000259995	CTD-2336H13.2	-5.4139	-2.1929	-2.5297	-2.2984		-3.04592	-2.40942	0.636504	1.55456
	ENSG00000257139	RP11-320P7.2	-5.7059	-5.7222	-5.1376	-5.0196		-5.71403	-5.07739	0.636633	1.5547
	ENSG00000203999	RP11-290F20.1	1.34	0.7982	1.8083	1.6499		1.09439	1.73127	0.636887	1.55497
	ENSG00000261435	MIR1587	-6.6439	-6.6439	-5.5665	-6.6439		-6.6439	-6.00688	0.637021	1.55511
	ENSG00000249096	RP11-290F5.1	-6.6439	-6.6439	-6.6439	-5.5643		-6.6439	-6.00539	0.638514	1.55673
	ENSG00000237461	RP11-554F20.1	-4.681	-6.1277	-5.2519	-4.14		-5.23013	-4.59138	0.638753	1.55698
	ENSG00000206114	FAM138D	-6.6439	-6.6439	-5.5558	-6.6439		-6.6439	-5.99961	0.644289	1.56297
	ENSG00000245468	RP11-367J11.4	-3.6457	-2.5486	-2.3768	-2.3248		-2.99528	-2.35057	0.644718	1.56343
	ENSG00000237343	RP11-763B22.4	-2.2718	-0.2173	0.046	-0.6494		-0.906108	-0.2602	0.645908	1.56472
	ENSG00000261670	RP11-1C8.5	-2.8169	-3.4202	-2.2307	-2.6866		-3.08724	-2.44072	0.646525	1.56539
	ENSG00000268518	CTD-2545M3.8	-4.2974	-4.3267	-4.1901	-3.2804		-4.31198	-3.66471	0.64727	1.5662
	ENSG00000248714	RP11-1079K10.3	-4.0605	-4.0874	-3.0649	-3.9045		-4.07389	-3.42447	0.649422	1.56854
	ENSG00000257781	RP11-110L15.1	-4.5308	-6.6439	-6.6439	-3.7652		-5.23079	-4.58128	0.649511	1.56864
	ENSG00000235180	LINC00601	-5.1362	-6.6439	-4.311	-6.6439		-5.70146	-5.04979	0.651667	1.57098
	ENSG00000267651	RP11-95O2.1	-4.714	-5.1542	-4.6165	-3.9825		-4.91738	-4.26495	0.652425	1.57181
	ENSG00000260385	RP11-450H6.3	-6.6439	-6.6439	-5.5436	-6.6439		-6.6439	-5.9913	0.652598	1.572
	ENSG00000254231	CTD-2284J15.1	-3.4163	-4.758	-2.9196	-3.7674		-3.93649	-3.2821	0.654395	1.57396
	ENSG00000231532	AC022311.1	-6.6439	-6.1988	-6.0623	-5.4931		-6.40425	-5.74981	0.654444	1.57401
	ENSG00000263551	RP11-78F17.1	-4.4307	-4.1276	-3.53	-3.706		-4.2712	-3.61532	0.655887	1.57558
	ENSG00000261402	RP11-378I6.1	-6.6439	-6.6439	-5.9755	-5.9975		-6.6439	-5.98646	0.657442	1.57728
	ENSG00000254438	RP11-231N3.1	-2.6933	0.3125	0.0007	0.2657		-0.518218	0.139276	0.657494	1.57734
	ENSG00000257515	RP11-498M15.1	-4.1608	-4.1889	-4.0511	-3.1278		-4.17478	-3.51682	0.657966	1.57786
	ENSG00000227148	RP11-196D18.1	-4.8192	-3.5523	-3.4152	-3.3696		-4.05094	-3.39222	0.658716	1.57868
	ENSG00000261757	AC005592.3	-5.4756	-4.874	-4.2941	-4.7039		-5.14367	-4.4845	0.659168	1.57917
	ENSG00000264083	RP11-227G15.9	-6.6439	-3.2794	-3.1286	-3.9633		-4.14572	-3.48641	0.659308	1.57932
	ENSG00000268340	RP3-477O4.16	-3.5769	-3.5952	-1.9825	-6.6439		-3.58602	-2.92659	0.659434	1.57946
	ENSG00000246876	RP11-519M16.1	-6.6439	-6.6439	-6.6439	-5.5318		-6.6439	-5.98324	0.660655	1.5808
	ENSG00000227888	FAM66A	-3.995	-3.0913	-3.0685	-2.5957		-3.47352	-2.81282	0.6607	1.58085
	ENSG00000186369	LINC00643	-6.6439	-6.6439	-6.6439	-5.5314		-6.6439	-5.98297	0.660929	1.5811
	ENSG00000255146	RP11-659P15.1	-6.6439	-6.6439	-5.5288	-6.6439		-6.6439	-5.98119	0.662707	1.58305
	ENSG00000267268	AC007204.2	-6.6439	-6.6439	-5.5258	-6.6439		-6.6439	-5.97914	0.66476	1.5853
	ENSG00000258312	RP11-690J15.1	-6.6439	-6.6439	-5.5246	-6.6439		-6.6439	-5.97832	0.665582	1.58621
	ENSG00000264575	LINC00526	-6.6439	-6.6439	-5.522	-6.6439		-6.6439	-5.97654	0.667363	1.58817
	ENSG00000270127	RP11-526I2.5	-2.8159	-2.7826	-2.1122	-2.1468		-2.79915	-2.1294	0.669758	1.59081
	ENSG00000226159	RP11-478K7.2	-6.6439	-6.6439	-5.515	-6.6439		-6.6439	-5.97174	0.672162	1.59346
	ENSG00000235303	RP1-79C4.1	-6.6439	-6.6439	-6.6439	-5.5141		-6.6439	-5.97112	0.67278	1.59414
	ENSG00000230197	RP11-160E2.17	-6.6439	-1.7974	-2.8365	-1.5792		-2.74811	-2.07501	0.673096	1.59449
	ENSG00000227305	RP11-340I6.3	-4.3049	-3.0097	-2.8262	-2.8593		-3.51659	-2.84266	0.673931	1.59541
	ENSG00000258702	RP11-433J8.1	-5.9311	-5.1338	-4.2023	-5.8559		-5.47806	-4.80412	0.673941	1.59542
	ENSG00000226900	RP11-432J24.5	-1.9952	-2.9729	-1.868	-1.6017		-2.40277	-1.72871	0.674051	1.59555
	ENSG00000258593	CTD-3051D23.4	-6.6439	-5.2181	-5.1035	-5.0676		-5.7616	-5.08544	0.676157	1.59788
	ENSG00000259225	RP11-1008C21.1	-6.0209	-6.6439	-5.029	-6.6439		-6.29903	-5.62139	0.67764	1.59952
	ENSG00000241163	RP11-398A8.3	-3.0127	-4.8002	-3.2081	-2.7609		-3.64569	-2.96724	0.678453	1.60042
	ENSG00000226891	RP11-182I10.3	-4.4336	-4.2686	-3.7853	-3.563		-4.34874	-3.66987	0.67887	1.60089
	ENSG00000256360	RP11-707G14.7	-2.4	-6.6439	-2.2703	-3.1568		-3.3258	-2.6465	0.679294	1.60136
	ENSG00000206113	RP11-503N18.1	-5.8803	-6.6439	-5.3062	-5.8011		-6.21216	-5.53253	0.679626	1.60172
	ENSG00000249487	RP11-97O12.2	-6.6439	-6.6439	-5.5032	-6.6439		-6.6439	-5.96363	0.68027	1.60244
	ENSG00000253871	RP11-756K15.2	-6.6439	-6.6439	-5.5018	-6.6439		-6.6439	-5.96267	0.681234	1.60351
	ENSG00000231512	RP11-261C10.2	-5.4007	-3.2791	-2.5948	-4.72		-3.98069	-3.29706	0.683628	1.60617
	ENSG00000253864	AC131025.8	-6.192	-5.3705	-4.8719	-5.2254		-5.72355	-5.03785	0.685701	1.60848
	ENSG00000257817	RP4-601P9.2	-5.2744	-6.6439	-6.6439	-4.3911		-5.80241	-5.11631	0.686094	1.60892
	ENSG00000229719	AP001187.9	-6.6439	-3.945	-3.5611	-4.801		-4.73834	-4.05176	0.686587	1.60947
	ENSG00000261296	RP11-299H22.6	-6.6439	-6.6439	-5.9673	-5.9464		-6.6439	-5.95681	0.687088	1.61003
	ENSG00000214955	AP000318.2	-2.7045	-2.6035	-2.3103	-1.6859		-2.65312	-1.96458	0.688536	1.61165
	ENSG00000261889	RP11-473M20.16	0.4927	0.7336	1.4416	1.1603		0.618172	1.3078	0.689623	1.61286
	ENSG00000233858	AC026904.1	-6.6439	-6.6439	-6.6439	-5.4873		-6.6439	-5.95267	0.691228	1.61466
	ENSG00000262477	AC021224.1	-6.6435	-3.8611	-3.7202	-4.2796		-4.66531	-3.97295	0.692357	1.61592
	ENSG00000232386	RP11-66B24.2	-1.3903	-0.2856	-0.3524	0.2148		-0.7347	-0.0411031	0.693597	1.61731
	ENSG00000261710	RP11-953B20.1	-6.6439	-6.6439	-5.4829	-6.6439		-6.6439	-5.94963	0.694267	1.61806
	ENSG00000250723	RP11-79E3.2	-6.6439	-2.5409	-2.5264	-3.0511		-3.4593	-2.76503	0.69427	1.61807
	ENSG00000249066	RP11-593F5.2	-6.6439	-6.6439	-5.4827	-6.6439		-6.6439	-5.9495	0.694405	1.61822
	ENSG00000259957	RP11-491F9.8	-6.6439	-6.6439	-6.6439	-5.4808		-6.6439	-5.94818	0.695718	1.61969
	ENSG00000266256	LINC00683	-4.1369	-1.9275	-1.976	-1.9232		-2.64509	-1.94936	0.695732	1.61971
	ENSG00000259527	LINC00052	-6.6439	-6.6439	-5.4794	-6.6439		-6.6439	-5.94721	0.696686	1.62078
	ENSG00000225744	AC017002.4	-3.332	-3.2324	-3.7325	-1.9532		-3.28134	-2.58435	0.696992	1.62112
	ENSG00000256443	RP11-794G24.1	-4.9631	-6.6439	-4.1002	-6.6439		-5.57143	-4.87184	0.699591	1.62404
	ENSG00000266918	RP11-798G7.8	-2.7106	-1.8943	-1.4105	-1.6935		-2.24547	-1.54507	0.700398	1.62495
	ENSG00000229401	RP1-290I10.7	-3.6123	-2.2532	-1.7351	-2.5239		-2.7783	-2.07625	0.702048	1.62681
	ENSG00000248197	LINC00290	-6.6439	-6.6439	-6.6439	-5.4711		-6.6439	-5.94147	0.702431	1.62724
	ENSG00000230027	RP11-550H2.2	-3.1521	-6.1467	-3.3017	-3.2561		-3.98157	-3.27872	0.702854	1.62772
	ENSG00000253508	RP1-170O19.14	-2.6857	-4.1234	-3.1042	-2.1173		-3.23241	-2.52796	0.704456	1.62953
	ENSG00000224228	RP1-15D23.2	-4.1853	-4.6956	-3.1947	-4.5239		-4.418	-3.71135	0.706657	1.63202
	ENSG00000253385	KB-1254G8.1	-1.96	-0.3954	0.2145	-0.9954		-0.975245	-0.267168	0.708077	1.63363
	ENSG00000268707	RP11-247A12.7	-3.0411	-3.0682	-2.3703	-2.3208		-3.05459	-2.34534	0.709249	1.63495
	ENSG00000232746	RP11-767C1.1	-0.5991	-0.7556	-0.4328	0.3914		-0.675229	0.0373739	0.712603	1.63876
	ENSG00000266538	RP11-385D13.3	-2.8151	-2.8049	-2.6794	-1.6806		-2.80999	-2.09524	0.714754	1.6412
	ENSG00000227533	SLC2A1-AS1	-1.3192	-0.7917	-0.1171	-0.5474		-1.03147	-0.316266	0.715208	1.64172
	ENSG00000230294	RP13-507P19.2	-6.6439	-6.6439	-6.6439	-5.4523		-6.6439	-5.92842	0.71548	1.64203
	ENSG00000224714	RP11-179K3.2	-6.6439	-6.6439	-6.6439	-5.4473		-6.6439	-5.92494	0.718959	1.64599
	ENSG00000231566	RP5-1158E12.3	0.6791	0.8764	1.6551	1.3266		0.78112	1.50018	0.71906	1.64611
	ENSG00000233903	Z83851.4	-0.3938	-0.4257	0.2843	0.3364		-0.409662	0.310585	0.720247	1.64746
	ENSG00000233219	RP11-89N17.3	-6.6439	-6.6439	-6.6439	-5.4449		-6.6439	-5.92327	0.720631	1.6479
	ENSG00000227681	RP11-307P5.1	-1.6188	-4.6481	-2.8495	-1.1089		-2.4521	-1.73123	0.720875	1.64818
	ENSG00000262837	RP11-304F15.7	-2.0487	-3.5359	-2.477	-1.4683		-2.60859	-1.88623	0.722362	1.64988
	ENSG00000248175	CTC-428G20.3	-1.489	-1.6902	-0.8261	-0.9023		-1.5861	-0.863697	0.722398	1.64992
	ENSG00000263906	RP11-680F20.11	-6.6439	-6.6439	-5.4423	-6.6439		-6.6439	-5.92146	0.722442	1.64997
	ENSG00000256906	RP11-474D1.2	-6.6439	-6.6439	-5.4418	-6.6439		-6.6439	-5.92111	0.722791	1.65037
	ENSG00000234597	AC010096.1	-6.6439	-6.6439	-5.4397	-6.6439		-6.6439	-5.91964	0.724255	1.65205
	ENSG00000235621	LINC00494	-5.113	-5.9592	-4.1891	-5.6767		-5.47493	-4.7491	0.725829	1.65385
	ENSG00000260988	RP11-285A1.1	-4.2765	-5.0549	-3.4787	-4.4586		-4.61383	-3.88701	0.726821	1.65499
	ENSG00000261584	RP11-457M11.5	-3.6301	-3.9004	-3.3162	-2.7945		-3.75893	-3.0319	0.727033	1.65523
	ENSG00000253894	RP11-45K10.2	-6.6439	-6.6439	-5.4357	-6.6439		-6.6439	-5.91685	0.727046	1.65525
	ENSG00000266904	LINC00663	0.3685	-0.3097	1.1015	0.4098		0.0688905	0.796713	0.727823	1.65614
	ENSG00000226686	AC012309.5	-6.6439	-6.6439	-5.4343	-6.6439		-6.6439	-5.91588	0.728023	1.65637
	ENSG00000226476	RP11-776H12.1	-5.5551	-5.5815	-4.4107	-5.4538		-5.56824	-4.83996	0.728278	1.65666
	ENSG00000260179	RP5-902P8.12	-3.9916	-3.7591	-3.1675	-3.1177		-3.87067	-3.14239	0.728286	1.65667
	ENSG00000225518	RP11-396C23.2	-0.5632	-1.1643	-0.121	-0.0859		-0.832668	-0.103343	0.729325	1.65786
	ENSG00000263494	AC004702.2	-0.4367	-1.7992	0.4778	-1.6954		-0.962749	-0.233288	0.729461	1.65802
	ENSG00000214650	RP11-83B20.1	-3.4323	-2.4276	-2.0275	-2.2059		-2.8442	-2.11394	0.730258	1.65894
	ENSG00000237954	RP11-14O19.2	-6.6439	-6.6439	-5.43	-6.6439		-6.6439	-5.91287	0.731026	1.65982
	ENSG00000245651	RP11-620J15.2	-6.6439	-6.6439	-5.8792	-5.9457		-6.6439	-5.91207	0.731833	1.66075
	ENSG00000228463	AP006222.2	0.0608	-0.7654	0.2338	0.6167		-0.293948	0.437916	0.731863	1.66078
	ENSG00000260633	RP11-375I20.6	-4.6105	-4.6487	-3.4896	-4.4682		-4.62947	-3.89747	0.732005	1.66095
	ENSG00000260176	CTD-3126B10.4	-2.4095	-1.9447	-0.9442	-2.1464		-2.15846	-1.42354	0.734923	1.66431
	ENSG00000236833	AC024560.2	-3.025	-3.2453	-2.0487	-2.8537		-3.13095	-2.39577	0.735183	1.66461
	ENSG00000260658	RP11-368L12.1	-6.6439	-6.6439	-5.6019	-6.2968		-6.6439	-5.90791	0.735991	1.66554
	ENSG00000259230	CTD-2555C10.3	-0.9739	-1.1355	-0.4099	-0.2275		-1.05244	-0.315819	0.736619	1.66627
	ENSG00000227193	RP11-439A17.4	-3.5612	-6.6439	-2.9176	-5.2933		-4.40023	-3.66339	0.736844	1.66653
	ENSG00000225619	AC009232.2	-6.6439	-6.6439	-5.4206	-6.6439		-6.6439	-5.9063	0.737601	1.6674
	ENSG00000264968	RP11-387H17.4	-2.7066	-6.6439	-3.3455	-2.5233		-3.61537	-2.8766	0.738769	1.66875
	ENSG00000256218	RP11-1038A11.2	-5.5214	-5.5482	-4.3609	-5.4181		-5.53474	-4.79475	0.739984	1.67016
	ENSG00000232063	RP11-307E17.8	-2.384	-2.6277	-1.885	-1.6459		-2.50071	-1.7605	0.740208	1.67042
	ENSG00000261795	RP11-90P13.1	-6.6439	-6.6439	-5.9142	-5.8921		-6.6439	-5.90311	0.740792	1.67109
	ENSG00000238121	LINC00426	-6.6439	-3.9558	-4.0332	-3.9806		-4.7477	-4.00666	0.741037	1.67138
	ENSG00000269902	RP6-99M1.3	-2.1876	-0.9363	-0.2968	-1.228		-1.43034	-0.688538	0.741801	1.67226
	ENSG00000238266	LINC00707	-4.8282	-4.2508	-3.9395	-3.6143		-4.5108	-3.76776	0.743048	1.67371
	ENSG00000269037	CTC-523E23.6	-6.6439	-6.6439	-5.4112	-6.6439		-6.6439	-5.89971	0.744189	1.67503
	ENSG00000267337	CTC-782O7.1	-5.9684	-6.6439	-6.6439	-4.8967		-6.26697	-5.52054	0.746427	1.67763
	ENSG00000234449	RP11-706O15.3	3.4707	3.556	4.3529	4.1637		3.51398	4.2614	0.747419	1.67879
	ENSG00000258630	RP11-725G5.2	-6.6439	-6.6439	-6.6439	-5.4041		-6.6439	-5.89473	0.749173	1.68083
	ENSG00000251072	RP11-434D11.4	-4.844	-6.6439	-4.7491	-4.7094		-5.47977	-4.72911	0.750656	1.68256
	ENSG00000245750	RP11-279F6.1	-3.7551	-2.7559	-1.7068	-3.8916		-3.17067	-2.41999	0.750684	1.68259
	ENSG00000232719	RP11-13J8.1	-3.9052	-3.359	-2.631	-3.121		-3.6064	-2.8553	0.751108	1.68309
	ENSG00000247317	RP11-273G15.2	-1.1857	-1.8052	-0.555	-0.8866		-1.46245	-0.711294	0.751157	1.68314
	ENSG00000224081	RP11-86H7.1	1.2256	0.2043	1.4426	1.6589		0.803497	1.5548	0.751302	1.68331
	ENSG00000225278	RP11-782C8.5	-6.6439	-5.4264	-5.2884	-5.0386		-5.91036	-5.1581	0.752257	1.68443
	ENSG00000257431	RP11-263K4.3	-6.6439	-6.6439	-5.9013	-5.8789		-6.6439	-5.89006	0.753843	1.68628
	ENSG00000251637	RP11-119D9.1	-6.4108	-6.014	-5.4422	-5.4476		-6.1988	-5.4449	0.753903	1.68635
	ENSG00000205662	RP11-706O15.7	1.6096	1.9978	2.6206	2.5201		1.81672	2.57122	0.754507	1.68706
	ENSG00000249364	RP11-434D9.1	-4.2651	-2.9729	-3.2288	-2.3496		-3.47892	-2.72324	0.75568	1.68843
	ENSG00000268913	AC026806.2	1.2845	1.0402	2.1197	1.6968		1.16751	1.92369	0.756176	1.68901
	ENSG00000231437	RP11-88H9.1	-6.6439	-6.6439	-5.3927	-6.6439		-6.6439	-5.88671	0.757191	1.6902
	ENSG00000248187	RP11-184M15.1	-6.6439	-6.6439	-5.3918	-6.6439		-6.6439	-5.88608	0.757825	1.69094
	ENSG00000223812	RP11-197K6.1	-6.6439	-6.6439	-5.3906	-6.6439		-6.6439	-5.88523	0.75867	1.69193
	ENSG00000233817	RP11-168K11.3	-5.1038	-5.9539	-4.48	-4.9794		-5.46712	-4.7082	0.758923	1.69223
	ENSG00000230725	RP4-738P15.1	-6.6439	-6.6439	-6.6439	-5.3892		-6.6439	-5.88424	0.759657	1.69309
	ENSG00000233368	RP11-277L2.3	0.0643	0.005	0.8649	0.725		0.0349547	0.796645	0.76169	1.69548
	ENSG00000234350	AC007405.4	-2.9413	-3.6459	-2.4082	-2.5746		-3.25101	-2.489	0.762003	1.69584
	ENSG00000214915	XX-FW80269A6.1	-2.4337	-1.8651	-1.4462	-1.2762		-2.12157	-1.3587	0.76287	1.69686
	ENSG00000249628	RP3-340I3.1	-4.5543	-4.3432	-3.6207	-3.7408		-4.44489	-3.6795	0.765392	1.69983
	ENSG00000261555	CTD-3229J4.1	-6.6439	-6.6439	-6.6439	-5.3784		-6.6439	-5.87662	0.767276	1.70205
	ENSG00000232837	AF064858.7	-6.6439	-6.6439	-5.3771	-6.6439		-6.6439	-5.87571	0.768194	1.70314
	ENSG00000225096	XXbac-BPG55C20.7	-4.6016	-6.6439	-5.6206	-3.9027		-5.28803	-4.51977	0.768267	1.70322
	ENSG00000226337	RP11-274B18.4	-6.6439	-6.6439	-5.3764	-6.6439		-6.6439	-5.87521	0.768688	1.70372
	ENSG00000267167	RP11-687F6.1	-2.658	-2.3907	-1.2629	-2.4836		-2.51817	-1.74782	0.770349	1.70568
	ENSG00000265533	RP11-638L3.1	-6.6439	-6.6439	-5.3699	-6.6439		-6.6439	-5.87062	0.773284	1.70916
	ENSG00000242553	AP001432.14	-2.1556	-2.5781	-0.8913	-2.9223		-2.35144	-1.57552	0.77592	1.71228
	ENSG00000229433	RP11-329B9.1	-6.6439	-5.9534	-4.8446	-6.6439		-6.25773	-5.48024	0.777492	1.71415
	ENSG00000197210	KB-1592A4.15	-5.0573	-5.4689	-4.6636	-4.3009		-5.24847	-4.47088	0.777589	1.71426
	ENSG00000251323	RP11-452H21.4	-4.3999	-3.8329	-3.6768	-3.0194		-4.08872	-3.31097	0.777748	1.71445
	ENSG00000226770	AC000124.1	-6.6439	-4.9333	-6.6439	-3.9812		-5.54866	-4.76966	0.779001	1.71594
	ENSG00000267013	CTD-2171N6.1	-6.6439	-6.6439	-6.6439	-5.3602		-6.6439	-5.86375	0.780153	1.71731
	ENSG00000269936	hsa-mir-145	-3.29	-2.7959	-2.1772	-2.3053		-3.0219	-2.23983	0.782071	1.7196
	ENSG00000233491	AC010091.1	-6.6439	-6.6439	-5.6783	-6.0638		-6.6439	-5.85821	0.785688	1.72391
	ENSG00000265542	RP11-60A24.3	-5.9831	-1.9704	-1.372	-3.6262		-2.88368	-2.09745	0.786227	1.72456
	ENSG00000237638	AC007386.2	-6.6439	-6.6439	-5.3506	-6.6439		-6.6439	-5.85694	0.786964	1.72544
	ENSG00000224934	RP11-441O15.3	-2.3403	-3.5902	-2.9076	-1.5102		-2.83392	-2.04594	0.787987	1.72666
	ENSG00000246331	RP11-77I22.2	-6.6439	-6.6439	-5.3491	-6.6439		-6.6439	-5.85587	0.78803	1.72671
	ENSG00000235499	AC073046.25	1.1237	1.7851	2.3401	2.2173		1.49197	2.28001	0.788031	1.72672
	ENSG00000235947	EGOT	-5.3698	-5.3983	-4.1432	-5.2581		-5.38398	-4.59553	0.78845	1.72722
	ENSG00000235881	AC114776.3	-6.6439	-6.6439	-6.0852	-5.6565		-6.6439	-5.85498	0.788915	1.72778
	ENSG00000234199	AC010982.1	-4.7394	-3.1011	-3.3195	-2.5908		-3.69921	-2.90962	0.78959	1.72858
	ENSG00000249896	RP11-586D19.1	-1.3987	-1.7759	-1.0415	-0.5672		-1.57501	-0.784946	0.790062	1.72915
	ENSG00000256982	CTD-2555A7.2	-2.3622	-1.5215	-1.382	-0.8481		-1.88146	-1.09049	0.790968	1.73023
	ENSG00000255345	CTD-2337I7.1	-4.5622	-6.6439	-4.1468	-4.8731		-5.25625	-4.46472	0.791527	1.73091
	ENSG00000235997	AC109642.1	-6.6439	-6.6439	-5.8622	-5.8389		-6.6439	-5.8505	0.793397	1.73315
	ENSG00000237595	RP11-112L6.3	-0.8966	-1.9087	-1.4304	0.0308		-1.31566	-0.522212	0.793447	1.73321
	ENSG00000257958	RP11-25E2.1	-6.6439	-6.6439	-5.3403	-6.6439		-6.6439	-5.84961	0.794287	1.73422
	ENSG00000233067	RP11-40F8.2	-4.3174	-6.6439	-4.2196	-4.2996		-5.05513	-4.25905	0.796081	1.73638
	ENSG00000249231	RP11-297L17.1	-4.1325	-6.6439	-6.6439	-3.2327		-4.89937	-4.10309	0.796279	1.73662
	ENSG00000228434	AC004951.6	-2.7931	-1.9382	-1.1966	-1.8936		-2.30323	-1.50341	0.799821	1.74088
	ENSG00000267466	RP11-13K12.5	-6.6439	-6.6439	-6.4057	-5.4391		-6.6439	-5.84292	0.800982	1.74229
	ENSG00000226328	CTA-217C2.1	0.9986	0.0528	1.51	1.2904		0.601856	1.40437	0.802518	1.74414
	ENSG00000257259	RP11-767I20.1	-6.6439	-5.4749	-4.9562	-5.3535		-5.9441	-5.14122	0.802884	1.74459
	ENSG00000259920	RP11-2E11.5	-6.6439	-6.6439	-5.8512	-5.8276		-6.6439	-5.83935	0.804548	1.7466
	ENSG00000260613	RP3-522J7.6	-6.6439	-6.6439	-6.6439	-5.3259		-6.6439	-5.83935	0.80455	1.7466
	ENSG00000241168	RP11-10O22.1	-4.9388	-6.256	-4.6301	-4.6638		-5.45202	-4.64685	0.805169	1.74735
	ENSG00000269220	LINC00528	-6.6439	-5.7273	-5.0523	-5.6111		-6.114	-5.30481	0.809186	1.75222
	ENSG00000266925	RP11-434D2.7	-6.6439	-5.8049	-6.6439	-4.6851		-6.16425	-5.35484	0.809413	1.7525
	ENSG00000226913	BSN-AS2	-5.8352	-5.3512	-6.6439	-3.9735		-5.573	-4.76301	0.80999	1.7532
	ENSG00000269930	RP11-932O9.9	-0.7538	-1.2572	0.0475	-0.4281		-0.983654	-0.17079	0.812864	1.7567
	ENSG00000230173	AC006196.1	-6.6439	-6.6439	-5.8398	-5.816		-6.6439	-5.82785	0.816049	1.76058
	ENSG00000260565	ERVK13-1	-0.5059	-0.0237	0.7587	0.3593		-0.244747	0.572777	0.817525	1.76238
	ENSG00000269038	AP001462.6	-2.2443	-6.6439	-1.717	-3.5359		-3.17752	-2.35699	0.820529	1.76605
	ENSG00000240618	RP11-206L10.5	-2.2481	-0.9614	-1.3406	-0.1776		-1.46582	-0.644951	0.820869	1.76647
	ENSG00000240907	BX255923.3	-6.6436	-6.6436	-6.6436	-5.3005		-6.6436	-5.82109	0.822509	1.76848
	ENSG00000250241	RP11-9G1.3	-6.6439	-6.6439	-5.8323	-5.8084		-6.6439	-5.8203	0.823599	1.76982
	ENSG00000234113	AC008163.4	-6.6439	-6.6439	-5.2983	-6.6439		-6.6439	-5.8196	0.824303	1.77068
	ENSG00000259928	RP11-218M11.1	-6.6439	-6.6439	-6.6439	-5.2959		-6.6439	-5.81787	0.826026	1.77279
	ENSG00000235493	AC092415.1	-1.8894	-0.274	0.4201	-0.72		-0.866512	-0.0401425	0.826369	1.77322
	ENSG00000223855	AC147651.3	-4.7418	-2.8713	-3.16	-2.3453		-3.52253	-2.69589	0.826635	1.77354
	ENSG00000229180	GS1-124K5.11	-3.6758	-2.7863	-2.1951	-2.4942		-3.16356	-2.33691	0.826643	1.77355
	ENSG00000267644	CTD-2008P7.10	-4.5169	-6.6439	-4.4141	-4.3719		-5.21949	-4.39285	0.826648	1.77356
	ENSG00000250891	CTD-2281M20.1	-6.6439	-6.6439	-5.8283	-5.8043		-6.6439	-5.81625	0.82765	1.77479
	ENSG00000215866	RP11-426L16.8	-6.6439	-6.6439	-5.2935	-6.6439		-6.6439	-5.81615	0.827749	1.77491
	ENSG00000244342	LINC00698	-5.0375	-4.6602	-6.6439	-3.1292		-4.83655	-4.00819	0.828356	1.77566
	ENSG00000231901	RP11-281A20.1	-6.6439	-6.6439	-6.6439	-5.2921		-6.6439	-5.81515	0.828755	1.77615
	ENSG00000249664	CTD-2227C6.2	-6.6439	-4.7398	-6.6439	-3.7517		-5.39818	-4.56939	0.828783	1.77619
	ENSG00000230937	MIR205HG	-6.6439	-2.4529	-2.5805	-2.5138		-3.376	-2.54676	0.829234	1.77674
	ENSG00000223907	RP11-439L8.4	-6.6439	-6.6439	-5.2896	-6.6439		-6.6439	-5.81335	0.830552	1.77837
	ENSG00000255794	RMST	-4.6227	-5.6296	-4.0037	-4.4467		-5.04003	-4.20826	0.831771	1.77987
	ENSG00000203499	RP11-429J17.6	4.0809	3.9929	4.7743	4.9604		4.03757	4.87035	0.832778	1.78111
	ENSG00000260778	hsa-mir-940	-1.3697	-1.3118	-0.4761	-0.5395		-1.34046	-0.507452	0.833008	1.7814
	ENSG00000260905	RP11-105C19.1	-4.9063	-2.0951	-3.1495	-1.4582		-2.90293	-2.06902	0.833914	1.78251
	ENSG00000250312	ZNF718	-6.6439	-6.6439	-5.284	-6.6439		-6.6439	-5.80932	0.834579	1.78334
	ENSG00000260907	AC008088.4	-6.6439	-6.6439	-6.6439	-5.2824		-6.6439	-5.80817	0.835731	1.78476
	ENSG00000250056	CTD-2195M18.1	-6.6439	-5.7484	-5.0143	-5.6341		-6.12776	-5.29117	0.836588	1.78582
	ENSG00000258942	RP11-255G12.2	-5.004	-2.9174	-2.6941	-2.861		-3.61238	-2.77514	0.837243	1.78663
	ENSG00000227388	RP11-112J3.16	-0.353	0.4689	1.1188	0.7687		0.115705	0.954344	0.838639	1.78836
	ENSG00000259203	RP11-209K10.2	-6.6439	-6.6439	-5.2778	-6.6439		-6.6439	-5.80486	0.839044	1.78886
	ENSG00000257391	MIR3180-4	-2.8183	-3.1494	-1.8051	-2.563		-2.97437	-2.13484	0.839529	1.78947
	ENSG00000244567	AC096772.6	-0.4465	-0.7859	0.1584	0.3047		-0.606242	0.233404	0.839646	1.78961
	ENSG00000261502	RP11-96H17.2	-6.6439	-6.6439	-5.2722	-6.6439		-6.6439	-5.80082	0.843081	1.79388
	ENSG00000229876	RP11-199O14.1	-6.6439	-6.6439	-6.6439	-5.2719		-6.6439	-5.8006	0.843297	1.79415
	ENSG00000259703	LINC00593	-6.6439	-6.6439	-6.6439	-5.2712		-6.6439	-5.8001	0.843802	1.79477
	ENSG00000251085	RP11-893F2.6	-4.5347	-6.6439	-6.6439	-3.5499		-5.23396	-4.39012	0.843839	1.79482
	ENSG00000237359	RP11-509J21.2	-4.5312	-6.6439	-6.6439	-3.546		-5.23112	-4.38663	0.844488	1.79563
	ENSG00000257114	RP11-25I15.3	-6.6439	-4.5761	-4.4431	-4.4011		-5.26748	-4.42195	0.845532	1.79693
	ENSG00000188660	LINC00319	-4.1809	-3.5692	-2.8674	-3.1333		-3.84287	-2.99423	0.848637	1.8008
	ENSG00000232458	AC005029.1	-5.8709	-5.9936	-4.5623	-5.9026		-5.93095	-5.0821	0.848847	1.80106
	ENSG00000231290	APCDD1L-AS1	-5.6786	-3.9817	-3.0581	-5.0938		-4.59384	-3.74324	0.850602	1.80325
	ENSG00000227017	AC007036.6	-6.6439	-4.4448	-3.4604	-6.6439		-5.16055	-4.30975	0.850806	1.80351
	ENSG00000255455	RP11-890B15.3	-0.9149	-1.1702	-0.0494	-0.3368		-1.03691	-0.185955	0.850955	1.80369
	ENSG00000268601	AC115522.3	-1.9864	-4.1234	-1.6044	-2.1173		-2.69085	-1.83818	0.852675	1.80585
	ENSG00000233656	RP11-716O23.1	-6.6439	-6.6439	-5.4533	-6.2295		-6.6439	-5.78982	0.854084	1.80761
	ENSG00000229921	KIF25-AS1	-6.6439	-6.6439	-5.2562	-6.6439		-6.6439	-5.78926	0.854639	1.80831
	ENSG00000250548	RP11-47I22.2	-0.8925	-1.4933	0.0621	-0.8042		-1.16185	-0.30698	0.854868	1.80859
	ENSG00000234781	AC068535.4	-6.6439	-6.6439	-6.6439	-5.2533		-6.6439	-5.78716	0.856738	1.81094
	ENSG00000233215	AP000472.2	-6.6439	-6.6439	-5.2529	-6.6439		-6.6439	-5.78687	0.857027	1.8113
	ENSG00000204625	HCG9	-6.6439	-4.4095	-3.4207	-6.6439		-5.1315	-4.27394	0.857567	1.81198
	ENSG00000258592	RP11-108M12.3	0.5759	-0.9805	0.9503	0.7551		-0.00186869	0.855999	0.857868	1.81236
	ENSG00000228386	RP5-1125A11.4	-4.2356	-6.6439	-3.2591	-6.6439		-4.98661	-4.1272	0.859406	1.81429
	ENSG00000232903	RP13-137A17.4	-6.6439	-6.6439	-5.2463	-6.6439		-6.6439	-5.78209	0.861808	1.81731
	ENSG00000235601	RP11-231K24.2	-6.6439	-6.6439	-6.6439	-5.2448		-6.6439	-5.781	0.862896	1.81869
	ENSG00000251293	CTC-552D5.1	-6.6439	-6.6439	-6.6439	-5.2439		-6.6439	-5.78035	0.863548	1.81951
	ENSG00000258188	RP11-146E13.4	-5.368	-5.3856	-4.6611	-4.3766		-5.37677	-4.51185	0.864925	1.82124
	ENSG00000267143	RP11-677O4.6	-6.6439	-5.3611	-4.6476	-5.4613		-5.86439	-4.99783	0.866558	1.82331
	ENSG00000250634	RP11-341G5.1	-6.2502	-6.2809	-5.1942	-5.6358		-6.26547	-5.39817	0.867299	1.82424
	ENSG00000250406	RP13-539F13.3	-5.3891	-5.9053	-4.6312	-4.8933		-5.62423	-4.75631	0.867929	1.82504
	ENSG00000260555	RP11-728K20.2	-6.6439	-6.6439	-5.6968	-5.8589		-6.6439	-5.77557	0.868325	1.82554
	ENSG00000231846	RP11-494I9.2	-6.6439	-6.6439	-6.6439	-5.2361		-6.6439	-5.77469	0.869209	1.82666
	ENSG00000254480	RP11-23F23.2	-0.6073	-0.1531	0.4411	0.5707		-0.362399	0.507355	0.869754	1.82735
	ENSG00000233625	RP5-905G11.3	-6.6439	-4.3423	-3.3455	-6.6439		-5.07586	-4.20584	0.870016	1.82768
	ENSG00000250748	RP11-230G5.2	1.8814	2.3746	2.9854	3.0581		2.14897	3.02221	0.873234	1.83176
	ENSG00000233397	AC008063.3	-4.279	-6.6439	-4.1714	-4.1278		-5.02304	-4.14944	0.873604	1.83223
	ENSG00000248508	RP11-521C20.4	0.6226	0.8838	1.5826	1.683		0.759103	1.63367	0.87457	1.83346
	ENSG00000261504	RP11-317P15.4	-6.6439	-6.6439	-5.2284	-6.6439		-6.6439	-5.76909	0.874805	1.83376
	ENSG00000244358	RP11-88H10.2	-6.6439	-6.6439	-6.6439	-5.2252		-6.6439	-5.76677	0.877134	1.83672
	ENSG00000228792	RP11-354K1.2	-4.8597	-5.3426	-5.8448	-3.4545		-5.08104	-4.20264	0.878401	1.83834
	ENSG00000254820	CTD-2019O4.1	-6.6439	-6.6439	-5.2198	-6.6439		-6.6439	-5.76283	0.881066	1.84174
	ENSG00000238755	RP11-292E2.3	-6.6439	-6.6439	-5.2146	-6.6439		-6.6439	-5.75904	0.884856	1.84658
	ENSG00000229556	RP11-363G2.4	-5.6598	-4.7057	-4.2425	-4.1979		-5.10527	-4.22003	0.885247	1.84708
	ENSG00000233013	FAM157B	-3.0344	-3.0334	-2.0706	-2.225		-3.0339	-2.14574	0.888164	1.85082
	ENSG00000225391	RP11-55K22.5	-6.6439	-6.6439	-5.2094	-6.6439		-6.6439	-5.75525	0.88865	1.85144
	ENSG00000260454	RP11-367F23.2	-6.6439	-6.6439	-6.6439	-5.2084		-6.6439	-5.75452	0.88938	1.85238
	ENSG00000231231	AP001422.3	-6.6439	-6.6439	-6.6439	-5.2076		-6.6439	-5.75394	0.889964	1.85313
	ENSG00000231912	RP1-249H1.2	-6.6439	-6.6439	-5.2047	-6.6439		-6.6439	-5.75182	0.892082	1.85585
	ENSG00000235659	RP11-374M1.5	-1.097	-1.9855	-0.5439	-0.6207		-1.47391	-0.581789	0.892116	1.8559
	ENSG00000234255	AC012370.3	-6.6439	-4.3109	-3.6716	-4.8913		-5.04971	-4.15622	0.893486	1.85766
	ENSG00000260019	RP11-218F4.1	-6.6439	-6.6439	-5.2006	-6.6439		-6.6439	-5.74882	0.895078	1.85971
	ENSG00000267453	AC004791.2	2.9305	2.3423	3.5903	3.5365		2.66617	3.56365	0.897479	1.86281
	ENSG00000204583	LRCOL1	-6.6439	-6.6439	-6.6439	-5.1966		-6.6439	-5.7459	0.898004	1.86349
	ENSG00000226258	GRM7-AS3	-3.6615	-3.8567	-2.4147	-3.4977		-3.7558	-2.85688	0.898924	1.86467
	ENSG00000233834	AC005083.1	0.5235	0.3339	1.3324	1.3431		0.431812	1.33776	0.905947	1.87377
	ENSG00000225537	AC073325.1	-3.7954	-4.6447	-3.2292	-3.2739		-4.15844	-3.25138	0.907058	1.87522
	ENSG00000255364	RP11-94A24.1	-6.6439	-4.1137	-3.0936	-6.6439		-4.88336	-3.97543	0.907929	1.87635
	ENSG00000237753	AC079922.3	-1.9049	-1.1248	-0.3613	-0.7775		-1.46275	-0.554443	0.90831	1.87685
	ENSG00000267440	CTC-501O10.1	-6.6439	-4.1006	-3.0793	-6.6439		-4.87218	-3.96225	0.909935	1.87896
	ENSG00000232505	XXbac-BPG308J9.3	-6.6439	-6.6439	-5.1789	-6.6439		-6.6439	-5.73292	0.910976	1.88032
	ENSG00000238122	RP11-483I13.2	-6.6439	-6.6439	-5.7436	-5.7179		-6.6439	-5.73069	0.913207	1.88323
	ENSG00000224698	RP11-131J3.1	-6.6439	-6.6439	-5.7436	-5.7179		-6.6439	-5.73069	0.913207	1.88323
	ENSG00000250481	CTD-2247C11.1	-6.6439	-6.6439	-5.1732	-6.6439		-6.6439	-5.72874	0.915163	1.88578
	ENSG00000235091	WI2-85898F10.1	-3.872	-6.6439	-2.8599	-6.6439		-4.67488	-3.7588	0.91608	1.88698
	ENSG00000250635	CTD-3224K15.2	-6.6439	-4.1889	-4.0511	-4.0069		-4.94721	-4.02883	0.918378	1.88999
	ENSG00000230651	AC096655.2	-6.6439	-6.6439	-6.6439	-5.1678		-6.6439	-5.72477	0.919133	1.89098
	ENSG00000258952	RP11-1042B17.5	-6.6439	-4.1737	-4.0358	-3.9916		-4.93434	-4.01353	0.920813	1.89318
	ENSG00000255318	RP11-655M14.13	-3.9221	-3.4499	-2.1545	-3.7633		-3.66677	-2.74539	0.921381	1.89393
	ENSG00000267506	RP11-13K12.1	-6.6439	-6.6439	-5.7348	-5.7089		-6.6439	-5.72179	0.922108	1.89488
	ENSG00000261058	RP11-252E2.2	-6.6439	-6.6439	-5.9013	-5.5621		-6.6439	-5.72175	0.922146	1.89493
	ENSG00000260509	RP11-271M24.2	-4.5703	-5.2922	-4.4693	-3.5909		-4.88656	-3.96425	0.922305	1.89514
	ENSG00000228308	RP11-255G21.1	-6.6439	-6.6439	-5.1605	-6.6439		-6.6439	-5.71939	0.924506	1.89803
	ENSG00000233928	RP11-305F18.1	-6.6439	-6.6439	-5.1587	-6.6439		-6.6439	-5.71807	0.925832	1.89978
	ENSG00000262292	RP11-160E2.11	-1.4655	-0.9281	-0.0918	-0.4174		-1.17192	-0.245434	0.926487	1.90064
	ENSG00000235097	LINC00330	-6.6439	-5.1107	-4.2387	-5.5626		-5.68255	-4.75384	0.92871	1.90357
	ENSG00000236858	CTA-992D9.6	-6.6439	-6.6439	-5.1534	-6.6439		-6.6439	-5.71416	0.929739	1.90493
	ENSG00000258018	RP11-148B3.1	-6.6439	-4.2446	-6.6439	-3.1893		-4.99418	-4.06337	0.93081	1.90635
	ENSG00000203635	AC144450.2	-5.4762	-4.4382	-3.6759	-4.2508		-4.86579	-3.9349	0.930892	1.90645
	ENSG00000232233	RP11-573D15.2	-4.4917	-3.1686	-2.4632	-3.1147		-3.68351	-2.75248	0.931026	1.90663
	ENSG00000259714	LINC00594	-1.5571	-6.6439	-1.8275	-1.3761		-2.51526	-1.58422	0.931044	1.90666
	ENSG00000240086	RP11-657O9.1	-4.1153	-3.9573	-3.1251	-3.0772		-4.03414	-3.10095	0.933187	1.90949
	ENSG00000232311	RP1-249I4.2	-3.757	-6.6439	-2.7336	-6.6439		-4.57406	-3.6407	0.933358	1.90972
	ENSG00000260975	RP11-142G1.3	-6.6439	-6.6439	-6.6439	-5.1468		-6.6439	-5.70929	0.93461	1.91137
	ENSG00000258701	LINC00638	-2.4632	-1.6871	-1.1966	-0.9827		-2.02358	-1.08569	0.93789	1.91572
	ENSG00000235584	AC008268.1	-4.3571	-6.6439	-3.6293	-4.9631		-5.08815	-4.14726	0.940896	1.91972
	ENSG00000256422	RP11-886D15.1	-6.6439	-6.6439	-5.138	-6.6439		-6.6439	-5.70279	0.941113	1.92001
	ENSG00000258220	RP11-38F22.1	-6.6439	-6.6439	-5.138	-6.6439		-6.6439	-5.70279	0.941113	1.92001
	ENSG00000230250	RP11-90C4.2	-5.4131	-6.6439	-4.2033	-6.6439		-5.90104	-4.95938	0.941665	1.92074
	ENSG00000186842	LINC00846	-3.9001	-4.5389	-3.5587	-2.9812		-4.18443	-3.24124	0.943184	1.92277
	ENSG00000261738	RP11-945C19.1	-6.6439	-6.6439	-6.6439	-5.1344		-6.6439	-5.70012	0.943776	1.92356
	ENSG00000227744	AC114788.2	-6.6439	-5.2701	-4.8743	-4.8352		-5.7993	-4.85462	0.944687	1.92477
	ENSG00000258178	RP11-18J9.3	-6.6439	-6.6439	-5.1328	-6.6439		-6.6439	-5.69894	0.944961	1.92514
	ENSG00000255980	AP000439.1	-6.6439	-6.6439	-5.712	-5.6856		-6.6439	-5.69874	0.94516	1.9254
	ENSG00000240973	RP11-458K10.2	-6.6439	-6.6439	-5.1319	-6.6439		-6.6439	-5.69827	0.945627	1.92603
	ENSG00000267372	AC005330.2	-6.6439	-6.6439	-5.131	-6.6439		-6.6439	-5.69761	0.946293	1.92692
	ENSG00000255866	RP11-221N13.2	-3.6563	-6.6439	-2.6247	-6.6439		-4.48499	-3.53836	0.946632	1.92737
	ENSG00000258694	RP11-1033H12.1	-4.7604	-4.2096	-4.8909	-2.8203		-4.45887	-3.51222	0.946654	1.9274
	ENSG00000251497	RP11-197N18.7	-4.2948	-3.4742	-2.7829	-2.9806		-3.82693	-2.87837	0.948559	1.92994
	ENSG00000205056	RP11-693J15.5	-6.6439	-6.6439	-5.39	-6.0825		-6.6439	-5.69509	0.948808	1.93028
	ENSG00000237419	RP11-885N19.6	-6.6439	-6.6439	-5.1274	-6.6439		-6.6439	-5.69494	0.94896	1.93048
	ENSG00000254532	RP11-624D11.2	-3.3969	-1.3921	-1.0327	-1.2171		-2.07113	-1.12196	0.949175	1.93077
	ENSG00000261068	RP11-7K24.3	-1.6598	-3.1205	-1.0085	-1.5733		-2.21268	-1.26344	0.949244	1.93086
	ENSG00000265485	RP11-449D8.1	-6.6439	-6.6439	-5.1267	-6.6439		-6.6439	-5.69442	0.949479	1.93117
	ENSG00000225742	RP11-513G11.4	-2.0918	-2.6144	-1.0749	-1.7672		-2.32957	-1.37992	0.949649	1.9314
	ENSG00000260637	RP11-46C24.5	-6.6439	-4.1202	-6.6439	-3.0525		-4.88889	-3.93752	0.951378	1.93372
	ENSG00000248373	RP11-556I14.1	-4.0472	-3.1183	-2.4194	-2.7102		-3.50925	-2.55749	0.951761	1.93423
	ENSG00000241544	RP11-6F2.5	-3.1692	-3.7345	-2.2499	-2.7339		-3.42434	-2.4717	0.952639	1.93541
	ENSG00000248973	RP11-445O3.2	-4.3902	-5.579	-3.0242	-6.6439		-4.86547	-3.91137	0.954101	1.93737
	ENSG00000259551	RP11-182J1.10	-4.3847	-3.3057	-2.9293	-2.6634		-3.74659	-2.79023	0.95636	1.94041
	ENSG00000267473	AC005789.11	-2.702	-2.5402	-1.4071	-1.9709		-2.61883	-1.66163	0.957201	1.94154
	ENSG00000254654	AC068858.1	-6.6439	-6.6439	-5.1161	-6.6439		-6.6439	-5.68656	0.957342	1.94173
	ENSG00000251281	CTD-2066L21.2	-3.5666	-6.6439	-2.5281	-6.6439		-4.40506	-3.4472	0.957865	1.94243
	ENSG00000230133	RP5-1100I6.2	-6.6439	-6.6439	-6.6439	-5.1148		-6.6439	-5.68559	0.958307	1.94303
	ENSG00000266313	RP11-173M1.4	-6.6439	-3.729	-2.6803	-6.6439		-4.54937	-3.59067	0.958697	1.94355
	ENSG00000269959	hsa-mir-125a	-4.1042	-3.5693	-2.6186	-3.1325		-3.8121	-2.85279	0.959312	1.94438
	ENSG00000261069	RP11-701H24.4	-6.6439	-6.6439	-5.1134	-6.6439		-6.6439	-5.68455	0.959347	1.94443
	ENSG00000225386	AC099754.1	-6.6439	-6.6439	-6.6439	-5.112		-6.6439	-5.68351	0.960387	1.94583
	ENSG00000229654	RP1-60O19.2	-3.5351	-6.6439	-2.4943	-6.6439		-4.37687	-3.41522	0.961646	1.94753
	ENSG00000225174	OSTM1-AS1	-6.6439	-6.6439	-5.1098	-6.6439		-6.6439	-5.68188	0.962022	1.94804
	ENSG00000230233	AF240627.2	-6.6439	-6.6439	-5.1062	-6.6439		-6.6439	-5.6792	0.964699	1.95166
	ENSG00000251054	CTD-2215E18.3	-3.5081	-6.6439	-2.4654	-6.6439		-4.35265	-3.38785	0.9648	1.95179
	ENSG00000249697	RP11-155L15.1	-6.6439	-6.6439	-5.1053	-6.6439		-6.6439	-5.67853	0.965369	1.95256
	ENSG00000250427	CTD-3179P9.2	-6.6439	-6.6439	-5.1017	-6.6439		-6.6439	-5.67585	0.968048	1.95619
	ENSG00000270141	TERC	5.3128	6.06	6.6553	6.7506		5.73424	6.70374	0.969494	1.95815
	ENSG00000230156	LINC00443	-6.2587	-6.6439	-6.2903	-4.9381		-6.43848	-5.46126	0.977224	1.96867
	ENSG00000237291	BX571672.4	-6.6439	-4.2149	-3.5616	-4.6078		-4.96917	-3.99187	0.977294	1.96877
	ENSG00000235532	LINC00402	-6.6439	-6.6439	-5.9383	-5.4356		-6.6439	-5.66516	0.978736	1.97074
	ENSG00000248994	RP11-259O2.1	-4.5107	-4.5414	-3.5697	-3.5225		-4.52597	-3.54591	0.980061	1.97255
	ENSG00000228261	RP11-127L20.3	-3.633	-2.5587	-2.2093	-1.8488		-2.99808	-2.01782	0.980262	1.97282
	ENSG00000260971	RP11-504A18.1	-6.6439	-3.8331	-3.3935	-3.9871		-4.64089	-3.65998	0.980902	1.9737
	ENSG00000249736	RP11-83M16.5	-6.6439	-6.6439	-5.0834	-6.6439		-6.6439	-5.66221	0.981692	1.97478
	ENSG00000237574	AC079776.3	-6.6439	-6.5928	-6.6439	-5.0479		-6.61812	-5.63561	0.98251	1.9759
	ENSG00000261298	RP11-309M7.1	-6.6439	-6.6439	-5.0814	-6.6439		-6.6439	-5.66071	0.983186	1.97683
	ENSG00000228512	RP11-281A20.2	-6.6439	-6.6439	-5.0812	-6.6439		-6.6439	-5.66056	0.983335	1.97703
	ENSG00000260995	RP11-165H23.1	-6.6439	-6.6439	-5.1738	-6.4003		-6.6439	-5.66046	0.983442	1.97718
	ENSG00000227676	RP11-25J23.3	-3.0805	-1.1776	-0.7223	-0.9903		-1.83572	-0.850086	0.985636	1.98019
	ENSG00000204460	AC079586.1	-6.6439	-6.6439	-5.0777	-6.6439		-6.6439	-5.65795	0.985951	1.98062
	ENSG00000235037	RP11-187C18.5	-6.6439	-6.6439	-6.6439	-5.077		-6.6439	-5.65743	0.986474	1.98134
	ENSG00000237119	RP11-305P22.5	-6.6439	-6.6439	-6.6439	-5.0758		-6.6439	-5.65653	0.987372	1.98257
	ENSG00000255300	RP11-148I19.1	-5.3201	-6.6439	-4.0721	-6.6439		-5.83521	-4.84782	0.987388	1.98259
	ENSG00000251015	SLC25A30-AS1	-6.6439	-3.6792	-3.0003	-4.3286		-4.50531	-3.51669	0.988619	1.98428
	ENSG00000261064	RP11-1000B6.3	-6.6439	-2.0816	-2.9045	-1.491		-3.02179	-2.03115	0.990644	1.98707
	ENSG00000232336	BX571672.3	-4.4223	-6.6439	-3.2853	-6.6439		-5.14205	-4.15109	0.99096	1.98751
	ENSG00000234323	RP11-308N19.1	-6.4471	-5.2932	-4.4673	-5.1441		-5.75774	-4.76637	0.991365	1.98806
	ENSG00000257893	RP11-587P21.2	-6.6439	-6.6439	-5.0691	-6.6439		-6.6439	-5.65152	0.992385	1.98947
	ENSG00000262877	RP11-1055B8.4	-2.8173	-2.225	-1.174	-1.9162		-2.49096	-1.49789	0.993076	1.99042
	ENSG00000258102	RP11-809C9.2	-3.1973	-6.6439	-2.1392	-6.6439		-4.0707	-3.07701	0.993687	1.99127
	ENSG00000259831	LINC00567	-6.6439	-6.6439	-5.4839	-5.838		-6.6439	-5.65011	0.993787	1.99141
	ENSG00000226202	RP11-328D5.1	-3.7211	-4.05	-2.6245	-3.1949		-3.8762	-2.88169	0.994506	1.9924
	ENSG00000230438	RP11-420G6.4	-0.4646	-1.3359	0.272	0.041		-0.835449	0.161118	0.996568	1.99525
	ENSG00000250003	CTD-2116N24.1	-6.6439	-3.7657	-6.6439	-2.671		-4.58172	-3.58193	0.999794	1.99971
	ENSG00000229495	RP11-173D14.3	-5.3304	-6.6439	-4.8619	-4.8227		-5.84256	-4.84217	1.00039	2.00055
	ENSG00000231918	AC007682.1	-5.7581	-6.5839	-5.6968	-4.6973		-6.1127	-5.11217	1.00053	2.00074
	ENSG00000250371	RP11-22A3.2	-5.8578	-5.8795	-4.8874	-4.8484		-5.86861	-4.86777	1.00084	2.00117
	ENSG00000236819	AC087393.1	-6.6439	-6.6439	-5.0569	-6.6439		-6.6439	-5.64237	1.00153	2.00212
	ENSG00000267686	RP11-795H16.3	-3.5451	-2.0427	-2.984	-0.9127		-2.60657	-1.60475	1.00182	2.00253
	ENSG00000254842	RP11-890B15.2	-6.6439	-6.6439	-5.6544	-5.6269		-6.6439	-5.64058	1.00332	2.0046
	ENSG00000268802	CTD-2587H19.1	-5.6038	-5.0399	-4.1518	-4.441		-5.29447	-4.28917	1.00531	2.00737
	ENSG00000237491	RP11-206L10.9	-0.8654	-0.2017	0.4695	0.5511		-0.495716	0.510877	1.00659	2.00916
	ENSG00000228262	AC073218.2	-6.6439	-6.6439	-6.6439	-5.049		-6.6439	-5.63644	1.00746	2.01037
	ENSG00000268945	CTD-2192J16.26	-6.6439	-3.5051	-2.8192	-4.1703		-4.34995	-3.34205	1.00791	2.01099
	ENSG00000259240	RP11-108K3.1	-1.0594	-2.3439	-0.2182	-0.9955		-1.56318	-0.555122	1.00806	2.0112
	ENSG00000253526	RP11-152P17.3	-6.6439	-3.6861	-6.6439	-2.5867		-4.51142	-3.50254	1.00888	2.01236
	ENSG00000260588	RP11-930P14.2	-1.831	-1.8031	-0.7384	-0.8782		-1.81698	-0.806607	1.01038	2.01444
	ENSG00000238198	RP11-31F15.2	-4.3233	-2.8793	-1.9232	-3.1742		-3.42771	-2.41715	1.01056	2.01469
	ENSG00000263893	CTD-3010D24.3	-3.4972	-6.6439	-6.6439	-2.4056		-4.34286	-3.33112	1.01174	2.01634
	ENSG00000223714	RP5-1172N10.2	-3.4198	-6.6439	-4.627	-2.5723		-4.27312	-3.26115	1.01198	2.01667
	ENSG00000248456	RP11-553P9.3	-6.6439	-6.6439	-6.6439	-5.0383		-6.6439	-5.62839	1.01551	2.02161
	ENSG00000254653	RP11-702F3.1	-6.6439	-3.4163	-2.7273	-4.0891		-4.26996	-3.25315	1.01681	2.02344
	ENSG00000251256	RP11-273B19.1	-6.6439	-6.6439	-5.0365	-6.6439		-6.6439	-5.62704	1.01686	2.02351
	ENSG00000256001	RP11-575F12.2	-2.093	-1.1317	-0.5424	-0.491		-1.53372	-0.516471	1.01725	2.02406
	ENSG00000249854	RP11-420O16.1	-6.6439	-6.6439	-5.0349	-6.6439		-6.6439	-5.62583	1.01807	2.0252
	ENSG00000267194	RP1-193H18.2	-5.8091	-5.8316	-4.2409	-5.7246		-5.82031	-4.79987	1.02043	2.02853
	ENSG00000228136	RP11-216M21.5	-6.6439	-6.6439	-6.6439	-5.0266		-6.6439	-5.61958	1.02432	2.034
	ENSG00000224267	RP11-149F8.5	-6.6439	-6.6439	-6.6439	-5.0266		-6.6439	-5.61958	1.02432	2.034
	ENSG00000261734	RP11-669C19.1	-5.7537	-6.6439	-5.1236	-5.0876		-6.1312	-5.10549	1.02571	2.03597
	ENSG00000224342	AC007879.1	-6.6438	-5.7985	-6.6438	-4.413		-6.16011	-5.13437	1.02573	2.036
	ENSG00000237484	AP000476.1	-6.6439	-6.6439	-6.6439	-5.0232		-6.6439	-5.61701	1.02689	2.03762
	ENSG00000251576	RP11-536I6.1	-4.7973	-4.8342	-3.5429	-4.0779		-4.81563	-3.78574	1.02989	2.04187
	ENSG00000229051	RP5-952N6.1	-6.6439	-6.6439	-5.0153	-6.6439		-6.6439	-5.61105	1.03285	2.04606
	ENSG00000256742	RP13-941N14.1	-6.6439	-3.2118	-2.517	-3.9011		-4.08397	-3.04906	1.03491	2.04898
	ENSG00000228414	AC010733.4	-5.3125	-6.6439	-4.1915	-5.8457		-5.82977	-4.79346	1.03631	2.05098
	ENSG00000266824	RP11-599B13.7	-2.3083	-6.6439	-2.2758	-2.1316		-3.23856	-2.2019	1.03666	2.05147
	ENSG00000263394	RP11-160E2.19	-3.0527	-1.7099	-0.9378	-1.5051		-2.23041	-1.19374	1.03666	2.05148
	ENSG00000256642	LINC00273	-1.1942	-0.655	-0.0623	0.3126		-0.899555	0.137294	1.03685	2.05174
	ENSG00000260217	RP11-809F4.3	-6.6439	-6.6439	-5.6199	-5.5917		-6.6439	-5.60573	1.03817	2.05362
	ENSG00000249388	RP11-834C11.6	-4.0028	-4.029	-3.0015	-2.9533		-4.01584	-2.9772	1.03864	2.05429
	ENSG00000228294	AL589743.2	-5.6315	-3.5292	-2.8848	-3.5667		-4.22716	-3.18583	1.04133	2.05812
	ENSG00000267350	RP1-178F10.3	2.7175	3.2459	4.1634	3.9213		3.00576	4.04742	1.04167	2.0586
	ENSG00000233571	RP11-545D19.1	-5.4316	-5.201	-6.6439	-3.4157		-5.3117	-4.26942	1.04228	2.05948
	ENSG00000225564	RP11-341A22.2	-5.4963	-6.6087	-5.6144	-4.4305		-5.94784	-4.90427	1.04357	2.06132
	ENSG00000261770	CTC-459F4.1	-3.5885	-2.1045	-1.8138	-1.4485		-2.66355	-1.61962	1.04393	2.06184
	ENSG00000256226	RP11-582E3.2	0.5304	0.7091	1.8402	1.4694		0.622515	1.66668	1.04417	2.06217
	ENSG00000233607	AC068610.5	-5.2776	-6.6439	-6.6439	-3.9697		-5.80471	-4.75972	1.04499	2.06335
	ENSG00000249375	RP11-1136L8.1	-4.7829	-2.7683	-1.8714	-3.2572		-3.44928	-2.40394	1.04534	2.06386
	ENSG00000235726	AC010148.1	-1.9137	-4.4505	-1.6382	-1.6364		-2.68433	-1.6373	1.04703	2.06627
	ENSG00000231419	LINC00689	-5.498	-6.6439	-4.1475	-6.6438		-5.96005	-4.9121	1.04795	2.06759
	ENSG00000250519	RP11-680H20.2	-6.6439	-2.6796	-2.6109	-2.4749		-3.59001	-2.5413	1.04871	2.06869
	ENSG00000256973	RP11-359J14.2	-2.8303	-6.6439	-2.7074	-2.6573		-3.73118	-2.68213	1.04905	2.06916
	ENSG00000267161	AC005943.5	-0.9027	-0.1362	0.6614	0.4967		-0.469133	0.581399	1.05053	2.07129
	ENSG00000233237	LINC00472	-6.6439	-5.4911	-4.2812	-6.0267		-5.95529	-4.90465	1.05064	2.07145
	ENSG00000265788	RP11-19P22.5	-6.6439	-6.6439	-6.6439	-4.9903		-6.6439	-5.59212	1.05178	2.07309
	ENSG00000225982	RP11-538D16.3	-6.6439	-6.6439	-6.6439	-4.9901		-6.6439	-5.59197	1.05193	2.07331
	ENSG00000255433	AP000479.1	-6.6439	-6.6439	-4.9882	-6.6439		-6.6439	-5.59052	1.05338	2.07538
	ENSG00000231873	RP11-761N21.1	-6.6439	-6.6439	-6.6439	-4.9843		-6.6439	-5.58756	1.05634	2.07964
	ENSG00000172965	AC068491.1	4.1598	4.8472	5.6578	5.5435		4.54406	5.60178	1.05772	2.08164
	ENSG00000260834	RP11-256I9.2	-3.8476	-3.5372	-2.5679	-2.6857		-3.68407	-2.6256	1.05847	2.08272
	ENSG00000175898	S1PR2	1.549	1.3432	2.5615	2.4608		1.44977	2.51203	1.06226	2.0882
	ENSG00000253669	KB-1732A1.1	1.2207	1.475	2.2555	2.5631		1.35345	2.41748	1.06404	2.09077
	ENSG00000270066	SCARNA2	5.9634	5.9124	7.1031	6.8937		5.93813	7.0022	1.06407	2.09082
	ENSG00000251152	RP11-281P23.1	-6.0838	-6.6439	-5.2891	-5.2553		-6.33684	-5.2721	1.06474	2.09179
	ENSG00000251517	RP11-109E24.1	-6.6439	-6.6439	-6.6439	-4.9726		-6.6439	-5.57867	1.06523	2.09251
	ENSG00000253656	KB-1568E2.1	-6.6439	-6.6439	-6.6439	-4.9707		-6.6439	-5.57722	1.06668	2.09461
	ENSG00000239815	RP11-309L24.4	-6.6439	-2.7073	-2.0048	-3.4329		-3.61603	-2.54892	1.06711	2.09523
	ENSG00000260787	RP11-797A18.4	-5.2941	-3.3239	-3.1616	-2.7284		-3.99596	-2.9288	1.06716	2.09531
	ENSG00000266411	RP11-180P8.3	-4.8412	-2.1376	-2.1324	-1.638		-2.93157	-1.86412	1.06745	2.09572
	ENSG00000257164	RP11-25I15.2	-5.3107	-6.6439	-6.6439	-3.9701		-5.82848	-4.76007	1.06842	2.09713
	ENSG00000226380	AC058791.1	0.79	1.1956	2.1114	2.0386		1.00701	2.07546	1.06845	2.09718
	ENSG00000255484	RP11-65M17.1	-6.6439	-6.6439	-6.6439	-4.967		-6.6439	-5.5744	1.0695	2.0987
	ENSG00000233723	AC007092.1	-2.6587	-1.1659	0.064	-2.167		-1.72726	-0.657407	1.06986	2.09922
	ENSG00000249476	CTD-2587M2.1	-4.1913	-5.175	-3.3162	-3.7835		-4.60088	-3.53101	1.06987	2.09925
	ENSG00000260808	CTD-2007L18.5	-6.6439	-4.0499	-6.6439	-2.8581		-4.8288	-3.75712	1.07168	2.10188
	ENSG00000260921	RP11-989E6.8	-6.6439	-6.6439	-6.6439	-4.9638		-6.6439	-5.57197	1.07193	2.10225
	ENSG00000227066	RP3-340N1.2	-6.6439	-6.6439	-4.9616	-6.6439		-6.6439	-5.57029	1.07361	2.1047
	ENSG00000225975	AC074138.3	-2.2458	-1.2797	-0.6522	-0.5683		-1.68335	-0.60964	1.07371	2.10484
	ENSG00000269975	RP11-58B17.2	-6.6439	-5.204	-3.8751	-6.6439		-5.75131	-4.67758	1.07373	2.10487
	ENSG00000227498	AC018359.3	-6.6439	-6.6439	-6.6439	-4.9602		-6.6439	-5.56922	1.07468	2.10625
	ENSG00000229323	RP11-175B12.2	-3.7153	-3.2314	-1.7376	-3.553		-3.45316	-2.37681	1.07634	2.10868
	ENSG00000260880	RP11-346C20.2	-6.6439	-6.6439	-4.9572	-6.6439		-6.6439	-5.56693	1.07697	2.1096
	ENSG00000231236	AP001604.3	-6.1453	-5.6815	-4.4004	-5.4066		-5.89484	-4.8175	1.07734	2.11014
	ENSG00000248279	CTD-2218G20.2	-6.6439	-6.6439	-5.5799	-5.551		-6.6439	-5.56538	1.07852	2.11187
	ENSG00000249406	RP11-893F2.5	-6.6439	-5.722	-5.0498	-5.0136		-6.11053	-5.03159	1.07895	2.11249
	ENSG00000205663	RP11-706O15.5	2.8907	3.4154	4.3188	4.1926		3.17677	4.25708	1.08031	2.11448
	ENSG00000234432	AC092171.1	-0.6308	-0.4256	0.7109	0.3838		-0.524555	0.556601	1.08116	2.11573
	ENSG00000270173	RP11-382B18.4	-1.1345	-1.0353	-0.2153	0.1837		-1.08405	-0.00205002	1.082	2.11697
	ENSG00000268536	AC005523.3	-3.5297	-2.6337	-0.9586	-6.6439		-3.01323	-1.93083	1.0824	2.11755
	ENSG00000261079	RP11-252A24.3	-3.0154	-2.4008	-1.3089	-1.9465		-2.67562	-1.59276	1.08286	2.11823
	ENSG00000257507	RP11-956E11.1	-3.5562	-3.574	-3.4367	-1.9107		-3.56507	-2.48069	1.08438	2.12046
	ENSG00000251562	MALAT1	5.752	6.7949	7.5884	7.3013		6.3657	7.45198	1.08628	2.12325
	ENSG00000261804	RP11-44F14.2	-0.4988	-1.1379	0.5228	0.047		-0.783246	0.304427	1.08767	2.12531
	ENSG00000261404	AC009120.4	-3.5351	-2.0849	-1.201	-1.9996		-2.63497	-1.54573	1.08924	2.12762
	ENSG00000234232	RP11-353N4.5	-6.6439	-5.2299	-6.6439	-3.8772		-5.77019	-4.67941	1.09078	2.12988
	ENSG00000229203	AC103564.7	-4.115	-1.572	-0.9076	-1.6972		-2.34354	-1.24904	1.0945	2.13538
	ENSG00000235979	AC004448.5	-4.3882	-4.2769	-3.4063	-3.0827		-4.33148	-3.23545	1.09603	2.13766
	ENSG00000260396	AC012065.7	-4.1253	-6.6438	-4.8265	-3.1995		-4.89322	-3.79486	1.09837	2.14112
	ENSG00000204261	XXbac-BPG246D15.8	-2.2866	-2.5544	-0.8107	-2.0864		-2.4143	-1.31191	1.10238	2.14709
	ENSG00000264015	RP11-176N18.2	-6.2454	-6.6439	-4.6478	-6.6439		-6.43093	-5.32509	1.10584	2.15225
	ENSG00000261087	KB-1460A1.5	-0.732	-1.2459	0.3085	-0.0512		-0.966188	0.139831	1.10602	2.15251
	ENSG00000270081	RP5-935K16.1	3.1963	3.7919	4.6582	4.6048		3.52462	4.63175	1.10713	2.15416
	ENSG00000269998	RP11-272L13.3	-5.2579	-6.6439	-3.8816	-6.6439		-5.79049	-4.68325	1.10725	2.15434
	ENSG00000189238	RP11-173C20.1	-4.4401	-4.6536	-3.6264	-3.2662		-4.5429	-3.43509	1.10782	2.15519
	ENSG00000267539	RP11-138H8.7	-5.7421	-4.8308	-3.7075	-4.6574		-5.21566	-4.10564	1.11002	2.15848
	ENSG00000163364	AC017048.3	-6.32	-6.3727	-5.2514	-5.2173		-6.34611	-5.23425	1.11186	2.16124
	ENSG00000268166	CTC-471F3.6	-3.5328	-3.0393	-2.8826	-1.6708		-3.26505	-2.15304	1.11201	2.16147
	ENSG00000261683	LINC00838	-6.6439	-5.9327	-5.3531	-4.9416		-6.24491	-5.13273	1.11218	2.16173
	ENSG00000228251	AC012442.6	-2.5848	-3.1556	-2.0644	-1.4488		-2.84215	-1.72401	1.11814	2.17067
	ENSG00000260455	RP1-67M12.2	-6.6439	-6.6439	-6.6439	-4.8982		-6.6439	-5.5217	1.1222	2.17679
	ENSG00000249534	RP11-83C7.2	-5.9248	-6.6439	-4.9219	-5.3396		-6.24	-5.11569	1.12432	2.17998
	ENSG00000258489	RP11-398J10.2	-6.6439	-6.6439	-6.6439	-4.8946		-6.6439	-5.51893	1.12497	2.18098
	ENSG00000237843	AC016903.2	-6.6439	-6.6439	-6.6439	-4.8941		-6.6439	-5.51854	1.12536	2.18156
	ENSG00000266378	RP11-214O1.3	-5.1288	-5.7203	-5.0425	-3.7682		-5.39445	-4.269	1.12544	2.18168
	ENSG00000259448	RP11-16E12.1	-0.6632	-2.2253	0.1734	-0.4804		-1.24241	-0.116777	1.12564	2.18198
	ENSG00000231987	RP5-898J17.1	-6.6439	-6.6439	-5.5741	-5.4621		-6.6439	-5.51701	1.12689	2.18387
	ENSG00000249894	RP11-434D9.2	-6.6439	-6.6439	-4.89	-6.6439		-6.6439	-5.51538	1.12852	2.18635
	ENSG00000196273	LINC00523	-4.3881	-3.6416	-2.5844	-3.147		-3.9671	-2.83845	1.12865	2.18654
	ENSG00000234111	RP11-364P22.1	-6.6439	-6.6439	-4.8878	-6.6439		-6.6439	-5.51368	1.13022	2.18892
	ENSG00000261055	RP11-195M16.3	-6.6439	-6.6439	-5.5284	-5.4986		-6.6439	-5.51342	1.13048	2.18931
	ENSG00000229301	RP5-905H7.8	-6.6439	-6.6439	-6.6439	-4.8859		-6.6439	-5.51222	1.13168	2.19114
	ENSG00000232817	RP11-73B2.4	-6.6439	-6.6439	-6.6439	-4.8859		-6.6439	-5.51222	1.13168	2.19114
	ENSG00000230563	RP5-828H9.1	-6.6439	-6.6439	-6.6439	-4.8857		-6.6439	-5.51206	1.13184	2.19138
	ENSG00000240219	RP11-430C7.5	-4.4509	-5.1983	-3.8643	-3.454		-4.77673	-3.64461	1.13212	2.1918
	ENSG00000228784	AC013400.2	-6.6439	-5.4755	-4.7781	-4.846		-5.94452	-4.81165	1.13287	2.19294
	ENSG00000253712	RP11-697M17.2	-5.0782	-6.6439	-6.6439	-3.7015		-5.65832	-4.52506	1.13326	2.19354
	ENSG00000268038	AC011516.2	-6.6439	-6.6439	-4.9929	-6.3255		-6.6439	-5.51051	1.13339	2.19373
	ENSG00000241593	RP11-520D19.2	-6.6439	-6.6439	-4.8816	-6.6439		-6.6439	-5.5089	1.135	2.19619
	ENSG00000260913	RP11-243E13.1	-6.6439	-6.6439	-6.6439	-4.879		-6.6439	-5.50689	1.13701	2.19925
	ENSG00000188971	AC114772.1	1.4884	1.3182	2.6231	2.4592		1.40581	2.54348	1.13767	2.20025
	ENSG00000230628	RP4-781K5.6	-6.6439	-6.6439	-5.5209	-5.4908		-6.6439	-5.50577	1.13813	2.20095
	ENSG00000224950	RP5-1086K13.1	-4.0195	-2.7251	-1.8194	-2.4247		-3.23175	-2.09054	1.14122	2.20567
	ENSG00000251442	RP11-792D21.2	-5.0504	-2.9787	-2.9552	-2.2002		-3.67083	-2.52886	1.14197	2.20681
	ENSG00000269976	RP11-130L8.2	-3.637	-1.2319	-1.0786	-0.6207		-1.9824	-0.831559	1.15084	2.22043
	ENSG00000250271	RP11-64D22.5	-0.5062	0.3449	1.1394	1.1257		-0.0187776	1.13257	1.15134	2.22121
	ENSG00000262188	RP11-353N14.4	-3.7559	-6.6439	-5.0045	-2.6841		-4.57309	-3.42081	1.15228	2.22265
	ENSG00000224718	RP11-222A5.1	-6.6439	-6.6439	-4.8581	-6.6439		-6.6439	-5.49071	1.15319	2.22405
	ENSG00000235117	RP11-229P13.20	-6.6439	-3.1469	-2.4438	-3.4715		-4.02446	-2.86801	1.15645	2.22908
	ENSG00000253619	RP11-369K17.1	-5.8248	-5.3367	-6.6439	-3.5635		-5.56021	-4.40229	1.15792	2.23135
	ENSG00000250920	RP11-297P16.4	5.2119	5.4514	6.6391	6.3375		5.33661	6.49617	1.15955	2.23388
	ENSG00000250102	RP11-314N14.1	-6.6439	-6.6439	-4.849	-6.6439		-6.6439	-5.48365	1.16025	2.23496
	ENSG00000232265	XXyac-YX155B6.5	-6.6439	-6.6439	-6.6439	-4.849		-6.6439	-5.48365	1.16025	2.23496
	ENSG00000234261	RP11-146I2.1	-6.6439	-6.6439	-6.6439	-4.8469		-6.6439	-5.48202	1.16188	2.23748
	ENSG00000166770	AC004696.2	-6.6439	-5.9159	-4.3364	-6.6439		-6.23446	-5.07095	1.16351	2.24002
	ENSG00000249345	RP11-575F12.1	-0.5729	-0.2284	1.0376	0.4521		-0.390391	0.774351	1.16474	2.24193
	ENSG00000253521	HPYR1	-6.6439	-6.6439	-4.8415	-6.6439		-6.6439	-5.47783	1.16607	2.244
	ENSG00000230761	RP11-342C24.8	-6.6439	-6.6439	-6.0747	-5.0546		-6.6439	-5.47631	1.16759	2.24637
	ENSG00000253679	KB-1410C5.2	-6.6439	-6.6439	-4.8377	-6.6439		-6.6439	-5.47487	1.16903	2.2486
	ENSG00000232098	CTD-2619J13.14	1.4779	1.953	3.0648	2.7237		1.73492	2.90431	1.16939	2.24916
	ENSG00000230971	AC005703.3	-6.6439	-6.6439	-4.8351	-6.6439		-6.6439	-5.47285	1.17105	2.25175
	ENSG00000223842	RP11-135J2.3	-6.6439	-2.8314	-2.0472	-3.3572		-3.73221	-2.55836	1.17385	2.25613
	ENSG00000261425	RP11-709B3.2	-5.1642	-3.1382	-2.6723	-2.6208		-3.82143	-2.64632	1.17511	2.25811
	ENSG00000225431	AP001626.1	-5.5451	-5.5716	-4.0588	-4.7971		-5.55829	-4.38123	1.17706	2.26116
	ENSG00000255983	RP11-1038A11.1	-2.5267	-4.2345	-1.3792	-2.9618		-3.14141	-1.96357	1.17783	2.26237
	ENSG00000261043	MIR4313	-6.6439	-4.8247	-3.7571	-5.1328		-5.46475	-4.28683	1.17792	2.2625
	ENSG00000270154	RP11-419I17.1	-3.9035	-3.126	-3.1355	-1.7506		-3.463	-2.28289	1.18011	2.26594
	ENSG00000254998	RP11-94P11.4	-5.6564	-3.9125	-2.635	-4.8595		-4.53559	-3.35526	1.18032	2.26627
	ENSG00000250754	RP11-386B13.3	-6.4568	-6.3218	-4.6483	-6.129		-6.38772	-5.20648	1.18124	2.26772
	ENSG00000249383	RP11-1018N14.1	-5.5194	-5.5462	-3.7445	-5.416		-5.53274	-4.35062	1.18212	2.2691
	ENSG00000233085	XXyac-YX65C7_A.3	-4.3676	-1.2616	-1.5267	-0.4953		-2.10308	-0.920728	1.18235	2.26946
	ENSG00000249618	RP11-422J15.1	-3.7951	-2.849	-2.0469	-2.0754		-3.24585	-2.06108	1.18477	2.27327
	ENSG00000268746	CTD-2571L23.8	-4.9585	-4.9593	-6.6439	-2.8748		-4.9589	-3.77268	1.18622	2.27555
	ENSG00000236318	AC019117.1	-3.4237	-6.6439	-2.6269	-3.7747		-4.27665	-3.08954	1.1871	2.27695
	ENSG00000237870	AC073130.1	-3.3158	-3.2714	-2.1231	-2.0866		-3.29343	-2.10473	1.18869	2.27946
	ENSG00000227467	RP11-169D4.1	-4.8755	-4.9119	-3.3537	-4.1684		-4.89359	-3.70429	1.1893	2.28041
	ENSG00000215394	LINC00516	-5.6387	-3.1935	-2.6328	-2.8988		-3.95029	-2.75968	1.19062	2.2825
	ENSG00000248329	RP11-366M4.3	-6.6439	-6.6439	-6.6439	-4.8099		-6.6439	-5.45321	1.19069	2.28262
	ENSG00000254293	CTB-158E9.1	-6.6439	-6.6439	-4.8095	-6.6439		-6.6439	-5.4529	1.191	2.28312
	ENSG00000261038	RP1-149C7.1	-6.6439	-6.6439	-6.6439	-4.8092		-6.6439	-5.45266	1.19124	2.28349
	ENSG00000249241	AC195454.1	-6.6439	-6.6439	-4.8088	-6.6439		-6.6439	-5.45235	1.19155	2.28398
	ENSG00000248112	RP11-78C3.1	1.6128	2.6995	3.316	3.5718		2.25614	3.44956	1.19342	2.28695
	ENSG00000236117	RP4-754E20__A.5	-6.6439	-6.6439	-4.8007	-6.6439		-6.6439	-5.44602	1.19788	2.29403
	ENSG00000235387	RP11-327L3.1	-4.3762	-6.6439	-3.928	-3.8815		-5.10398	-3.90456	1.19942	2.29648
	ENSG00000257986	RP11-314P15.2	-6.6439	-6.6439	-6.6439	-4.7973		-6.6439	-5.44336	1.20054	2.29826
	ENSG00000258927	RP11-1070N10.5	-5.5148	-4.9242	-4.0117	-3.9657		-5.18949	-3.98852	1.20097	2.29894
	ENSG00000269524	CTB-83J4.1	-2.7805	-3.1686	-2.0967	-1.4845		-2.96154	-1.75837	1.20317	2.30245
	ENSG00000254194	RP1-273G13.3	-4.5887	-4.5736	-2.4541	-6.6439		-4.58113	-3.37714	1.20399	2.30376
	ENSG00000225194	LINC00092	-6.6439	-4.171	-3.5164	-3.9752		-4.93206	-3.72764	1.20442	2.30444
	ENSG00000250969	RP11-364L4.3	-6.6439	-6.6439	-5.5935	-5.2902		-6.6439	-5.43389	1.21001	2.31339
	ENSG00000251088	RP11-325B23.2	-4.9891	-4.7043	-2.7211	-6.6439		-4.83968	-3.62898	1.2107	2.31451
	ENSG00000188185	LINC00265	-1.8268	-2.393	-0.5887	-1.2207		-2.0823	-0.870366	1.21193	2.31648
	ENSG00000260810	CTD-2547L24.4	-3.1314	-6.6439	-2.0698	-4.3375		-4.01022	-2.79758	1.21263	2.3176
	ENSG00000259070	LINC00639	-2.4654	-2.286	-1.1321	-1.1862		-2.37291	-1.1589	1.21402	2.31983
	ENSG00000242042	RP11-690C23.2	-6.6439	-6.6439	-6.6439	-4.7791		-6.6439	-5.4291	1.2148	2.32109
	ENSG00000259821	RP11-169E6.4	0.2293	-0.1421	1.784	0.4654		0.0555186	1.27038	1.21486	2.32118
	ENSG00000259284	RP11-162I7.1	-6.6439	-6.6439	-6.6439	-4.7777		-6.6439	-5.428	1.2159	2.32286
	ENSG00000266602	RP11-476K15.1	-6.3953	-6.6439	-4.6119	-6.6439		-6.51425	-5.29632	1.21794	2.32614
	ENSG00000241469	LINC00635	-6.6439	-4.938	-3.8606	-5.0414		-5.55226	-4.33342	1.21884	2.32759
	ENSG00000227005	AC011718.3	-6.6439	-6.6439	-6.6439	-4.7729		-6.6439	-5.42423	1.21967	2.32893
	ENSG00000230410	XXbac-B33L19.6	-6.6439	-6.6439	-6.6439	-4.7729		-6.6439	-5.42423	1.21967	2.32893
	ENSG00000251301	RP11-81H14.2	-3.256	-3.8672	-1.6201	-3.6714		-3.52947	-2.30829	1.22119	2.33138
	ENSG00000263931	RP11-180P8.1	-0.8655	-1.4359	0.2226	-0.037		-1.12269	0.0986312	1.22132	2.3316
	ENSG00000264198	RP11-94L15.2	-6.2579	-5.0265	-4.2204	-4.3697		-5.51462	-4.29312	1.2215	2.3319
	ENSG00000187621	TCL6	-2.7846	-2.9293	-1.757	-1.5185		-2.85514	-1.63283	1.22231	2.3332
	ENSG00000236507	RP5-1050E16.1	-6.6439	-6.6439	-4.769	-6.6439		-6.6439	-5.42117	1.22273	2.33388
	ENSG00000258803	RP11-624J12.1	-6.6439	-6.6439	-5.9217	-5.0472		-6.6439	-5.41918	1.22472	2.3371
	ENSG00000232100	RP11-152L7.2	-6.6439	-6.6439	-6.6439	-4.7658		-6.6439	-5.41865	1.22525	2.33795
	ENSG00000231881	RP5-1120P11.3	-5.4578	-4.8512	-4.2684	-3.5992		-5.12285	-3.89534	1.22751	2.34162
	ENSG00000235244	RP11-761E20.1	-2.8506	-2.1381	-1.2913	-1.1557		-2.4508	-1.22191	1.2289	2.34388
	ENSG00000233396	RP11-458D21.1	0.4098	0.3393	1.4998	1.7014		0.374981	1.60412	1.22914	2.34427
	ENSG00000254510	RP11-867G23.10	-6.6439	-6.6439	-6.6439	-4.7574		-6.6439	-5.41205	1.23185	2.34869
	ENSG00000228750	RP11-242F24.1	-6.6439	-6.6439	-5.4272	-5.3958		-6.6439	-5.41141	1.23249	2.34971
	ENSG00000234944	RP11-124O11.1	-6.6439	-6.6439	-6.6439	-4.7563		-6.6439	-5.41118	1.23272	2.3501
	ENSG00000266830	CTD-2008P7.8	-3.9872	-5.4537	-3.5974	-3.0671		-4.54162	-3.30802	1.2336	2.35153
	ENSG00000233746	LINC00656	-6.6439	-6.6439	-4.752	-6.6439		-6.6439	-5.40779	1.23611	2.35562
	ENSG00000260884	AC009120.5	-3.0652	-1.3761	-1.4337	-0.2878		-1.9864	-0.74985	1.23655	2.35634
	ENSG00000258831	RP11-76E17.4	-6.6439	-6.6439	-4.7505	-6.6439		-6.6439	-5.40661	1.23729	2.35755
	ENSG00000241696	RP11-420J11.2	-6.6439	-6.6439	-6.6439	-4.7464		-6.6439	-5.40338	1.24052	2.36284
	ENSG00000227195	RP3-410C9.1	3.9411	4.6512	5.2444	5.8525		4.33941	5.58026	1.24085	2.36338
	ENSG00000266304	RP11-484N16.1	-0.0112	-1.4579	0.8293	0.5188		-0.560335	0.682387	1.24272	2.36645
	ENSG00000253877	RP11-946L20.2	-6.6439	-6.6439	-4.7394	-6.6439		-6.6439	-5.39786	1.24604	2.3719
	ENSG00000259083	RP11-407N17.4	-2.1955	-4.0343	-2.0684	-1.2361		-2.83986	-1.59304	1.24681	2.37317
	ENSG00000260515	CTD-2199O4.3	-4.3478	-2.6356	-1.816	-2.2203		-3.25134	-2.00403	1.2473	2.37397
	ENSG00000214049	UCA1	6.0192	4.633	6.8945	6.5572		5.48655	6.73569	1.24913	2.37698
	ENSG00000236389	RP1-287H17.1	-6.6439	-6.6439	-6.6439	-4.7309		-6.6439	-5.39115	1.25275	2.38296
	ENSG00000224478	RP11-13P5.1	-6.6439	-4.7723	-3.836	-4.6029		-5.42376	-4.16908	1.25468	2.38614
	ENSG00000236499	EM:AC006547.7	-1.5087	-0.5646	0.1798	0.4009		-0.960762	0.294581	1.25534	2.38724
	ENSG00000259182	RP11-424I19.2	-3.5002	-4.3752	-1.6575	-6.6439		-3.87236	-2.61269	1.25966	2.3944
	ENSG00000245164	RP11-622O11.2	-3.2944	-2.3441	-1.4859	-1.4762		-2.74238	-1.48104	1.26134	2.39718
	ENSG00000213373	LINC00671	-5.6265	-6.6439	-3.9984	-6.6439		-6.04731	-4.7845	1.26281	2.39963
	ENSG00000227579	RP1-35C21.2	-6.6439	-4.6724	-3.7447	-4.5221		-5.34473	-4.08166	1.26307	2.40006
	ENSG00000253733	LZTS1-AS1	-6.6439	-6.6439	-4.7168	-6.6439		-6.6439	-5.37999	1.26391	2.40145
	ENSG00000267058	RP11-15A1.3	-3.9157	-5.7385	-2.931	-3.7708		-4.55655	-3.29064	1.26591	2.40479
	ENSG00000259457	RP11-279F6.2	-6.6439	-6.6439	-4.7138	-6.6439		-6.6439	-5.37762	1.26628	2.40541
	ENSG00000235779	AC079779.5	-4.1993	-3.5416	-2.6759	-2.465		-3.83329	-2.5666	1.26669	2.40609
	ENSG00000223944	RP5-1180C18.1	-2.8219	-3.6214	-1.689	-2.1465		-3.16696	-1.89969	1.26727	2.40706
	ENSG00000227685	AC087499.10	-3.7923	-6.6438	-2.7992	-4.2003		-4.6051	-3.33595	1.26915	2.41019
	ENSG00000235933	RP5-1185H19.2	-6.6439	-6.6439	-6.6439	-4.7094		-6.6439	-5.37413	1.26977	2.41123
	ENSG00000269921	RP11-646I6.5	-4.0063	-2.6142	-1.7546	-2.0142		-3.14848	-1.87857	1.26991	2.41146
	ENSG00000254258	RP11-398H6.1	-4.0474	-4.3957	-3.3011	-2.6525		-4.21106	-2.94065	1.27041	2.4123
	ENSG00000236511	RP11-32F11.2	-6.6439	-6.6439	-4.7078	-6.6439		-6.6439	-5.37286	1.27104	2.41335
	ENSG00000227482	RP11-18B16.2	-5.0464	-6.6439	-3.8917	-5.0657		-5.63449	-4.36244	1.27205	2.41504
	ENSG00000261856	CTD-2135D7.4	-6.6439	-6.6439	-4.7063	-6.6439		-6.6439	-5.37167	1.27223	2.41534
	ENSG00000261568	RP11-524C21.2	-6.6439	-6.6439	-5.3871	-5.3551		-6.6439	-5.37101	1.27289	2.41645
	ENSG00000223826	AC092570.2	-4.6833	-6.6439	-6.6439	-3.2012		-5.35341	-4.07427	1.27914	2.42694
	ENSG00000241336	RP11-451G4.1	-6.6439	-6.6439	-6.6439	-4.6963		-6.6439	-5.36374	1.28016	2.42866
	ENSG00000262155	RP11-266L9.5	-4.9891	-5.0233	-3.4369	-4.0863		-5.0061	-3.72537	1.28073	2.42962
	ENSG00000254119	RP11-705O24.1	-6.6439	-3.7969	-2.5701	-5.0182		-4.60915	-3.32734	1.28181	2.43144
	ENSG00000226968	LINC00423	-6.6439	-6.6439	-6.6439	-4.6933		-6.6439	-5.36136	1.28254	2.43268
	ENSG00000239828	RP11-446H18.5	-4.6949	-1.0691	-0.6247	-0.7244		-1.95672	-0.673689	1.28303	2.4335
	ENSG00000232987	AC051649.6	-4.519	-6.6439	-3.0528	-6.6439		-5.2212	-3.93779	1.28341	2.43413
	ENSG00000261729	GS1-204I12.4	-6.6439	-6.6439	-6.6439	-4.6903		-6.6439	-5.35897	1.28493	2.4367
	ENSG00000269202	RP4-614O4.12	-3.7017	-5.4471	-2.9756	-3.1023		-4.32513	-3.03756	1.28757	2.44117
	ENSG00000226053	RP5-1070A16.1	-6.6439	-5.7504	-5.0851	-4.6323		-6.12906	-4.84101	1.28805	2.44198
	ENSG00000227712	RP11-418J17.3	-6.6439	-6.6439	-6.6439	-4.6859		-6.6439	-5.35547	1.28843	2.44261
	ENSG00000248319	RP11-205M3.3	-6.3845	-5.8794	-4.6098	-5.0689		-6.10996	-4.82116	1.28879	2.44323
	ENSG00000256232	RP11-771K4.1	-6.6439	-6.6439	-4.6801	-6.6439		-6.6439	-5.35086	1.29304	2.45044
	ENSG00000249228	RP11-769N22.1	-6.6439	-6.6439	-6.6439	-4.6771		-6.6439	-5.34847	1.29543	2.4545
	ENSG00000253177	RP11-100L22.1	-6.6439	-6.6439	-4.677	-6.6439		-6.6439	-5.34839	1.29551	2.45464
	ENSG00000250341	RP11-785F11.1	-6.6439	-6.6439	-5.3638	-5.3314		-6.6439	-5.34751	1.29639	2.45614
	ENSG00000228215	RP11-541F9.2	-6.436	-6.5656	-4.9483	-5.5124		-6.49935	-5.20295	1.29639	2.45614
	ENSG00000224099	AC064834.1	-4.7556	-6.4696	-3.2022	-6.6439		-5.37176	-4.07518	1.29657	2.45645
	ENSG00000187156	LINC00221	-6.6439	-6.6439	-5.3151	-5.3795		-6.6439	-5.34694	1.29696	2.4571
	ENSG00000215869	RP11-364B6.1	-6.6438	-6.6438	-6.6438	-4.6748		-6.6438	-5.34662	1.29718	2.45748
	ENSG00000266578	RP11-838N2.5	-6.6439	-6.6439	-4.6739	-6.6439		-6.6439	-5.34592	1.29798	2.45884
	ENSG00000266311	AC007952.4	-6.6439	-3.4343	-3.5144	-2.6034		-4.28622	-2.98816	1.29806	2.45898
	ENSG00000227716	AP000459.7	-6.6439	-6.6439	-4.6691	-6.6439		-6.6439	-5.3421	1.3018	2.46537
	ENSG00000233985	RP11-297H3.3	-6.6439	-6.6439	-5.5414	-5.1657		-6.6439	-5.34135	1.30255	2.46664
	ENSG00000230733	AC092171.4	1.5756	2.5025	3.5239	3.2979		2.11224	3.41532	1.30308	2.46755
	ENSG00000231459	LINC00032	-6.6439	-6.6439	-4.9712	-5.8302		-6.6439	-5.33769	1.30621	2.47291
	ENSG00000259241	RP11-313P18.2	-6.6439	-6.6439	-4.6596	-6.6439		-6.6439	-5.33452	1.30938	2.47835
	ENSG00000182165	TP53TG1	-6.6439	-6.6439	-4.6596	-6.6439		-6.6439	-5.33452	1.30938	2.47835
	ENSG00000251676	RP11-614F17.2	-5.9352	-6.6439	-4.1768	-6.6439		-6.24646	-4.93697	1.30949	2.47855
	ENSG00000232328	AC011286.1	-6.6439	-6.6439	-6.6439	-4.6586		-6.6439	-5.33372	1.31018	2.47972
	ENSG00000264876	RP11-138E9.2	-6.6439	-6.6439	-4.6569	-6.6439		-6.6439	-5.33236	1.31154	2.48206
	ENSG00000180279	CTD-2568A17.5	-3.6032	-3.2644	-2.118	-2.1026		-3.42388	-2.11028	1.3136	2.48561
	ENSG00000231242	RP11-87H9.3	-3.4697	-2.87	-1.5655	-2.1411		-3.13891	-1.82478	1.31413	2.48652
	ENSG00000227136	LINC00595	-6.6439	-4.7043	-4.5525	-3.6859		-5.37009	-4.05509	1.315	2.48803
	ENSG00000236230	RP11-400N13.1	-5.9536	-5.3257	-4.3121	-4.2693		-5.60576	-4.29054	1.31522	2.48839
	ENSG00000224844	AC107079.1	-4.4031	-6.6439	-2.9158	-6.6439		-5.12622	-3.81084	1.31538	2.48868
	ENSG00000230523	RP3-437I16.1	-5.1326	-4.1935	-3.8205	-2.8754		-4.58795	-3.2719	1.31605	2.48983
	ENSG00000227459	AC079612.2	-6.6439	-6.6439	-4.6509	-6.6439		-6.6439	-5.32757	1.31633	2.49032
	ENSG00000254006	RP11-1D12.2	-6.6439	-6.6439	-6.6439	-4.6508		-6.6439	-5.32749	1.31641	2.49046
	ENSG00000250978	RP11-357D18.1	-6.6439	-3.9367	-4.3352	-2.8537		-4.73115	-3.41209	1.31906	2.49503
	ENSG00000184274	LINC00315	-5.7565	-4.5463	-3.9254	-3.5177		-5.02806	-3.7072	1.32086	2.49815
	ENSG00000248685	RP11-548L20.1	-6.6439	-3.7384	-3.374	-3.1115		-4.55766	-3.23679	1.32088	2.49818
	ENSG00000228127	RP11-12L8.1	-6.6439	-5.3521	-4.0782	-5.2092		-5.858	-4.5356	1.3224	2.50083
	ENSG00000224413	AP001476.2	-6.6439	-6.6439	-5.0706	-5.6251		-6.6439	-5.32137	1.32253	2.50104
	ENSG00000227042	RP6-1O2.1	-6.6439	-5.3961	-4.0973	-5.2639		-5.8891	-4.56576	1.32334	2.50245
	ENSG00000270143	AC004257.3	-0.2632	-1.745	0.6982	0.2793		-0.821672	0.503901	1.32557	2.50632
	ENSG00000250334	RP11-234K19.2	-6.6439	-6.5509	-4.5754	-6.6439		-6.59665	-5.26691	1.32974	2.51357
	ENSG00000231346	RP5-836N10.1	-6.6439	-4.0455	-6.6439	-2.5773		-4.82502	-3.49367	1.33135	2.51638
	ENSG00000253585	KB-1184D12.1	-4.4008	-6.6439	-3.4447	-4.2527		-5.12432	-3.79286	1.33147	2.51658
	ENSG00000224750	RP11-94M14.2	-6.6439	-4.8172	-3.259	-6.6439		-5.45891	-4.12711	1.3318	2.51716
	ENSG00000257859	RP11-266E14.1	-5.8088	-5.3148	-4.8061	-3.7878		-5.54076	-4.20891	1.33185	2.51725
	ENSG00000259694	RP13-262C2.3	-4.573	-5.0451	-4.2055	-2.9661		-4.78982	-3.45661	1.33322	2.51964
	ENSG00000260102	RP11-315H15.2	-6.6439	-6.6439	-4.9401	-5.8106		-6.6439	-5.31067	1.33323	2.51967
	ENSG00000228718	RP11-145H9.3	-6.6439	-6.6439	-4.6253	-6.6439		-6.6439	-5.30707	1.33683	2.52595
	ENSG00000250432	RP11-834C11.5	-1.3911	-0.9088	0.3414	0.0612		-1.12989	0.208092	1.33798	2.52797
	ENSG00000261788	RP11-480G7.1	-4.3748	-6.6439	-3.4153	-4.226		-5.10283	-3.76444	1.33839	2.52868
	ENSG00000226320	AC018359.1	-4.6624	-6.6439	-4.5434	-3.5966		-5.33675	-3.99369	1.34307	2.5369
	ENSG00000260464	RP4-561L24.3	-3.8908	-3.7076	-2.3322	-2.5847		-3.79629	-2.45293	1.34336	2.53742
	ENSG00000236687	RP11-323H21.3	-6.6439	-6.6439	-4.617	-6.6439		-6.6439	-5.30041	1.34349	2.53764
	ENSG00000254587	RP11-360K13.1	-6.1027	-6.6439	-4.2538	-6.6439		-6.34807	-5.00191	1.34616	2.54235
	ENSG00000256684	RP11-49K4.2	-6.6439	-6.6439	-6.6439	-4.6134		-6.6439	-5.29752	1.34638	2.54273
	ENSG00000259005	RP3-449M8.6	-3.3347	-2.4424	-1.9758	-1.1016		-2.82064	-1.47347	1.34716	2.54411
	ENSG00000247011	RP11-700H6.1	-6.6439	-5.6893	-5.5985	-4.2055		-6.08904	-4.74002	1.34902	2.54739
	ENSG00000224049	RP11-30O15.1	-4.196	-4.2783	-6.6439	-1.9406		-4.23656	-2.88626	1.35031	2.54966
	ENSG00000261467	RP11-731K22.1	-6.6439	-6.6439	-4.9198	-5.7977		-6.6439	-5.29298	1.35092	2.55075
	ENSG00000237989	AP001046.5	-6.6439	-6.6439	-5.3088	-5.2754		-6.6439	-5.292	1.3519	2.55247
	ENSG00000228467	RP11-402N8.1	-5.5748	-6.6439	-5.6065	-4.094		-6.01251	-4.6605	1.352	2.55266
	ENSG00000267519	CTD-3252C9.4	-2.6572	-1.013	-0.1154	-0.4139		-1.61255	-0.256944	1.3556	2.55904
	ENSG00000231976	LINC00202-2	-6.6439	-6.6439	-4.7292	-6.2071		-6.6439	-5.28664	1.35726	2.56198
	ENSG00000263154	RP11-1055B8.2	-6.6439	-4.4238	-3.4368	-4.2455		-5.14329	-3.78521	1.35807	2.56343
	ENSG00000254927	RP11-98J9.2	-6.6439	-3.1048	-2.9547	-2.358		-3.98574	-2.62572	1.36002	2.5669
	ENSG00000236975	RP5-1065P14.2	-4.2245	-6.6439	-2.7081	-6.6439		-4.97726	-3.61678	1.36048	2.56771
	ENSG00000249356	RP11-21I10.2	-2.4317	-3.3921	-2.1286	-1.0188		-2.83342	-1.46952	1.3639	2.5738
	ENSG00000261185	RP11-317P15.5	-6.6439	-6.6439	-6.6439	-4.5883		-6.6439	-5.27732	1.36658	2.57858
	ENSG00000260057	RP11-7O14.1	-6.6439	-6.6439	-4.5879	-6.6439		-6.6439	-5.277	1.3669	2.57916
	ENSG00000269043	CTC-513N18.6	-3.85	-6.2103	-2.852	-3.7243		-4.59329	-3.2232	1.37009	2.58486
	ENSG00000251321	GDEP	-6.6439	-6.6439	-5.0179	-5.5847		-6.6439	-5.27364	1.37026	2.58517
	ENSG00000260979	RP11-77H9.8	-3.5769	-3.5952	-1.9825	-2.4911		-3.58602	-2.2145	1.37152	2.58743
	ENSG00000186148	AC013271.3	-6.6439	-6.6439	-4.5815	-6.6439		-6.6439	-5.27184	1.37206	2.5884
	ENSG00000249112	RP11-43D2.2	-6.6439	-6.6439	-6.6439	-4.5813		-6.6439	-5.27168	1.37222	2.58869
	ENSG00000224286	RP11-297H3.4	-6.6439	-6.6439	-5.2868	-5.2533		-6.6439	-5.26995	1.37395	2.59179
	ENSG00000250509	CTC-573N18.1	-6.6439	-6.6439	-4.5774	-6.6439		-6.6439	-5.26853	1.37537	2.59435
	ENSG00000267388	AF038458.5	-4.2273	-6.6439	-3.2498	-4.0749		-4.97962	-3.60415	1.37547	2.59452
	ENSG00000243583	RP4-669B10.3	-5.0469	-6.6439	-3.4043	-6.6439		-5.63486	-4.25911	1.37575	2.59502
	ENSG00000234277	CTD-2090I13.1	-2.7555	-4.8887	-1.7811	-2.4632		-3.45925	-2.08221	1.37704	2.59735
	ENSG00000259828	RP11-63E9.1	-6.6439	-6.6439	-5.2838	-5.2499		-6.6439	-5.26675	1.37715	2.59755
	ENSG00000236268	RP11-170N11.1	-6.6439	-6.6439	-6.6439	-4.5749		-6.6439	-5.26651	1.37739	2.59798
	ENSG00000241599	RP11-34P13.9	-6.6439	-3.0853	-2.5355	-2.6468		-3.96778	-2.59008	1.3777	2.59854
	ENSG00000214803	RP11-37N22.1	-5.1613	-6.6439	-3.4964	-6.6439		-5.71998	-4.34214	1.37784	2.5988
	ENSG00000256551	RP13-653N12.1	-6.6439	-6.6439	-4.5686	-6.6439		-6.6439	-5.26142	1.38248	2.60716
	ENSG00000249911	RP11-122C5.1	-6.6439	-6.6439	-4.5668	-6.6439		-6.6439	-5.25997	1.38393	2.60979
	ENSG00000222030	AC007131.1	-6.6439	-6.6439	-4.5657	-6.6439		-6.6439	-5.25908	1.38482	2.6114
	ENSG00000248172	RP11-1094H24.3	-4.1874	-6.6439	-3.2054	-4.0341		-4.94594	-3.56105	1.38489	2.61152
	ENSG00000249425	RP11-502M1.2	-6.6439	-6.6439	-4.5651	-6.6439		-6.6439	-5.25859	1.38531	2.61228
	ENSG00000254290	RP11-150O12.3	-6.6439	-4.7297	-5.7129	-3.2441		-5.3902	-4.00453	1.38567	2.61293
	ENSG00000236231	AC017048.2	-6.6439	-6.6439	-6.6439	-4.5643		-6.6439	-5.25794	1.38596	2.61345
	ENSG00000258185	RP11-202H2.1	-6.6439	-4.2038	-2.6604	-6.6439		-4.9598	-3.57196	1.38784	2.61687
	ENSG00000262951	RP11-670E13.2	-6.6439	-4.3055	-3.3046	-4.1251		-5.0452	-3.65729	1.38791	2.61699
	ENSG00000256915	RP11-221N13.4	-0.8461	-0.4376	0.1513	1.1891		-0.62744	0.761572	1.38901	2.61899
	ENSG00000260498	RP4-536B24.4	-6.6439	-4.1137	-2.5758	-6.6439		-4.88336	-3.49226	1.3911	2.62279
	ENSG00000260390	RP11-575I8.1	-6.6439	-6.6439	-6.6439	-4.552		-6.6439	-5.24799	1.39591	2.63155
	ENSG00000254991	RP13-631K18.3	-2.8711	-3.578	-1.6835	-1.8927		-3.18168	-1.78431	1.39737	2.63421
	ENSG00000261097	LINC00563	-6.6439	-6.6439	-4.5498	-6.6439		-6.6439	-5.24621	1.39769	2.6348
	ENSG00000249236	CTD-2227I18.1	-6.6439	-6.6439	-4.549	-6.6439		-6.6439	-5.24556	1.39834	2.63598
	ENSG00000225226	AC007250.4	-6.6439	-6.6439	-6.6439	-4.5487		-6.6439	-5.24532	1.39858	2.63643
	ENSG00000261334	RP11-65J3.14	-2.6864	-2.8333	-1.0368	-1.7692		-2.75798	-1.35701	1.40097	2.64078
	ENSG00000258537	FRMD6-AS2	-5.8725	-6.6439	-6.6439	-4.0191		-6.20724	-4.80233	1.40491	2.64802
	ENSG00000248195	CTC-261N6.3	-6.6439	-6.6439	-4.5397	-6.6439		-6.6439	-5.23802	1.40588	2.6498
	ENSG00000222041	LINC00152	4.6764	5.5765	6.6376	6.5811		5.19554	6.60963	1.41409	2.66492
	ENSG00000233154	RP4-655J12.4	-2.9311	-6.6439	-1.7647	-3.6107		-3.82506	-2.41063	1.41444	2.66555
	ENSG00000253972	RP11-4K16.2	-1.9838	-4.2637	-0.9027	-1.8393		-2.71368	-1.29629	1.41738	2.671
	ENSG00000268119	CTD-2561J22.5	-6.6439	-4.8969	-3.2963	-6.0987		-5.5207	-4.10303	1.41766	2.67152
	ENSG00000260201	RP11-143N13.2	-6.6439	-6.6439	-6.6439	-4.5239		-6.6439	-5.22519	1.41871	2.67347
	ENSG00000225206	MIR137HG	-6.5639	-6.6439	-4.7731	-5.7625		-6.60335	-5.1846	1.41875	2.67354
	ENSG00000232310	RP11-557H15.4	-1.9027	-1.3697	-0.0643	-0.3249		-1.61172	-0.188724	1.423	2.68143
	ENSG00000232753	RP11-347K2.1	-6.6439	-6.6439	-4.5183	-6.6439		-6.6439	-5.22063	1.42327	2.68192
	ENSG00000230759	RP11-153F1.2	-6.6439	-6.6439	-4.5183	-6.6439		-6.6439	-5.22063	1.42327	2.68192
	ENSG00000226846	LINC00348	-6.1633	-6.2793	-4.0125	-6.6439		-6.22013	-4.79665	1.42348	2.68232
	ENSG00000261013	CTD-2050B12.1	-6.6439	-6.6439	-6.6439	-4.5167		-6.6439	-5.21933	1.42457	2.68434
	ENSG00000260328	RP11-416I2.1	0.7165	0.5544	2.1138	2.0098		0.637725	2.06274	1.42501	2.68517
	ENSG00000259669	RP11-643A5.2	-6.6439	-6.6439	-6.6439	-4.5131		-6.6439	-5.2164	1.4275	2.6898
	ENSG00000260777	CTD-2008P7.1	-6.6439	-5.3964	-4.6347	-4.3074		-5.88931	-4.46179	1.42753	2.68985
	ENSG00000258912	RP11-1079H9.1	-6.6439	-6.6439	-4.508	-6.6439		-6.6439	-5.21225	1.43165	2.69756
	ENSG00000248461	CTD-2207A17.1	-6.6439	-6.6439	-5.2291	-5.1946		-6.6439	-5.21175	1.43215	2.69849
	ENSG00000224028	AC073928.2	-6.6439	-6.6439	-4.8258	-5.7389		-6.6439	-5.21129	1.43261	2.69935
	ENSG00000250366	LINC00617	-6.6439	-6.6439	-4.5041	-6.6439		-6.6439	-5.20907	1.43483	2.7035
	ENSG00000237877	AC097500.2	-2.2113	-6.6439	-0.9642	-3.3281		-3.14599	-1.70808	1.43792	2.70929
	ENSG00000261671	RP11-573G6.6	-6.6439	-6.6439	-4.4985	-6.6439		-6.6439	-5.2045	1.4394	2.71207
	ENSG00000249842	CTD-2331D11.4	-6.6439	-6.6439	-6.6439	-4.4984		-6.6439	-5.20442	1.43948	2.71223
	ENSG00000184115	RP13-1039J1.2	-6.3509	-6.6438	-5.3898	-4.7748		-6.48993	-5.04977	1.44016	2.7135
	ENSG00000267838	AC008746.12	-3.077	-2.1682	-0.8745	-1.3955		-2.55219	-1.11161	1.44058	2.71431
	ENSG00000228952	RP11-567G11.1	-1.9106	-1.8518	-0.1948	-0.733		-1.8809	-0.438947	1.44195	2.71688
	ENSG00000267065	CTD-2246P4.1	-5.7398	-4.8273	-3.8947	-3.6554		-5.21258	-3.77009	1.44248	2.71788
	ENSG00000257467	RP11-121G22.3	-6.6439	-6.6439	-4.4946	-6.6439		-6.6439	-5.20132	1.44258	2.71806
	ENSG00000205634	RP11-191L9.6	-5.7108	-6.1197	-4.4792	-4.4362		-5.90081	-4.45754	1.44327	2.71937
	ENSG00000214381	LINC00488	-6.6439	-6.6439	-4.8137	-5.7293		-6.6439	-5.20005	1.44385	2.72045
	ENSG00000231971	RP11-557H15.3	-6.6439	-6.6439	-5.2162	-5.1817		-6.6439	-5.19885	1.44505	2.72273
	ENSG00000262890	RP11-424M24.5	-6.6439	-6.6439	-4.4888	-6.6439		-6.6439	-5.19659	1.44731	2.727
	ENSG00000259780	RP11-304L19.12	-3.3637	-1.4011	-1.0025	-0.3243		-2.07161	-0.62391	1.4477	2.72774
	ENSG00000226921	LINC00454	-6.6439	-6.6439	-6.6439	-4.4854		-6.6439	-5.19381	1.45009	2.73225
	ENSG00000263508	RP11-963H4.3	-6.6439	-6.6439	-4.485	-6.6439		-6.6439	-5.19348	1.45042	2.73287
	ENSG00000224177	LINC00570	-6.6439	-6.6439	-4.4841	-6.6439		-6.6439	-5.19275	1.45115	2.73426
	ENSG00000226281	RP1-80N2.2	-6.6439	-4.1613	-6.6439	-2.5544		-4.92383	-3.47205	1.45178	2.73546
	ENSG00000244321	RP11-450H5.1	-6.6439	-6.6439	-4.483	-6.6439		-6.6439	-5.19185	1.45205	2.73597
	ENSG00000231507	RP11-134P9.3	-6.6439	-6.6439	-6.6439	-4.4797		-6.6439	-5.18915	1.45475	2.74109
	ENSG00000233123	RP5-1059M17.1	-6.6439	-6.6439	-5.3058	-5.0772		-6.6439	-5.18698	1.45692	2.74522
	ENSG00000240895	RP11-119D18.1	-6.6439	-6.6439	-4.5686	-6.29		-6.6439	-5.18648	1.45742	2.74617
	ENSG00000251542	CTC-313D10.1	-6.6439	-6.6439	-4.4752	-6.6439		-6.6439	-5.18547	1.45843	2.74809
	ENSG00000241328	RP11-331K15.1	-6.6439	-6.6439	-4.4752	-6.6439		-6.6439	-5.18547	1.45843	2.74809
	ENSG00000241280	RP11-221J22.2	-6.6439	-6.6439	-4.4737	-6.6439		-6.6439	-5.18424	1.45966	2.75043
	ENSG00000241667	RP11-444P10.1	-6.6439	-6.6439	-4.4712	-6.6439		-6.6439	-5.1822	1.4617	2.75433
	ENSG00000203266	RP11-560A15.3	-6.6439	-6.6439	-6.6439	-4.4703		-6.6439	-5.18146	1.46244	2.75574
	ENSG00000248360	LINC00504	-5.0065	-1.9537	-1.054	-1.6642		-2.78955	-1.32708	1.46247	2.7558
	ENSG00000230537	RP11-305L7.1	-4.6919	-4.7231	-2.8812	-3.7322		-4.70742	-3.24484	1.46257	2.756
	ENSG00000268734	CTB-61M7.2	-6.6439	-6.6439	-4.4692	-6.6439		-6.6439	-5.18056	1.46334	2.75746
	ENSG00000260192	RP11-756H20.1	-6.6439	-6.6439	-5.1975	-5.1627		-6.6439	-5.18	1.4639	2.75854
	ENSG00000217258	AC007249.3	-3.8772	-6.6439	-3.7627	-2.8158		-4.67941	-3.21292	1.46649	2.76349
	ENSG00000234378	AC098828.2	-6.6439	-6.6439	-4.4653	-6.6439		-6.6439	-5.17737	1.46653	2.76357
	ENSG00000261187	RP11-1007O24.2	-4.3765	-5.1346	-3.4181	-3.0777		-4.70632	-3.23788	1.46843	2.76721
	ENSG00000224819	AC093843.1	-3.9455	-6.6439	-6.6439	-2.3416		-4.73878	-3.27027	1.46851	2.76735
	ENSG00000267919	RP11-256I23.3	-6.6439	-4.0773	-6.6439	-2.4599		-4.85227	-3.38263	1.46964	2.76952
	ENSG00000244345	RP11-654C22.2	-6.6439	-6.6439	-6.6439	-4.4615		-6.6439	-5.17425	1.46965	2.76954
	ENSG00000228772	RP1-309H15.2	-6.6439	-6.6439	-4.4593	-6.6439		-6.6439	-5.17245	1.47145	2.773
	ENSG00000254235	RP11-115J16.1	-6.6439	-6.6439	-4.4593	-6.6439		-6.6439	-5.17245	1.47145	2.773
	ENSG00000235052	RP1-150O5.3	-2.815	-3.7383	-0.9509	-3.5545		-3.20402	-1.73116	1.47286	2.77572
	ENSG00000231632	RP11-82L18.4	-3.6658	-6.6439	-2.0802	-6.6439		-4.49343	-3.02045	1.47298	2.77594
	ENSG00000223403	MEG9	-6.6439	-6.6439	-4.4573	-6.6439		-6.6439	-5.17081	1.47309	2.77616
	ENSG00000261019	RP11-111K18.2	-4.6202	-6.6439	-4.5204	-3.3633		-5.30298	-3.82883	1.47415	2.77821
	ENSG00000227012	RP1-97J1.2	-6.6439	-6.6439	-6.6439	-4.4549		-6.6439	-5.16884	1.47506	2.77995
	ENSG00000235475	RP11-166O4.5	-6.6439	-3.8813	-2.8425	-3.6975		-4.68298	-3.20757	1.47542	2.78064
	ENSG00000242440	RP11-501O2.5	-6.6439	-4.9895	-3.2468	-6.6439		-5.59151	-4.11597	1.47554	2.78088
	ENSG00000255171	RP11-375D13.2	-6.6439	-6.6439	-4.4538	-6.6439		-6.6439	-5.16794	1.47596	2.78169
	ENSG00000236164	RP11-268F1.3	-6.6439	-6.6439	-6.6439	-4.453		-6.6439	-5.16728	1.47662	2.78295
	ENSG00000255494	LINC00681	-6.6439	-3.9406	-3.8018	-2.8578		-4.73453	-3.25393	1.4806	2.79065
	ENSG00000223379	RP11-374M1.4	-3.5902	-3.8934	-1.88	-2.7523		-3.73385	-2.2512	1.48265	2.79461
	ENSG00000261390	RP11-345M22.2	-6.6439	-6.6439	-4.4456	-6.6439		-6.6439	-5.16121	1.48269	2.79469
	ENSG00000231364	RP11-413G15.1	-6.6439	-6.6439	-4.4452	-6.6439		-6.6439	-5.16088	1.48302	2.79533
	ENSG00000260958	RP11-488I20.8	-5.0337	-6.6439	-6.6439	-3.2749		-5.62493	-4.14161	1.48332	2.79591
	ENSG00000240687	RP11-521D12.1	-6.6439	-5.7146	-3.8115	-6.6439		-6.10568	-4.62196	1.48372	2.79669
	ENSG00000248215	RP11-722M1.1	-6.6439	-6.6439	-6.6439	-4.4432		-6.6439	-5.15924	1.48466	2.79851
	ENSG00000257534	RP11-834C11.10	-4.5824	-4.6133	-2.7455	-3.6049		-4.59777	-3.11213	1.48563	2.8004
	ENSG00000230040	LINC00364	-6.6439	-6.6439	-4.4415	-6.6439		-6.6439	-5.15784	1.48606	2.80122
	ENSG00000224930	LINC00162	-6.6439	-6.6439	-4.4411	-6.6439		-6.6439	-5.15752	1.48638	2.80186
	ENSG00000267109	CTD-2378E21.1	-6.6439	-6.6439	-4.4411	-6.6439		-6.6439	-5.15752	1.48638	2.80186
	ENSG00000270038	RP11-1070N10.7	-3.7016	-6.6439	-3.0601	-3.011		-4.52515	-3.03534	1.48981	2.80852
	ENSG00000162947	AC007364.1	-6.6439	-6.6439	-4.4357	-6.6439		-6.6439	-5.15308	1.49082	2.81049
	ENSG00000258285	RP11-103B5.2	-6.6439	-5.0487	-4.1661	-4.1214		-5.63622	-4.14358	1.49264	2.81403
	ENSG00000260242	CTA-481E9.3	-6.6439	-6.6439	-4.9304	-5.4102		-6.6439	-5.15045	1.49345	2.81562
	ENSG00000226673	RP11-359N11.2	-6.4603	-5.1728	-5.4165	-3.5287		-5.67745	-4.18362	1.49383	2.81636
	ENSG00000232079	AL035610.1	-6.292	-6.6439	-4.6051	-5.4324		-6.45725	-4.96024	1.497	2.82256
	ENSG00000259772	RP11-16E12.2	-2.1211	-2.9322	-0.5923	-1.4919		-2.47038	-0.973089	1.4973	2.82313
	ENSG00000231648	RP11-372M18.2	-6.6439	-6.6439	-4.4267	-6.6439		-6.6439	-5.14567	1.49823	2.82495
	ENSG00000254973	RP11-429J17.7	-0.6784	-1.7298	0.2889	0.481		-1.11037	0.388145	1.49851	2.82551
	ENSG00000186594	MIR22HG	-1.7342	-0.8167	0.3465	0.2418		-1.20371	0.2951	1.49881	2.82609
	ENSG00000255774	AP000439.3	-6.6439	-6.6439	-4.4246	-6.6439		-6.6439	-5.14395	1.49995	2.82834
	ENSG00000225680	AL163953.2	-6.6439	-6.6439	-4.4246	-6.6439		-6.6439	-5.14395	1.49995	2.82834
	ENSG00000263683	RP4-777O23.1	-3.4586	-6.6439	-3.2139	-2.4911		-4.30813	-2.8077	1.50043	2.82927
	ENSG00000223704	RP1-90L6.2	-5.694	-5.9673	-4.5066	-4.1607		-5.82419	-4.32331	1.50088	2.83015
	ENSG00000231358	RP11-442J17.3	-6.6439	-6.6439	-6.6439	-4.4234		-6.6439	-5.14296	1.50094	2.83027
	ENSG00000182021	RP11-381O7.3	-1.5151	-0.8032	0.6445	0.0761		-1.11568	0.388113	1.50379	2.83587
	ENSG00000258976	CTD-2207P18.2	-2.4554	-2.1289	-0.5862	-1.0003		-2.28293	-0.778443	1.50449	2.83724
	ENSG00000225028	RP11-330M19.1	-6.6439	-6.6439	-4.4184	-6.6439		-6.6439	-5.13884	1.50506	2.83836
	ENSG00000253572	RP11-107N7.1	-6.6439	-6.6439	-4.4162	-6.6439		-6.6439	-5.13703	1.50687	2.84193
	ENSG00000266604	RP11-856M7.6	-4.1214	-6.6439	-2.7758	-4.4395		-4.88992	-3.38005	1.50987	2.84784
	ENSG00000225783	MIAT	-4.5672	-3.5955	-2.3439	-2.6542		-4.00104	-2.49072	1.51032	2.84873
	ENSG00000249584	RP11-478P10.1	-6.6439	-6.6439	-6.0469	-4.5753		-6.6439	-5.13108	1.51282	2.85368
	ENSG00000233891	AC007131.2	-6.6439	-4.4454	-4.479	-3.1237		-5.16105	-3.64773	1.51332	2.85466
	ENSG00000246640	RP11-1094H24.4	-2.4112	-2.6501	-0.7297	-1.3642		-2.52571	-1.01235	1.51336	2.85475
	ENSG00000259158	ADAM20P1	-5.218	-5.2778	-3.5872	-3.8904		-5.24759	-3.73085	1.51674	2.86144
	ENSG00000260460	RP11-284F21.8	-6.6439	-6.6439	-5.4999	-4.831		-6.6439	-5.12703	1.51687	2.8617
	ENSG00000248223	CTD-2139B15.2	-6.6438	-4.1481	-2.6535	-4.9813		-4.91261	-3.39144	1.52117	2.87024
	ENSG00000259763	RP11-327J17.1	-6.6439	-3.6958	-3.5576	-2.5969		-4.52002	-2.99872	1.5213	2.87049
	ENSG00000248872	RP11-344G13.1	-6.6439	-6.6439	-5.5293	-4.8056		-6.6439	-5.12254	1.52136	2.87062
	ENSG00000224944	RP3-433F14.3	-6.6439	-6.6439	-6.6439	-4.397		-6.6439	-5.12119	1.52271	2.87331
	ENSG00000225873	LINC00694	-6.6439	-6.6439	-6.6439	-4.3949		-6.6439	-5.11945	1.52445	2.87677
	ENSG00000264486	CTD-2008P7.3	-6.6439	-6.6439	-4.3948	-6.6425		-6.6439	-5.11913	1.52477	2.87742
	ENSG00000183674	LINC00518	-3.8456	-1.7793	-0.6705	-1.2746		-2.47039	-0.941159	1.52923	2.88632
	ENSG00000251391	RP11-305P14.1	-6.6439	-6.6439	-4.3884	-6.6439		-6.6439	-5.11408	1.52982	2.8875
	ENSG00000270076	AF131215.8	-6.6439	-6.6439	-4.3842	-6.6439		-6.6439	-5.11061	1.53329	2.89446
	ENSG00000229583	RP1-172N19.1	-6.6439	-6.6439	-6.6439	-4.3818		-6.6439	-5.10862	1.53528	2.89845
	ENSG00000204119	LINC00684	-6.6439	-6.6439	-6.6439	-4.3817		-6.6439	-5.10854	1.53536	2.89861
	ENSG00000239767	RP11-789F5.1	-6.6439	-6.6439	-4.3799	-6.6439		-6.6439	-5.10705	1.53685	2.90161
	ENSG00000232044	AC073479.1	-6.6439	-6.6439	-4.3785	-6.6439		-6.6439	-5.10589	1.53801	2.90394
	ENSG00000267643	RP11-64C12.4	-3.5509	-6.6439	-6.6439	-1.905		-4.39102	-2.85196	1.53906	2.90605
	ENSG00000267489	CTC-360P9.4	-6.6439	-6.6439	-6.6439	-4.3759		-6.6439	-5.10374	1.54016	2.90827
	ENSG00000267521	RP11-87G24.6	-6.6439	-6.6439	-6.6439	-4.374		-6.6439	-5.10216	1.54174	2.91145
	ENSG00000228408	RP1-111D6.3	-3.5562	-3.3047	-1.4973	-2.4079		-3.42498	-1.88192	1.54306	2.91412
	ENSG00000225535	AC068610.3	-5.5048	-6.6439	-3.9918	-5.0318		-5.96473	-4.42005	1.54468	2.9174
	ENSG00000224017	AC005022.1	-6.6439	-6.6439	-4.3701	-6.6439		-6.6439	-5.09893	1.54497	2.91798
	ENSG00000258135	RP11-70F11.11	-6.6439	-6.6439	-5.6954	-4.6754		-6.6439	-5.09707	1.54683	2.92174
	ENSG00000258123	RP11-314D7.2	-6.6439	-6.6439	-6.6439	-4.3659		-6.6439	-5.09545	1.54845	2.92503
	ENSG00000231252	RP11-436K8.1	-5.4134	-6.306	-6.6439	-3.3857		-5.79174	-4.24229	1.54946	2.92707
	ENSG00000254790	RP11-680F20.4	-6.6439	-6.6439	-4.3645	-6.6439		-6.6439	-5.09429	1.54961	2.92738
	ENSG00000240562	RP11-59J16.2	-6.6439	-6.6439	-4.3623	-6.6439		-6.6439	-5.09247	1.55143	2.93108
	ENSG00000229321	AC008269.2	-2.2827	-1.2205	-0.5234	0.2217		-1.65597	-0.103273	1.5527	2.93366
	ENSG00000260987	RP11-423G4.7	-6.6439	-6.6439	-4.6906	-5.6477		-6.6439	-5.0912	1.5527	2.93367
	ENSG00000243903	RP11-285B24.1	-6.6439	-6.6439	-4.3601	-6.6439		-6.6439	-5.09064	1.55326	2.93479
	ENSG00000251363	RP11-129M6.1	-6.6439	-6.6439	-4.3601	-6.6439		-6.6439	-5.09064	1.55326	2.93479
	ENSG00000227244	LINC00845	-6.6439	-6.6439	-4.3601	-6.6439		-6.6439	-5.09064	1.55326	2.93479
	ENSG00000258433	RP11-255M2.1	-6.6439	-6.6439	-6.6439	-4.3591		-6.6439	-5.08981	1.55409	2.93648
	ENSG00000242029	RP11-457K10.1	-6.6439	-3.9395	-2.7429	-3.8059		-4.73358	-3.17863	1.55494	2.93822
	ENSG00000249306	RP11-267A15.1	-3.2364	-1.973	-1.5623	-0.4671		-2.47061	-0.913178	1.55743	2.94329
	ENSG00000261610	AP000265.1	-4.933	-5.5749	-3.1901	-4.3575		-5.21854	-3.65881	1.55973	2.94799
	ENSG00000245685	AF146191.4	-3.5019	-4.7659	-1.797	-3.6267		-3.99968	-2.43937	1.56032	2.94919
	ENSG00000226733	RP11-397G17.1	-6.6439	-6.6439	-4.3511	-6.6439		-6.6439	-5.08317	1.56073	2.95003
	ENSG00000233124	RP11-199B17.1	-6.6439	-6.6439	-4.3511	-6.6439		-6.6439	-5.08317	1.56073	2.95003
	ENSG00000253807	RP11-93O7.5	-6.6439	-4.3502	-4.8837	-2.8311		-5.08242	-3.51954	1.56288	2.95444
	ENSG00000260838	RP11-531A24.3	-6.6439	-6.6439	-5.0984	-5.0622		-6.6439	-5.08019	1.56371	2.95614
	ENSG00000260677	RP11-546O6.4	-6.6439	-6.6439	-4.8055	-5.4187		-6.6439	-5.07976	1.56414	2.95701
	ENSG00000223883	RP11-424D14.1	-3.4495	-5.4267	-2.7954	-2.3553		-4.12298	-2.55863	1.56435	2.95744
	ENSG00000238164	RP3-395M20.8	-5.5806	-4.5719	-2.7485	-4.7427		-4.98983	-3.42541	1.56442	2.95759
	ENSG00000226375	RP3-395P12.2	-6.6439	-6.6439	-4.3466	-6.6439		-6.6439	-5.07943	1.56447	2.95768
	ENSG00000269826	RP11-158I3.3	-6.6439	-4.8568	-3.4261	-4.6903		-5.4897	-3.92394	1.56576	2.96034
	ENSG00000235263	RP13-392I16.1	-6.6439	-6.6439	-6.6439	-4.344		-6.6439	-5.07727	1.56663	2.96212
	ENSG00000229578	LINC00358	-6.6439	-6.6439	-6.6439	-4.344		-6.6439	-5.07727	1.56663	2.96212
	ENSG00000236757	AC007251.2	-6.6439	-6.6439	-6.6439	-4.344		-6.6439	-5.07727	1.56663	2.96212
	ENSG00000258957	RP11-363J20.1	-3.2265	-5.5953	-2.731	-2.1379		-3.97117	-2.40418	1.56699	2.96286
	ENSG00000248510	RP11-145G20.1	-4.5565	-5.2669	-2.6866	-4.3843		-4.86841	-3.29893	1.56948	2.96797
	ENSG00000254237	RP11-115J16.2	-6.6439	-6.6439	-4.3398	-6.6439		-6.6439	-5.07378	1.57012	2.9693
	ENSG00000265717	RP11-94B19.7	-6.6439	-3.3946	-2.7049	-2.6554		-4.25034	-2.67994	1.5704	2.96988
	ENSG00000251311	RP11-249M12.2	-6.6439	-6.6439	-4.3842	-6.4407		-6.6439	-5.0734	1.5705	2.97008
	ENSG00000231772	RP1-154K9.2	-6.6439	-5.2138	-3.5263	-5.445		-5.75846	-4.18774	1.57072	2.97053
	ENSG00000231010	RP6-109B7.2	-2.3811	-1.3965	0.1518	-0.7627		-1.80639	-0.234171	1.57222	2.97361
	ENSG00000224865	AC009518.5	-6.6439	-6.6439	-6.6439	-4.3367		-6.6439	-5.0712	1.5727	2.97461
	ENSG00000196096	AC079610.2	-6.6439	-6.6439	-5.4492	-4.7651		-6.6439	-5.06698	1.57692	2.98333
	ENSG00000260171	RP11-95H11.1	-5.0738	-3.5349	-1.8954	-3.6957		-4.10821	-2.53126	1.57695	2.98338
	ENSG00000234810	RP11-466L17.1	-5.5976	-4.7518	-3.9113	-3.238		-5.11359	-3.53572	1.57786	2.98527
	ENSG00000178130	FAM27L	-6.6439	-6.6439	-4.3284	-6.6439		-6.6439	-5.06429	1.57961	2.98889
	ENSG00000249100	CTD-2218K11.2	-6.6439	-4.8973	-3.4326	-4.7324		-5.52101	-3.94082	1.58019	2.99009
	ENSG00000267284	RP11-397A16.1	-5.3877	-6.6439	-4.6053	-4.0516		-5.88319	-4.30205	1.58114	2.99206
	ENSG00000152931	PART1	-5.7544	-3.8416	-5.006	-2.1008		-4.50181	-2.92003	1.58178	2.99338
	ENSG00000258119	RP11-804F13.1	-6.6439	-6.6439	-4.3191	-6.6439		-6.6439	-5.05654	1.58736	3.00498
	ENSG00000254380	RP11-317J10.4	-6.6439	-6.6439	-4.3168	-6.6439		-6.6439	-5.05463	1.58927	3.00898
	ENSG00000236720	RP11-63B19.1	-6.6439	-6.6439	-4.3146	-6.6439		-6.6439	-5.05279	1.59111	3.01281
	ENSG00000259478	RP11-753A21.1	-6.6439	-6.6439	-6.6439	-4.313		-6.6439	-5.05146	1.59244	3.0156
	ENSG00000260305	NTRK3-AS1	-6.6439	-6.6439	-6.6439	-4.313		-6.6439	-5.05146	1.59244	3.0156
	ENSG00000262681	RP11-311F12.1	-6.6439	-6.0113	-4.3962	-5.0844		-6.2932	-4.69965	1.59355	3.01792
	ENSG00000261095	RP11-899L11.1	-6.0791	-5.3871	-4.5915	-3.7295		-5.692	-4.09706	1.59495	3.02083
	ENSG00000224034	RP11-445P17.8	-6.6439	-6.6439	-6.6439	-4.3085		-6.6439	-5.0477	1.5962	3.02345
	ENSG00000269942	RP11-29B2.5	-6.6439	-3.1709	-2.4751	-2.4256		-4.04649	-2.45014	1.59636	3.02379
	ENSG00000246375	RP11-10L7.1	-6.6439	-6.6439	-4.3052	-6.6439		-6.6439	-5.04495	1.59895	3.02923
	ENSG00000230746	AC006007.1	-6.6439	-6.6439	-4.3051	-6.6439		-6.6439	-5.04486	1.59904	3.02941
	ENSG00000233290	RP11-147G16.1	-6.6439	-6.6439	-4.3027	-6.6439		-6.6439	-5.04286	1.60104	3.03362
	ENSG00000214105	CTD-2116F7.1	-6.6439	-6.6439	-5.3275	-4.8036		-6.6439	-5.0419	1.602	3.03564
	ENSG00000249054	RP11-598F7.1	-6.6439	-6.6439	-5.6524	-4.6141		-6.6439	-5.04179	1.60211	3.03587
	ENSG00000227456	LINC00310	-3.9159	-1.4147	-0.462	-0.6951		-2.18004	-0.573847	1.60619	3.04447
	ENSG00000235491	AC097499.1	-6.6439	-6.6439	-4.2956	-6.6439		-6.6439	-5.03693	1.60697	3.04612
	ENSG00000229118	AC068491.2	-4.2737	-2.5339	-1.1956	-2.0169		-3.15604	-1.54858	1.60746	3.04716
	ENSG00000249994	CTD-2383I20.1	-6.6439	-6.6439	-6.6439	-4.2948		-6.6439	-5.03626	1.60764	3.04753
	ENSG00000251249	RP11-73G16.1	-6.6439	-6.6439	-5.7907	-4.5424		-6.6439	-5.03555	1.60835	3.04903
	ENSG00000230710	LINC00332	-6.6439	-6.6439	-4.6253	-5.6041		-6.6439	-5.03324	1.61066	3.05392
	ENSG00000253929	RP11-382A18.2	-1.5741	-0.9745	0.8671	-0.3983		-1.24337	0.368905	1.61228	3.05734
	ENSG00000242578	RP11-469J4.3	-6.6439	-6.6439	-4.286	-6.6439		-6.6439	-5.0289	1.615	3.06312
	ENSG00000259359	RP11-327J17.2	-6.6439	-3.335	-4.224	-1.8321		-4.19631	-2.58049	1.61581	3.06484
	ENSG00000236140	RP11-89F3.2	-2.8126	-2.0413	0.0604	-2.8476		-2.37601	-0.759158	1.61685	3.06705
	ENSG00000265552	RP11-958F21.3	-6.6439	-6.6439	-4.2836	-6.6439		-6.6439	-5.02689	1.61701	3.06739
	ENSG00000250735	RP11-567N4.3	-6.6439	-6.6439	-6.6439	-4.2834		-6.6439	-5.02672	1.61718	3.06774
	ENSG00000243295	CTD-2185K10.1	-6.6439	-6.6439	-6.6439	-4.2833		-6.6439	-5.02664	1.61726	3.06792
	ENSG00000235492	RP11-16L9.4	-6.6439	-6.6439	-4.2812	-6.6439		-6.6439	-5.02488	1.61902	3.07166
	ENSG00000231298	LINC00704	-4.7426	-3.1051	-1.5629	-2.8952		-3.70302	-2.08043	1.62259	3.07927
	ENSG00000226917	RP11-328M4.3	-6.6439	-6.6439	-4.2764	-6.6439		-6.6439	-5.02086	1.62304	3.08023
	ENSG00000257253	RP11-70F11.7	-5.9149	-6.3424	-3.9598	-5.3346		-6.11287	-4.48928	1.62359	3.08141
	ENSG00000258969	RP11-305B6.3	-2.0254	-2.4639	-0.3426	-0.9169		-2.22805	-0.60136	1.62669	3.08805
	ENSG00000266045	RP11-466P24.7	-6.6439	-6.6439	-5.0325	-4.9954		-6.6439	-5.01383	1.63007	3.09528
	ENSG00000253190	AC084082.3	-2.1726	-3.672	-1.1413	-1.0682		-2.73569	-1.10429	1.6314	3.09814
	ENSG00000259905	PWRN1	-3.8759	-6.6439	-6.6439	-2.1076		-4.67828	-3.04673	1.63155	3.09845
	ENSG00000261218	RP11-960L18.1	-6.6439	-6.6439	-6.6439	-4.2626		-6.6439	-5.00929	1.63461	3.10503
	ENSG00000226097	AC099342.1	-6.6439	-6.6439	-4.2581	-6.6439		-6.6439	-5.00552	1.63838	3.11317
	ENSG00000254670	CTC-497E21.3	-6.6439	-6.6439	-6.6439	-4.2574		-6.6439	-5.00493	1.63897	3.11444
	ENSG00000253416	RP11-48D4.2	-6.6439	-6.6439	-4.2543	-6.6439		-6.6439	-5.00233	1.64157	3.12006
	ENSG00000251388	RP11-427M20.1	-6.4375	-6.6439	-6.6439	-4.1278		-6.53701	-4.89537	1.64165	3.12022
	ENSG00000261713	SSTR5-AS1	-0.5306	0.2728	1.558	1.5792		-0.0736839	1.56864	1.64232	3.12168
	ENSG00000185186	LINC00313	-4.1668	-6.6439	-2.5673	-4.7831		-4.9285	-3.28603	1.64247	3.122
	ENSG00000251325	RP11-415C15.3	-6.6439	-6.6439	-4.2493	-6.6439		-6.6439	-4.99813	1.64577	3.12916
	ENSG00000249082	CTC-276P9.1	-6.6439	-3.3628	-2.3767	-2.804		-4.22154	-2.57459	1.64695	3.13171
	ENSG00000226037	RP11-114G1.2	-6.6439	-6.6439	-6.6439	-4.2479		-6.6439	-4.99695	1.64695	3.13171
	ENSG00000234139	RP4-550H1.4	-5.6919	-6.6439	-3.6091	-6.6439		-6.09076	-4.443	1.64776	3.13347
	ENSG00000257097	RP11-450K4.1	-2.426	-2.4844	-0.7194	-0.9		-2.4549	-0.806876	1.64803	3.13405
	ENSG00000182057	Z83851.3	0.6276	-1.6953	0.4217	2.1609		-0.109528	1.5389	1.64842	3.13491
	ENSG00000205959	RP11-689P11.2	-4.058	-5.5321	-2.9924	-2.9377		-4.61444	-2.96479	1.64965	3.13757
	ENSG00000258107	RP11-260G13.1	-6.6439	-6.6439	-4.2443	-6.6439		-6.6439	-4.99392	1.64998	3.13828
	ENSG00000269410	CTB-60E11.4	-6.6439	-4.6466	-2.9298	-5.2863		-5.32413	-3.67247	1.65166	3.14195
	ENSG00000260877	RP11-211G23.2	-1.3536	-1.7657	0.0821	0.1314		-1.54499	0.106961	1.65195	3.14257
	ENSG00000228272	AC106874.1	-6.6439	-6.6439	-4.2418	-6.6439		-6.6439	-4.99182	1.65208	3.14286
	ENSG00000253279	RP11-94H18.3	-5.589	-6.6439	-3.7459	-5.4898		-6.02211	-4.36899	1.65312	3.14513
	ENSG00000251383	RP11-542G1.3	-6.6439	-6.6439	-6.6439	-4.2374		-6.6439	-4.98812	1.65578	3.15093
	ENSG00000248709	CTC-505O3.2	-6.6439	-6.6439	-4.2342	-6.6439		-6.6439	-4.98543	1.65847	3.15682
	ENSG00000248631	RP11-425E13.1	-6.6439	-6.6439	-4.2342	-6.6439		-6.6439	-4.98543	1.65847	3.15682
	ENSG00000236497	RP11-66A2.2	-6.6439	-6.6439	-4.5693	-5.5651		-6.6439	-4.98294	1.66096	3.16228
	ENSG00000232229	RP11-248C1.2	-6.6439	-6.6439	-4.5658	-5.5625		-6.6439	-4.97974	1.66416	3.1693
	ENSG00000225329	RP11-325F22.5	-6.6439	-6.6439	-4.2265	-6.6439		-6.6439	-4.97895	1.66495	3.17104
	ENSG00000256084	RP11-134N1.2	-6.6439	-6.6439	-4.2265	-6.6439		-6.6439	-4.97895	1.66495	3.17104
	ENSG00000267413	RP11-636O21.1	-6.6439	-6.6439	-4.9961	-4.9589		-6.6439	-4.97738	1.66652	3.17448
	ENSG00000254839	AF131215.6	-6.6439	-6.6439	-4.224	-6.6439		-6.6439	-4.97684	1.66706	3.17567
	ENSG00000249091	RP11-733C7.1	-2.5395	-3.4733	-1.1366	-1.4013		-2.93213	-1.26289	1.66924	3.18048
	ENSG00000255775	RP3-454B23.1	-6.6439	-6.6439	-6.6439	-4.2161		-6.6439	-4.97018	1.67372	3.19036
	ENSG00000224481	RP11-495P10.3	-5.2752	-5.3045	-5.1935	-2.8787		-5.28978	-3.61448	1.6753	3.19386
	ENSG00000224610	RP11-265P11.1	-6.6439	-5.8933	-5.299	-4.0441		-6.22033	-4.5392	1.68112	3.20678
	ENSG00000233997	AP000475.2	-6.6439	-6.6439	-4.2071	-6.6439		-6.6439	-4.96259	1.68131	3.2072
	ENSG00000233183	RP3-468B3.2	-5.209	-6.2951	-5.9465	-3.165		-5.65217	-3.9691	1.68307	3.21111
	ENSG00000250626	RP11-756P10.2	-6.6439	-6.6439	-4.5386	-5.5439		-6.6439	-4.9554	1.6885	3.22321
	ENSG00000228590	AC007381.3	-6.6439	-6.6439	-4.9726	-4.9348		-6.6439	-4.95358	1.69032	3.22729
	ENSG00000229881	RP11-321E8.4	-6.6438	-4.9051	-4.5349	-3.3656		-5.52699	-3.83489	1.6921	3.23126
	ENSG00000260186	RP11-481J2.2	-6.6439	-6.6439	-6.6439	-4.1935		-6.6439	-4.9511	1.6928	3.23284
	ENSG00000176754	LINC00303	-6.6439	-6.6439	-5.087	-4.8266		-6.6439	-4.95093	1.69297	3.23321
	ENSG00000254271	RP11-131N11.4	-6.6439	-2.1709	-3.4937	-0.593		-3.10736	-1.4117	1.69566	3.23925
	ENSG00000238129	RP3-410C9.2	-6.6439	-6.6439	-4.1901	-6.6439		-6.6439	-4.94822	1.69568	3.23929
	ENSG00000260268	RP11-152O14.2	-6.6439	-6.6439	-5.3454	-4.6323		-6.6439	-4.94523	1.69867	3.24601
	ENSG00000237862	RP1-63G5.7	-3.8117	-5.0734	-2.7955	-2.442		-4.30881	-2.60795	1.70086	3.25094
	ENSG00000259115	CTD-2540L5.5	-6.6439	-2.9828	-1.4657	-3.5854		-3.87304	-2.16693	1.70611	3.2628
	ENSG00000205786	AC002511.1	-6.6439	-6.6439	-4.1775	-6.6439		-6.6439	-4.93756	1.70634	3.26331
	ENSG00000227421	RP11-476B1.1	-6.6439	-6.6439	-4.1768	-6.6439		-6.6439	-4.93697	1.70693	3.26466
	ENSG00000226965	AC003088.1	-2.4453	-2.4723	-1.1383	-0.4465		-2.45874	-0.751325	1.70741	3.26574
	ENSG00000242104	RP11-340E6.1	-6.6439	-4.7505	-3.9781	-3.4627		-5.40661	-3.69751	1.70911	3.26958
	ENSG00000262223	RP11-1055B8.3	-3.6473	-2.5753	-1.833	-0.9186		-3.01394	-1.30454	1.7094	3.27026
	ENSG00000226717	RP11-87N24.2	-6.6439	-6.6439	-6.6439	-4.1729		-6.6439	-4.93367	1.71023	3.27214
	ENSG00000261618	RP11-79H23.3	-4.8005	-5.9443	-3.1954	-4.023		-5.2619	-3.55065	1.71124	3.27443
	ENSG00000234572	AC007880.1	-6.6439	-6.6439	-4.9457	-4.9192		-6.6439	-4.93239	1.71151	3.27504
	ENSG00000254538	RP11-463D19.1	-2.8169	-3.2803	-1.0233	-1.6885		-3.03007	-1.3179	1.71218	3.27655
	ENSG00000203849	AL583842.6	-5.3624	-2.965	-1.9719	-2.0283		-3.71427	-1.99982	1.71445	3.28171
	ENSG00000228616	RP11-66N11.7	-6.6439	-6.6439	-4.166	-6.6439		-6.6439	-4.92782	1.71608	3.28543
	ENSG00000270182	RP1-170O19.21	-6.6439	-6.6439	-6.6439	-4.1651		-6.6439	-4.92705	1.71685	3.28717
	ENSG00000249669	MIR143HG	-6.0691	-4.9125	-3.8741	-3.4707		-5.37787	-3.65835	1.71953	3.29328
	ENSG00000223344	RP11-541F9.1	-6.6439	-6.6439	-4.1605	-6.6439		-6.6439	-4.92315	1.72075	3.29607
	ENSG00000259268	AC007950.1	-6.6439	-6.6439	-4.1605	-6.6439		-6.6439	-4.92315	1.72075	3.29607
	ENSG00000259222	RP11-809H16.5	-6.6439	-6.6439	-4.1585	-6.6439		-6.6439	-4.92146	1.72244	3.29995
	ENSG00000248869	RP11-138I17.1	-6.6439	-6.6439	-6.6439	-4.1567		-6.6439	-4.91993	1.72397	3.30344
	ENSG00000250230	RP11-855O10.2	-6.6439	-6.6439	-4.4185	-5.6769		-6.6439	-4.91464	1.72926	3.31559
	ENSG00000253165	CTD-2309H9.3	-6.6439	-6.6439	-4.1496	-6.6439		-6.6439	-4.9139	1.73	3.31727
	ENSG00000228971	RP11-286B14.1	-5.9943	-5.8489	-4.3079	-4.078		-5.91977	-4.18838	1.73139	3.32048
	ENSG00000264527	WI2-1959D15.1	-4.4817	-3.694	-1.9578	-2.753		-4.03475	-2.30129	1.73345	3.32523
	ENSG00000261024	GS1-279B7.1	-6.6439	-6.6439	-4.1442	-6.6439		-6.6439	-4.90931	1.73459	3.32784
	ENSG00000258860	RP11-561B11.3	-6.6439	-6.6439	-6.6439	-4.1413		-6.6439	-4.90685	1.73705	3.33353
	ENSG00000248600	CTD-2308B18.4	-6.6439	-6.6439	-4.1412	-6.6439		-6.6439	-4.90676	1.73714	3.33373
	ENSG00000236052	LL22NC03-86D4.1	-6.6439	-6.6439	-4.2866	-6.0094		-6.6439	-4.90481	1.73909	3.33825
	ENSG00000237265	RP11-402P6.9	-6.6439	-6.6439	-6.6439	-4.1387		-6.6439	-4.90464	1.73926	3.33864
	ENSG00000227531	RP11-202G18.1	-6.6439	-5.8077	-3.6296	-6.3457		-6.16605	-4.42523	1.74082	3.34225
	ENSG00000253438	PCAT1	-2.22	-4.255	-0.8881	-1.4983		-2.905	-1.16118	1.74383	3.34923
	ENSG00000237232	ZNF295-AS1	-3.9666	-3.007	-1.4272	-1.9479		-3.40844	-1.66418	1.74426	3.35023
	ENSG00000254427	RP11-430H10.1	-6.6439	-6.6439	-4.1328	-6.6439		-6.6439	-4.89962	1.74428	3.35027
	ENSG00000136315	RP11-84C10.2	-6.6439	-6.6439	-4.1328	-6.6439		-6.6439	-4.89962	1.74428	3.35027
	ENSG00000251688	RP11-752L20.5	-6.6439	-6.6439	-4.1315	-6.6439		-6.6439	-4.89852	1.74538	3.35284
	ENSG00000256790	RP11-429A20.3	-6.6439	-6.6439	-4.13	-6.6439		-6.6439	-4.89724	1.74666	3.35581
	ENSG00000250437	RP11-116A1.1	-5.1085	-6.6439	-3.0447	-6.6439		-5.68091	-3.93031	1.7506	3.36498
	ENSG00000254586	RP11-358H18.3	-6.6439	-6.6439	-4.1244	-6.6439		-6.6439	-4.89247	1.75143	3.36692
	ENSG00000260158	RP11-67H24.2	-6.6439	-6.6439	-4.1215	-6.6439		-6.6439	-4.89	1.7539	3.37269
	ENSG00000260899	RP11-2C24.4	-6.6439	-4.0666	-6.6439	-2.1502		-4.84311	-3.08754	1.75557	3.37659
	ENSG00000198671	RP11-168J19.2	-6.6439	-6.6439	-4.1187	-6.6439		-6.6439	-4.88762	1.75628	3.37827
	ENSG00000251367	RP11-231G15.2	-6.6439	-6.6439	-4.1187	-6.6439		-6.6439	-4.88762	1.75628	3.37827
	ENSG00000249102	CTD-2066L21.1	-6.6439	-6.6439	-4.1159	-6.6439		-6.6439	-4.88523	1.75867	3.38386
	ENSG00000260840	RP11-60H5.1	-6.6439	-6.6439	-4.5161	-5.3805		-6.6439	-4.88451	1.75939	3.38556
	ENSG00000240476	CTD-2021J15.2	0.5632	1.0462	2.6356	2.5322		0.824819	2.58483	1.76001	3.387
	ENSG00000248441	CTD-2536I1.1	-6.6439	-6.6439	-6.6439	-4.1141		-6.6439	-4.8837	1.7602	3.38746
	ENSG00000236206	RP11-306I1.2	-6.6439	-6.0808	-3.7547	-6.6439		-6.33505	-4.57204	1.76301	3.39407
	ENSG00000265121	RP11-285E9.5	-6.6439	-6.6439	-4.1101	-6.6439		-6.6439	-4.88029	1.76361	3.39547
	ENSG00000215498	FAM230B	-6.6439	-6.6439	-5.2657	-4.5741		-6.6439	-4.87885	1.76505	3.39886
	ENSG00000261749	RP11-152O14.1	-6.6439	-6.6439	-4.1059	-6.6439		-6.6439	-4.8767	1.7672	3.40392
	ENSG00000254018	RP11-785H20.1	-6.6439	-6.6439	-6.6439	-4.1058		-6.6439	-4.87662	1.76728	3.40412
	ENSG00000232426	RP11-508M1.7	-6.6439	-6.6439	-4.1024	-6.6439		-6.6439	-4.87372	1.77018	3.41097
	ENSG00000253170	RP11-431J17.1	-6.6439	-6.6439	-5.7739	-4.3205		-6.6439	-4.87143	1.77247	3.41638
	ENSG00000248708	CTD-2316B1.2	-6.6439	-6.6439	-4.0957	-6.6439		-6.6439	-4.868	1.7759	3.42452
	ENSG00000259702	RP11-236L14.1	-4.1427	-6.6439	-3.1558	-3.1078		-4.90804	-3.1316	1.77644	3.4258
	ENSG00000250543	RP11-442N1.1	-6.6439	-6.6439	-6.6439	-4.0947		-6.6439	-4.86714	1.77676	3.42655
	ENSG00000255041	RP11-430H10.4	-6.6439	-6.6439	-6.6439	-4.0919		-6.6439	-4.86475	1.77915	3.43223
	ENSG00000260868	RP11-394I13.1	-6.6439	-5.621	-4.9039	-3.8208		-6.04363	-4.26301	1.78062	3.43574
	ENSG00000251266	RP11-340A13.2	-6.6439	-6.6439	-4.0899	-6.6439		-6.6439	-4.86304	1.78086	3.4363
	ENSG00000226005	RP11-464C19.3	-6.6439	-6.6439	-4.0898	-6.6439		-6.6439	-4.86296	1.78094	3.4365
	ENSG00000254753	RP11-480O10.1	-6.6439	-6.6439	-4.0869	-6.6439		-6.6439	-4.86048	1.78342	3.44241
	ENSG00000256672	RP11-218M22.2	-6.0776	-6.6439	-6.6439	-3.7256		-6.33314	-4.54637	1.78678	3.45043
	ENSG00000262370	RP11-473M20.9	-6.6439	-6.6439	-4.0812	-6.6439		-6.6439	-4.85561	1.78829	3.45406
	ENSG00000249588	CTC-537E7.1	-6.6439	-6.6439	-4.081	-6.6439		-6.6439	-4.85544	1.78846	3.45447
	ENSG00000241288	RP11-379B18.5	-1.9474	-1.3258	0.574	-0.3484		-1.60338	0.185296	1.78867	3.45497
	ENSG00000251434	RP11-315A17.1	-6.6439	-6.6439	-6.6439	-4.0806		-6.6439	-4.85509	1.78881	3.45529
	ENSG00000267868	RP11-120K24.3	-4.0852	-5.278	-2.7099	-2.8386		-4.56169	-2.77282	1.78887	3.45544
	ENSG00000269908	RP11-1406H17.1	-2.9999	-3.9133	-1.6199	-1.5694		-3.38549	-1.59443	1.79106	3.46069
	ENSG00000267612	CTD-3116E22.7	-6.6439	-6.6439	-6.6439	-4.0749		-6.6439	-4.85022	1.79368	3.46699
	ENSG00000260876	RP11-345M22.1	-6.6439	-6.6439	-6.6439	-4.0749		-6.6439	-4.85022	1.79368	3.46699
	ENSG00000235888	AF064858.8	-6.6439	-5.3633	-4.0939	-4.0485		-5.86594	-4.07102	1.79492	3.46997
	ENSG00000250242	RP11-438C19.1	-6.6439	-6.6439	-4.0721	-6.6439		-6.6439	-4.84782	1.79608	3.47275
	ENSG00000260605	RP11-883G14.3	-6.6439	-6.6439	-4.0721	-6.6439		-6.6439	-4.84782	1.79608	3.47275
	ENSG00000228437	RP11-400N13.2	-6.6439	-6.6439	-4.2873	-5.766		-6.6439	-4.84495	1.79895	3.47966
	ENSG00000267098	RP11-325K19.1	-3.2875	-3.2455	-0.8842	-2.4555		-3.26635	-1.46573	1.80061	3.48368
	ENSG00000267247	RP11-64C12.6	-2.9486	-6.6439	-1.877	-2.2251		-3.84132	-2.04058	1.80074	3.48399
	ENSG00000255325	RP11-96B2.1	-6.6439	-4.3397	-6.6439	-2.3444		-5.0737	-3.27293	1.80076	3.48404
	ENSG00000253227	RP11-383J24.1	-6.6439	-4.1137	-2.5503	-3.931		-4.88336	-3.08142	1.80193	3.48687
	ENSG00000259362	RP11-307C19.1	-6.6439	-6.0754	-4.2142	-4.9305		-6.33183	-4.52834	1.80348	3.49062
	ENSG00000253988	RP11-489O18.1	-6.6439	-6.6439	-6.6439	-4.0634		-6.6439	-4.84037	1.80353	3.49073
	ENSG00000255606	AP000439.2	-6.6439	-6.6439	-4.0632	-6.6439		-6.6439	-4.8402	1.8037	3.49115
	ENSG00000260492	RP11-686F15.3	-6.6439	-6.6439	-4.0632	-6.6439		-6.6439	-4.8402	1.8037	3.49115
	ENSG00000224107	LINC00633	-6.6439	-6.6439	-6.6439	-4.0628		-6.6439	-4.83986	1.80404	3.49198
	ENSG00000238210	RP13-210D15.4	-6.6439	-6.6439	-6.6439	-4.0628		-6.6439	-4.83986	1.80404	3.49198
	ENSG00000248125	CTB-73N10.1	-3.4731	-4.3974	-2.8741	-1.5384		-3.86246	-2.05689	1.80557	3.49566
	ENSG00000241151	RP11-454C18.1	-6.6439	-6.6439	-4.0601	-6.6439		-6.6439	-4.83754	1.80636	3.49758
	ENSG00000234593	RP4-704D23.1	-6.6439	-6.6439	-4.0571	-6.6439		-6.6439	-4.83497	1.80893	3.50382
	ENSG00000229896	RP11-456H18.2	-3.3149	-4.6691	-1.8657	-2.2122		-3.83862	-2.02857	1.81005	3.50654
	ENSG00000253746	RP11-527N22.2	-6.6439	-6.6439	-4.0541	-6.6439		-6.6439	-4.8324	1.8115	3.51008
	ENSG00000205396	LINC00661	-6.6439	-6.6439	-4.0468	-6.6439		-6.6439	-4.82614	1.81776	3.52535
	ENSG00000266928	CTB-70G10.1	-6.6439	-6.6439	-4.045	-6.6439		-6.6439	-4.82459	1.81931	3.52912
	ENSG00000254101	RP11-30J20.1	-5.3107	-4.8887	-6.6439	-2.3354		-5.08432	-3.26437	1.81996	3.53071
	ENSG00000205611	RP4-610C12.4	-4.9154	-4.1946	-2.6263	-2.755		-4.51044	-2.68922	1.82123	3.53382
	ENSG00000235385	GS1-600G8.5	-6.6439	-6.6439	-5.0933	-4.5924		-6.6439	-4.82122	1.82268	3.53738
	ENSG00000237531	RP11-309M23.1	-6.6439	-6.6439	-6.6439	-4.04		-6.6439	-4.8203	1.8236	3.53964
	ENSG00000251027	CTC-254B4.1	-6.6439	-6.6439	-4.0359	-6.6439		-6.6439	-4.81678	1.82712	3.54829
	ENSG00000253321	RP11-61G23.2	-6.6439	-6.6439	-4.0358	-6.6439		-6.6439	-4.81669	1.82721	3.5485
	ENSG00000262663	RP11-497H17.1	-6.6439	-3.9406	-1.9612	-6.6439		-4.73453	-2.90609	1.82844	3.55153
	ENSG00000260303	RP11-203B7.2	-6.6439	-6.6439	-4.8346	-4.795		-6.6439	-4.81466	1.82924	3.55349
	ENSG00000261070	RP11-554A11.8	-6.6439	-6.6439	-6.6439	-4.0316		-6.6439	-4.81308	1.83082	3.55739
	ENSG00000227479	AC124861.1	-3.5871	-3.6057	-1.2799	-2.5021		-3.59637	-1.76527	1.8311	3.55808
	ENSG00000261474	RP11-452L6.1	-2.7805	-6.6439	-2.6553	-1.3388		-3.68463	-1.85182	1.83281	3.56231
	ENSG00000267653	RP1-193H18.3	-6.6439	-6.6439	-6.6439	-4.0281		-6.6439	-4.81007	1.83383	3.56482
	ENSG00000238034	RP5-1185K9.1	-6.6439	-6.6439	-4.0265	-6.6439		-6.6439	-4.8087	1.8352	3.56822
	ENSG00000168367	RP11-158I3.2	-6.6439	-6.6439	-4.4379	-5.3037		-6.6439	-4.8068	1.8371	3.5729
	ENSG00000229697	RP11-374M1.3	-6.6439	-3.097	-2.0499	-2.2392		-3.97856	-2.14145	1.83711	3.57294
	ENSG00000225331	AP001055.6	-4.7692	-6.6439	-2.9785	-4.632		-5.42133	-3.58029	1.84103	3.58266
	ENSG00000236823	RP1-249F5.3	-6.6439	-6.6439	-4.1044	-6.2038		-6.6439	-4.80181	1.84209	3.58529
	ENSG00000260468	RP11-27M24.3	-6.6439	-3.9329	-2.3491	-3.7491		-4.72785	-2.88555	1.8423	3.58581
	ENSG00000229137	RP11-101P17.11	-4.4239	-6.6439	-3.1812	-3.4233		-5.14337	-3.29718	1.84619	3.5955
	ENSG00000251613	CTC-347C20.1	-5.1962	-4.0947	-1.921	-4.4898		-4.54278	-2.69629	1.8465	3.59626
	ENSG00000253774	CTD-3023L14.1	-6.6439	-6.6439	-6.6439	-4.013		-6.6439	-4.79708	1.84682	3.59706
	ENSG00000267259	CTD-2008P7.9	-6.6439	-6.4848	-4.3313	-5.2385		-6.56216	-4.71474	1.84742	3.59856
	ENSG00000234880	LINC00163	-6.6439	-6.6439	-5.0405	-4.5815		-6.6439	-4.79282	1.85108	3.6077
	ENSG00000250122	CTD-2013M15.1	-6.6439	-6.6439	-4.0076	-6.6439		-6.6439	-4.79243	1.85147	3.60868
	ENSG00000235464	AC007652.1	-6.6439	-6.6439	-4.0044	-6.6439		-6.6439	-4.78967	1.85423	3.61558
	ENSG00000250048	LINC00603	-6.6439	-6.6439	-4.0044	-6.6439		-6.6439	-4.78967	1.85423	3.61558
	ENSG00000228961	AP000282.3	-6.6439	-6.6439	-6.6439	-4.0039		-6.6439	-4.78924	1.85466	3.61666
	ENSG00000228055	RP11-399L7.2	-6.6439	-6.6439	-5.3163	-4.3938		-6.6439	-4.78254	1.86136	3.6335
	ENSG00000236322	RP11-327I22.8	-6.6439	-6.6439	-4.7974	-4.7576		-6.6439	-4.77736	1.86654	3.64656
	ENSG00000223342	RP3-429O6.1	-6.6439	-6.6439	-3.9885	-6.6439		-6.6439	-4.77596	1.86794	3.65011
	ENSG00000250955	AC008592.7	-6.6439	-6.6439	-6.6439	-3.9885		-6.6439	-4.77596	1.86794	3.65011
	ENSG00000236532	AL035610.2	-5.9389	-6.6439	-3.5383	-6.6439		-6.24876	-4.37973	1.86902	3.65285
	ENSG00000259967	RP11-2E17.2	-6.6439	-6.6439	-3.9852	-6.6439		-6.6439	-4.77311	1.87079	3.65732
	ENSG00000249519	RP11-777N19.1	-6.6439	-6.6439	-3.9852	-6.6439		-6.6439	-4.77311	1.87079	3.65732
	ENSG00000235578	XXbac-B33L19.4	-6.6439	-6.6439	-6.6439	-3.9826		-6.6439	-4.77087	1.87303	3.66301
	ENSG00000250567	CTD-2154H6.1	-6.6439	-6.6439	-3.9819	-6.6439		-6.6439	-4.77026	1.87364	3.66455
	ENSG00000244215	RP11-88I21.2	-6.6439	-6.6439	-3.9788	-6.6439		-6.6439	-4.76759	1.87631	3.67136
	ENSG00000255931	RP11-286N22.10	-6.6439	-6.6439	-3.9787	-6.6439		-6.6439	-4.7675	1.8764	3.67158
	ENSG00000259791	RP11-14K3.7	-6.6439	-6.6439	-3.9787	-6.6439		-6.6439	-4.7675	1.8764	3.67158
	ENSG00000223643	RP11-108M9.1	-6.6439	-6.6439	-3.9787	-6.6439		-6.6439	-4.7675	1.8764	3.67158
	ENSG00000251189	CTD-2196P11.2	-6.6439	-6.6439	-3.9787	-6.6439		-6.6439	-4.7675	1.8764	3.67158
	ENSG00000268307	CTD-2619J13.13	-6.6439	-3.7521	-2.1515	-3.5683		-4.56974	-2.69255	1.8772	3.6736
	ENSG00000269892	RP4-761J14.10	-6.6439	-3.0393	-1.3703	-3.3677		-3.92532	-2.04785	1.87747	3.67431
	ENSG00000258498	DIO3OS	-3.4149	-4.4826	-2.4451	-1.6143		-3.85215	-1.9707	1.88145	3.68445
	ENSG00000253762	RP11-579E24.2	-6.6439	-6.6439	-6.6439	-3.9728		-6.6439	-4.7624	1.8815	3.68457
	ENSG00000236653	AC005235.1	-6.6439	-6.6439	-6.6439	-3.9673		-6.6439	-4.75765	1.88625	3.69674
	ENSG00000233423	RP4-736H5.3	-6.6439	-6.6439	-3.9668	-6.6439		-6.6439	-4.75722	1.88668	3.69784
	ENSG00000259878	RP11-1O10.1	-6.6439	-6.6439	-6.6439	-3.9665		-6.6439	-4.75696	1.88694	3.69851
	ENSG00000257556	RP11-44N21.1	0.8135	0.2716	2.7681	2.0597		0.567845	2.45695	1.88911	3.70405
	ENSG00000250447	CTD-2081C10.1	-6.6439	-6.6439	-4.6833	-4.8295		-6.6439	-4.75455	1.88935	3.70469
	ENSG00000236856	AC105393.1	-6.6439	-6.6439	-3.9623	-6.6439		-6.6439	-4.75332	1.89058	3.70784
	ENSG00000253720	RP11-473O4.3	-6.6439	-6.6439	-3.9623	-6.6439		-6.6439	-4.75332	1.89058	3.70784
	ENSG00000226206	RP5-1050E16.2	-6.6439	-6.6439	-3.9607	-6.6439		-6.6439	-4.75194	1.89196	3.71139
	ENSG00000224935	RP11-74C3.1	-6.6439	-6.6439	-6.6439	-3.9569		-6.6439	-4.74865	1.89525	3.71986
	ENSG00000267378	CTC-400I9.3	-6.6439	-6.6439	-6.6439	-3.9569		-6.6439	-4.74865	1.89525	3.71986
	ENSG00000225790	RP11-2L8.1	-6.6439	-6.6439	-6.6439	-3.9537		-6.6439	-4.74588	1.89802	3.72701
	ENSG00000260951	RP5-978I12.1	-6.6439	-6.6439	-4.7648	-4.7248		-6.6439	-4.74466	1.89924	3.73016
	ENSG00000248587	GDNF-AS1	-6.6439	-5.9279	-3.9416	-4.8988		-6.24193	-4.34223	1.8997	3.73136
	ENSG00000261863	RP11-141J13.5	-6.6439	-6.6439	-3.9491	-6.6439		-6.6439	-4.7419	1.902	3.73732
	ENSG00000228484	RP11-106M7.1	-6.6439	-6.6439	-4.1753	-5.6862		-6.6439	-4.74139	1.90251	3.73864
	ENSG00000225539	AC018799.1	-6.6439	-6.6439	-5.7197	-4.1629		-6.6439	-4.74077	1.90313	3.74024
	ENSG00000258809	CTD-2555O16.1	-6.6435	-6.6425	-6.3762	-3.9916		-6.643	-4.73882	1.90418	3.74295
	ENSG00000263718	RP11-285E9.6	-2.6256	-1.442	-0.4107	0.303		-1.91568	-0.0101595	1.90552	3.74644
	ENSG00000253764	RP11-439C15.4	-6.6439	-6.6439	-6.6439	-3.944		-6.6439	-4.73748	1.90642	3.74878
	ENSG00000254689	RP11-354A14.1	-6.1601	-6.6439	-3.6451	-6.6439		-6.38181	-4.47504	1.90677	3.74969
	ENSG00000249128	RP11-2N5.1	-6.6439	-6.6439	-3.9422	-6.6439		-6.6439	-4.73592	1.90798	3.75284
	ENSG00000267095	CTD-2319I12.5	-6.6439	-6.6439	-3.9388	-6.6439		-6.6439	-4.73297	1.91093	3.76052
	ENSG00000237940	AC093642.3	-6.6439	-5.7307	-3.6857	-5.0203		-6.11622	-4.20388	1.91234	3.76419
	ENSG00000254300	RP11-706J10.1	-6.6439	-6.6439	-5.4145	-4.2682		-6.6439	-4.73037	1.91353	3.76729
	ENSG00000232618	RP11-439L18.1	-6.6439	-6.6439	-6.6439	-3.9343		-6.6439	-4.72907	1.91483	3.7707
	ENSG00000251216	RP11-161D15.3	-6.3994	-6.6439	-5.498	-4.0496		-6.51648	-4.59919	1.91729	3.77712
	ENSG00000261219	RP11-344A16.2	-4.3179	-4.3474	-1.868	-3.3035		-4.33257	-2.41412	1.91845	3.78018
	ENSG00000248323	RP11-213H15.3	-2.111	-1.5814	0.1934	-0.0075		-1.82203	0.0964442	1.91848	3.78024
	ENSG00000231248	RP11-160N1.9	-6.6439	-6.6439	-3.9287	-6.6439		-6.6439	-4.72421	1.91969	3.78342
	ENSG00000249203	RP11-473L15.3	-6.6439	-6.6439	-3.9286	-6.6439		-6.6439	-4.72412	1.91978	3.78365
	ENSG00000237767	RP11-101E14.2	-6.6439	-6.6439	-3.9252	-6.6439		-6.6439	-4.72117	1.92273	3.7914
	ENSG00000249614	RP11-703G6.1	-6.6439	-5.9175	-4.5879	-4.079		-6.23546	-4.31113	1.92433	3.79561
	ENSG00000269931	RP5-1069C8.3	-6.6439	-6.6439	-4.739	-4.6992		-6.6439	-4.71896	1.92494	3.7972
	ENSG00000250620	RP11-91J3.3	-6.6439	-6.6439	-3.9183	-6.6439		-6.6439	-4.71518	1.92872	3.80718
	ENSG00000248787	RP11-666A20.4	-2.6657	-6.6439	-2.2573	-1.2186		-3.57695	-1.64642	1.93052	3.81193
	ENSG00000253282	KB-1410C5.3	-4.5373	-6.6439	-2.6903	-4.3929		-5.23607	-3.30378	1.93229	3.8166
	ENSG00000224329	LINC00297	-6.6439	-6.6439	-6.6439	-3.91		-6.6439	-4.70797	1.93593	3.82626
	ENSG00000255279	RP11-375D13.4	-6.6439	-6.6439	-3.9079	-6.6439		-6.6439	-4.70614	1.93776	3.8311
	ENSG00000226681	AC020595.1	-6.6439	-6.6439	-3.9079	-6.6439		-6.6439	-4.70614	1.93776	3.8311
	ENSG00000248870	CTD-2015A6.2	-6.6439	-3.508	-2.1266	-2.7728		-4.35256	-2.41382	1.93874	3.83371
	ENSG00000243491	RP11-521D12.5	-4.9132	-3.6502	-2.0852	-2.3399		-4.14769	-2.20694	1.94075	3.83906
	ENSG00000260976	GS1-120K12.4	-5.0592	-6.6439	-3.7237	-3.6765		-5.6441	-3.69991	1.94419	3.84822
	ENSG00000241219	RP11-572M11.1	-6.6439	-6.6439	-5.1284	-4.3627		-6.6439	-4.69534	1.94856	3.8599
	ENSG00000233022	RP11-118H15.1	-5.4588	-6.6439	-5.2498	-3.3202		-5.93294	-3.98391	1.94902	3.86113
	ENSG00000228968	AC096554.1	-6.6439	-6.6439	-3.8939	-6.6439		-6.6439	-4.69396	1.94994	3.86359
	ENSG00000251575	CTD-2170G1.2	-6.6439	-6.6439	-6.6439	-3.8939		-6.6439	-4.69396	1.94994	3.86359
	ENSG00000226488	AC021021.2	-6.6435	-6.6439	-3.8904	-6.6439		-6.6437	-4.69091	1.95279	3.87122
	ENSG00000267922	AC007193.6	-4.6494	-5.5084	-2.1229	-6.6439		-5.01589	-3.06139	1.9545	3.87581
	ENSG00000251371	CTD-2318H23.1	-6.6439	-6.6439	-6.6439	-3.8875		-6.6439	-4.68839	1.95551	3.87854
	ENSG00000262714	RP11-44F14.8	-2.8371	-2.8846	-1.0977	-0.7344		-2.86065	-0.904644	1.95601	3.87988
	ENSG00000232018	AL132709.8	-6.6439	-5.2668	-3.9602	-3.7304		-5.79692	-3.84073	1.95619	3.88037
	ENSG00000257826	RP11-116N8.4	-6.6439	-6.6439	-4.7078	-4.6678		-6.6439	-4.68766	1.95624	3.88049
	ENSG00000258776	RP11-1085N6.5	-6.6439	-6.6439	-4.0171	-5.9753		-6.6439	-4.68671	1.95719	3.88304
	ENSG00000257771	RP11-70F11.8	-6.6439	-6.6439	-3.8797	-6.6439		-6.6439	-4.68159	1.96231	3.89686
	ENSG00000257165	RP11-171L9.1	-6.6439	-6.6439	-3.8797	-6.6439		-6.6439	-4.68159	1.96231	3.89686
	ENSG00000227313	RP11-309N24.1	-6.6439	-6.6439	-3.878	-6.6439		-6.6439	-4.68011	1.96379	3.90086
	ENSG00000235326	RP11-509J21.3	-6.6439	-6.6439	-6.6439	-3.8772		-6.6439	-4.67941	1.96449	3.90275
	ENSG00000269987	RP3-430N8.11	-6.6439	-6.6386	-3.8906	-6.5358		-6.64125	-4.67666	1.96459	3.90301
	ENSG00000236494	RP11-89N17.4	-6.6439	-4.8372	-3.3101	-3.7386		-5.47448	-3.5085	1.96599	3.90679
	ENSG00000255269	RP11-702F3.4	-6.6439	-6.6439	-6.6439	-3.8737		-6.6439	-4.67636	1.96754	3.91101
	ENSG00000228709	AP001065.15	-6.6439	-3.4037	-2.5265	-2.0807		-4.25857	-2.28645	1.97212	3.92345
	ENSG00000258183	RP11-753N8.1	-6.6439	-6.6439	-3.8653	-6.6439		-6.6439	-4.66903	1.97487	3.93093
	ENSG00000229986	AP001042.1	-6.6439	-6.6439	-3.8653	-6.6439		-6.6439	-4.66903	1.97487	3.93093
	ENSG00000243953	RP11-439C8.2	-6.6439	-6.6439	-3.8653	-6.6439		-6.6439	-4.66903	1.97487	3.93093
	ENSG00000223809	RP11-85L21.6	-6.6439	-6.6439	-3.8632	-6.6439		-6.6439	-4.6672	1.9767	3.93593
	ENSG00000229543	RP11-90J7.2	-6.6439	-6.6439	-3.8617	-6.6439		-6.6439	-4.66589	1.97801	3.9395
	ENSG00000231210	AC006159.3	-6.6439	-1.645	-0.4838	-0.7736		-2.60057	-0.621436	1.97914	3.94257
	ENSG00000225359	RP11-540K16.2	-6.6439	-6.6439	-6.6439	-3.8598		-6.6439	-4.66423	1.97967	3.94404
	ENSG00000228067	RP11-61J19.3	-6.6439	-2.9469	-1.3031	-2.7737		-3.83974	-1.85861	1.98113	3.94802
	ENSG00000225255	LA16c-83F12.6	-6.6439	-6.6439	-3.858	-6.6439		-6.6439	-4.66266	1.98124	3.94834
	ENSG00000254847	RP11-51B23.3	-6.6439	-6.6439	-3.858	-6.6439		-6.6439	-4.66266	1.98124	3.94834
	ENSG00000230426	ERVMER61-1	-5.7777	-6.6439	-3.9647	-4.398		-6.14674	-4.16514	1.9816	3.94931
	ENSG00000237726	RP11-386O9.2	-6.6439	-6.6439	-3.8544	-6.6439		-6.6439	-4.65951	1.98439	3.95695
	ENSG00000224382	LINC00703	-6.6439	-6.6439	-4.7031	-4.6171		-6.6439	-4.65946	1.98444	3.95709
	ENSG00000230812	RP4-794H19.4	-6.6439	-6.6439	-6.6439	-3.8527		-6.6439	-4.65803	1.98587	3.96103
	ENSG00000227549	AC116035.2	-6.6439	-6.6439	-3.8507	-6.6439		-6.6439	-4.65628	1.98762	3.96583
	ENSG00000203498	RP11-556O15.1	-6.6439	-6.6439	-3.8507	-6.6439		-6.6439	-4.65628	1.98762	3.96583
	ENSG00000261600	RP11-575H3.1	-6.6439	-6.6439	-6.6439	-3.8457		-6.6439	-4.65191	1.99199	3.97786
	ENSG00000229425	AJ006998.2	-6.6439	-6.2015	-4.0914	-4.8258		-6.40581	-4.41237	1.99344	3.98186
	ENSG00000227958	RP11-399H11.3	-6.6439	-6.6439	-6.6439	-3.8421		-6.6439	-4.64876	1.99514	3.98655
	ENSG00000269873	CTD-2587H19.3	-6.6439	-2.9909	-2.8618	-1.3012		-3.88054	-1.88003	2.00051	4.00142
	ENSG00000261742	RP11-256I9.1	-6.6439	-6.6439	-3.8342	-6.6439		-6.6439	-4.64185	2.00205	4.00569
	ENSG00000236897	AC113331.9	-6.6439	-6.6439	-6.6439	-3.8338		-6.6439	-4.6415	2.0024	4.00667
	ENSG00000230417	RP11-90J7.3	-4.2	-5.879	-1.9919	-4.8476		-4.8079	-2.80521	2.00269	4.00747
	ENSG00000254872	RP13-870H17.3	-3.991	-4.1714	-1.7252	-2.5371		-4.07838	-2.07477	2.00361	4.01002
	ENSG00000234104	RP5-1177M21.1	-6.6439	-6.6439	-3.8321	-6.6439		-6.6439	-4.64001	2.00389	4.0108
	ENSG00000253364	RP11-731F5.2	-6.6439	-6.6439	-6.6439	-3.8314		-6.6439	-4.6394	2.0045	4.0125
	ENSG00000267452	RP11-1018N14.5	-6.6439	-5.9136	-3.6213	-5.291		-6.23302	-4.22698	2.00604	4.01678
	ENSG00000267535	RP11-87G24.5	-6.6439	-6.6439	-4.6564	-4.6159		-6.6439	-4.63601	2.00789	4.02194
[truncated: 593 more rows]

## Sheet: RKO
Downregulated:	Gene_id	Gene_Symbol	log2(FPKM-Ctrl)	log2(FPKM-DOX)	Log2(Fold change)	Fold change
	ENSG00000231121	RP1-34H18.1	11.154	-4.0433	-15.1973	2.66169e-05
	ENSG00000253407	RP11-381I15.1	2.0877	-6.6439	-8.7316	0.00235248
	ENSG00000231772	RP1-154K9.2	0.7598	-5.9971	-6.7569	0.00924635
	ENSG00000256152	RP11-463O12.3	-0.1509	-6.6434	-6.4925	0.0111061
	ENSG00000255090	RP11-820L6.1	3.1266	-2.9494	-6.076	0.0148232
	ENSG00000259685	CTD-2315E11.1	-0.6653	-6.6439	-5.9786	0.0158585
	ENSG00000259215	RP11-253M7.4	-0.6816	-6.6439	-5.9623	0.0160387
	ENSG00000257869	CTD-2591A6.2	-0.8281	-6.6439	-5.8158	0.0177529
	ENSG00000255651	RP11-466C23.4	-1.1621	-6.6439	-5.4818	0.0223776
	ENSG00000266897	AC005546.2	-1.255	-6.6439	-5.3889	0.023866
	ENSG00000214407	RP11-221J22.1	-1.2798	-6.642	-5.3622	0.0243118
	ENSG00000263859	RP11-498C9.16	-1.3584	-6.6425	-5.2841	0.0256642
	ENSG00000223732	RP11-321C24.1	-1.6131	-6.6439	-5.0308	0.0305899
	ENSG00000249231	RP11-297L17.1	-1.6665	-6.6439	-4.9774	0.0317434
	ENSG00000257526	RP11-20E24.1	-1.7834	-6.6439	-4.8605	0.0344226
	ENSG00000263321	RP11-388C12.5	-1.7924	-6.6439	-4.8515	0.034638
	ENSG00000267201	AC005624.2	-1.8743	-6.6439	-4.7696	0.0366613
	ENSG00000260239	RP11-274H24.1	-1.9845	-6.6439	-4.6594	0.0395713
	ENSG00000269946	RP11-2B6.3	-0.5415	-5.1795	-4.638	0.0401627
	ENSG00000260808	CTD-2007L18.5	-2.1427	-6.6439	-4.5012	0.0441574
	ENSG00000267446	CTB-39G8.2	-2.1889	-6.6439	-4.455	0.0455944
	ENSG00000241168	RP11-10O22.1	-0.959	-5.3888	-4.4298	0.0463978
	ENSG00000254197	RP11-10J21.5	-2.2693	-6.6439	-4.3746	0.0482075
	ENSG00000226756	AC007365.3	-2.2813	-6.6439	-4.3626	0.0486101
	ENSG00000267838	AC008746.12	-2.2898	-6.6439	-4.3541	0.0488973
	ENSG00000260107	AC005606.15	-2.3111	-6.6439	-4.3328	0.0496246
	ENSG00000262837	RP11-304F15.7	-2.3707	-6.6439	-4.2732	0.0517176
	ENSG00000230310	CTD-2192J16.11	-2.394	-6.6439	-4.2499	0.0525597
	ENSG00000259618	RP11-562A8.5	-2.4019	-6.6439	-4.242	0.0528483
	ENSG00000234698	RP11-112L6.2	-2.4206	-6.6439	-4.2233	0.0535377
	ENSG00000248714	RP11-1079K10.3	-2.4753	-6.6439	-4.1686	0.0556066
	ENSG00000256888	RP13-81N3.2	-2.5928	-6.6439	-4.0511	0.060325
	ENSG00000267705	RP11-108P20.3	-2.5975	-6.6434	-4.0459	0.0605428
	ENSG00000259590	RP11-20G13.3	-2.6568	-6.6439	-3.9871	0.0630614
	ENSG00000248515	RP11-608O21.1	-2.6692	-6.6439	-3.9747	0.0636057
	ENSG00000253717	KB-1299A7.2	-2.6723	-6.6439	-3.9716	0.0637425
	ENSG00000242880	RP11-190P13.2	-2.698	-6.6439	-3.9459	0.0648882
	ENSG00000223477	LINC00842	-2.7163	-6.6439	-3.9276	0.0657165
	ENSG00000232252	RP11-30L8.1	-2.7388	-6.6439	-3.9051	0.0667495
	ENSG00000267287	RP11-567M16.1	-2.7562	-6.6439	-3.8877	0.0675594
	ENSG00000262089	RP11-589P10.5	-2.8245	-6.6439	-3.8194	0.0708347
	ENSG00000225868	AC016582.2	-2.8444	-6.6439	-3.7995	0.0718185
	ENSG00000249388	RP11-834C11.6	-2.8449	-6.6439	-3.799	0.0718434
	ENSG00000253433	AC083843.3	-2.8516	-6.6439	-3.7923	0.0721779
	ENSG00000224326	RP11-115A15.1	-2.8709	-6.6439	-3.773	0.0731499
	ENSG00000257084	U47924.27	-2.8784	-6.6439	-3.7655	0.0735312
	ENSG00000230597	RP3-331H24.4	-2.8934	-6.6439	-3.7505	0.0742997
	ENSG00000182586	LINC00334	-2.8936	-6.6439	-3.7503	0.07431
	ENSG00000237189	RP11-85G21.2	-2.912	-6.6439	-3.7319	0.0752638
	ENSG00000234229	RP11-308N19.4	-2.7998	-6.5084	-3.7086	0.0764892
	ENSG00000231977	RP5-963E22.4	-2.9379	-6.6439	-3.706	0.0766272
	ENSG00000203721	SMIM16	-3.016	-6.6439	-3.6279	0.0808897
	ENSG00000250421	RP11-83M16.6	-3.0441	-6.6439	-3.5998	0.0824807
	ENSG00000255814	RP11-357K6.2	-3.0934	-6.6439	-3.5505	0.0853479
	ENSG00000267786	AF038458.3	-3.0967	-6.6439	-3.5472	0.0855434
	ENSG00000241912	RP11-292E2.2	-3.0995	-6.6439	-3.5444	0.0857096
	ENSG00000258383	CTD-2200A16.1	-3.1304	-6.6439	-3.5135	0.0875651
	ENSG00000249664	CTD-2227C6.2	-3.1572	-6.6439	-3.4867	0.089207
	ENSG00000225421	AC019330.1	-3.174	-6.6439	-3.4699	0.0902518
	ENSG00000229481	CTD-2554C21.3	-3.1832	-6.6439	-3.4607	0.0908292
	ENSG00000251191	LINC00589	-2.7357	-6.1779	-3.4422	0.0920014
	ENSG00000227516	RP5-973N23.4	-3.2258	-6.6439	-3.4181	0.0935512
	ENSG00000224209	LINC00466	-3.2347	-6.6439	-3.4092	0.0941301
	ENSG00000259069	RP11-597A11.6	-3.2462	-6.6364	-3.3902	0.095378
	ENSG00000267737	AC061992.2	-3.2583	-6.6439	-3.3856	0.0956826
	ENSG00000255670	RP11-253I19.3	-3.2762	-6.6439	-3.3677	0.0968771
	ENSG00000267677	RP11-27G24.1	-3.3033	-6.6439	-3.3406	0.0987141
	ENSG00000259199	CTD-2544M6.1	-3.3261	-6.6439	-3.3178	0.100287
	ENSG00000258979	RP11-433J8.2	-3.3709	-6.6439	-3.273	0.10345
	ENSG00000253524	RP11-89M20.2	-3.372	-6.6439	-3.2719	0.103529
	ENSG00000270178	RP11-494H4.3	-3.3972	-6.6439	-3.2467	0.105353
	ENSG00000227764	RP11-354K1.1	-3.3984	-6.6439	-3.2455	0.10544
	ENSG00000261760	RP11-1223D19.1	-3.3986	-6.6439	-3.2453	0.105455
	ENSG00000233723	AC007092.1	-1.8796	-5.1226	-3.243	0.105623
	ENSG00000256969	RP11-320N7.2	-3.4108	-6.6439	-3.2331	0.106351
	ENSG00000249159	RP11-480D4.2	-3.4205	-6.6439	-3.2234	0.107068
	ENSG00000230024	RP11-95P13.1	-3.4726	-6.6439	-3.1713	0.111005
	ENSG00000266313	RP11-173M1.4	-3.4865	-6.6439	-3.1574	0.11208
	ENSG00000225559	AC083867.4	-3.5001	-6.6439	-3.1438	0.113141
	ENSG00000226856	AC093901.1	-3.5047	-6.6439	-3.1392	0.113503
	ENSG00000258088	RP11-114H23.2	-3.506	-6.6439	-3.1379	0.113605
	ENSG00000257534	RP11-834C11.10	-3.5328	-6.6439	-3.1111	0.115735
	ENSG00000227911	RP11-141M1.1	-3.5402	-6.6439	-3.1037	0.11633
	ENSG00000236318	AC019117.1	-1.5262	-4.6166	-3.0904	0.117408
	ENSG00000233891	AC007131.2	-3.5563	-6.6439	-3.0876	0.117636
	ENSG00000260958	RP11-488I20.8	-3.5831	-6.6439	-3.0608	0.119842
	ENSG00000253949	RP11-790J24.1	-3.624	-6.6439	-3.0199	0.123288
	ENSG00000214955	AP000318.2	-3.6399	-6.6439	-3.004	0.124654
	ENSG00000227940	RP11-372M18.1	-3.6486	-6.6439	-2.9953	0.125408
	ENSG00000254526	RP11-466I1.1	-3.6486	-6.6439	-2.9953	0.125408
	ENSG00000260899	RP11-2C24.4	-3.6627	-6.6439	-2.9812	0.12664
	ENSG00000253926	RP11-26E5.1	-3.6749	-6.6439	-2.969	0.127715
	ENSG00000262663	RP11-497H17.1	-3.6953	-6.6439	-2.9486	0.129534
	ENSG00000227245	RP11-136C24.2	-3.7142	-6.6439	-2.9297	0.131242
	ENSG00000232002	AC093642.6	-3.728	-6.6439	-2.9159	0.132503
	ENSG00000268266	AC003005.2	-3.7293	-6.6439	-2.9146	0.132623
	ENSG00000236751	RP1-30G7.2	-3.7297	-6.6439	-2.9142	0.13266
	ENSG00000226935	LINC00161	-3.7328	-6.6439	-2.9111	0.132945
	ENSG00000230448	LINC00276	2.5771	-0.3275	-2.9046	0.133545
	ENSG00000231217	RP11-1M18.1	-3.7438	-6.6439	-2.9001	0.133962
	ENSG00000231023	LINC00326	-0.1261	-3.0234	-2.8973	0.134223
	ENSG00000237726	RP11-386O9.2	-3.7474	-6.6439	-2.8965	0.134297
	ENSG00000250993	RP11-404J23.1	-2.2346	-5.1239	-2.8893	0.134969
	ENSG00000234435	RP11-125P18.1	-3.7547	-6.6439	-2.8892	0.134978
	ENSG00000235021	RP11-439E19.7	-3.7619	-6.6439	-2.882	0.135654
	ENSG00000263718	RP11-285E9.6	-3.3949	-6.2638	-2.8689	0.136891
	ENSG00000236924	RP11-390F4.6	-3.7761	-6.6439	-2.8678	0.136995
	ENSG00000259725	CTD-3032H12.1	-3.8009	-6.6439	-2.843	0.139371
	ENSG00000233942	AC004012.1	-3.8041	-6.6439	-2.8398	0.13968
	ENSG00000257329	RP11-290L1.5	-1.8827	-4.7211	-2.8384	0.139816
	ENSG00000259548	RP11-38G5.2	-3.8213	-6.6439	-2.8226	0.141356
	ENSG00000248131	CT49	-3.8247	-6.6439	-2.8192	0.141689
	ENSG00000249894	RP11-434D9.2	-3.8347	-6.6439	-2.8092	0.142675
	ENSG00000261231	RP11-523L20.2	-3.8481	-6.6439	-2.7958	0.144006
	ENSG00000235180	LINC00601	-3.8486	-6.6439	-2.7953	0.144056
	ENSG00000226686	AC012309.5	-3.8678	-6.6439	-2.7761	0.145986
	ENSG00000260498	RP4-536B24.4	-3.8681	-6.6439	-2.7758	0.146016
	ENSG00000231401	AC023481.1	-3.8786	-6.6439	-2.7653	0.147083
	ENSG00000223764	RP11-54O7.3	-2.473	-5.2237	-2.7507	0.148579
	ENSG00000237096	RP4-782G3.1	-3.8967	-6.6439	-2.7472	0.14894
	ENSG00000253839	RP11-431D12.1	-3.9031	-6.6439	-2.7408	0.149602
	ENSG00000224592	RP5-884C9.2	-3.9313	-6.6439	-2.7126	0.152555
	ENSG00000227917	RP11-143M1.3	-3.9341	-6.6439	-2.7098	0.152851
	ENSG00000227702	LINC00111	-3.9372	-6.6439	-2.7067	0.15318
	ENSG00000248307	LINC00616	-3.9474	-6.6439	-2.6965	0.154267
	ENSG00000263745	RP11-161I6.2	-3.9715	-6.6439	-2.6724	0.156866
	ENSG00000235609	AF127936.7	-4.008	-6.6439	-2.6359	0.160885
	ENSG00000256101	RP11-90D4.3	-4.0165	-6.6439	-2.6274	0.161835
	ENSG00000254401	RP11-179A10.1	-4.0313	-6.6439	-2.6126	0.163504
	ENSG00000229921	KIF25-AS1	-4.0427	-6.6439	-2.6012	0.164801
	ENSG00000268751	SCGB1B2P	-4.0444	-6.6439	-2.5995	0.164996
	ENSG00000226472	RP11-551L14.4	-4.0554	-6.6439	-2.5885	0.166258
	ENSG00000262117	BCAR4	-1.7005	-4.2863	-2.5858	0.16657
	ENSG00000269619	CTD-3023J11.2	-4.0662	-6.6439	-2.5777	0.167508
	ENSG00000270182	RP1-170O19.21	-4.1007	-6.6439	-2.5432	0.171562
	ENSG00000251613	CTC-347C20.1	-4.1246	-6.6439	-2.5193	0.174428
	ENSG00000250260	RP11-325L7.2	-4.134	-6.6439	-2.5099	0.175568
	ENSG00000270009	RP1-127C7.6	-4.134	-6.6439	-2.5099	0.175568
	ENSG00000230102	RP11-407B7.1	-4.1391	-6.6439	-2.5048	0.17619
	ENSG00000269814	CTC-273B12.10	-0.1821	-2.6772	-2.4951	0.177378
	ENSG00000254639	CTD-2589M5.5	-4.1516	-6.6439	-2.4923	0.177723
	ENSG00000237372	RP11-316P17.2	-4.1548	-6.6439	-2.4891	0.178117
	ENSG00000227740	RP11-318C24.2	-4.1614	-6.6439	-2.4825	0.178934
	ENSG00000258612	RP11-671J11.6	-4.1626	-6.6439	-2.4813	0.179083
	ENSG00000254367	RP11-211C9.1	-4.1833	-6.6439	-2.4606	0.181671
	ENSG00000267175	RP11-879F14.1	-1.407	-3.8654	-2.4584	0.181948
	ENSG00000175773	RP11-121M22.1	-4.1905	-6.6439	-2.4534	0.18258
	ENSG00000230651	AC096655.2	-4.1929	-6.6439	-2.451	0.182884
	ENSG00000225488	RP11-760D2.1	-4.2	-6.6439	-2.4439	0.183786
	ENSG00000227017	AC007036.6	-4.2023	-6.6439	-2.4416	0.184079
	ENSG00000228022	HCG20	-4.2057	-6.6439	-2.4382	0.184514
	ENSG00000235209	CTA-150C2.13	-4.2117	-6.6439	-2.4322	0.185283
	ENSG00000228162	AC097713.3	-1.2035	-3.6354	-2.4319	0.185321
	ENSG00000249364	RP11-434D9.1	-2.7853	-5.1691	-2.3838	0.191604
	ENSG00000264451	RP11-433M22.2	-4.264	-6.6439	-2.3799	0.192123
	ENSG00000230499	AC108463.1	-0.0859	-2.455	-2.3691	0.193566
	ENSG00000170590	LINC00266-3	-4.2814	-6.6439	-2.3625	0.194454
	ENSG00000236760	AC019118.3	-4.3009	-6.6439	-2.343	0.1971
	ENSG00000226785	AC073218.1	-4.0184	-6.3608	-2.3424	0.197182
	ENSG00000263443	RP11-973F15.2	-4.3022	-6.6439	-2.3417	0.197278
	ENSG00000230836	AC104135.4	-4.3059	-6.6439	-2.338	0.197784
	ENSG00000215869	RP11-364B6.1	-3.2206	-5.5482	-2.3276	0.199215
	ENSG00000253260	RP11-379I19.1	-4.3167	-6.6439	-2.3272	0.19927
	ENSG00000225548	AC098973.2	-4.3203	-6.6439	-2.3236	0.199768
	ENSG00000233593	RP4-665J23.1	-3.5373	-5.8586	-2.3213	0.200087
	ENSG00000229323	RP11-175B12.2	-4.3283	-6.6439	-2.3156	0.200879
	ENSG00000225498	AC002064.5	-4.3324	-6.6439	-2.3115	0.201451
	ENSG00000259347	RP11-798K3.2	-4.3488	-6.6439	-2.2951	0.203754
	ENSG00000234148	RP11-395L14.3	-4.3568	-6.6439	-2.2871	0.204887
	ENSG00000254606	RP11-22P4.2	-4.3609	-6.6439	-2.283	0.20547
	ENSG00000269163	CTB-25J19.9	-0.4723	-2.738	-2.2657	0.207949
	ENSG00000260177	RP4-536B24.3	-4.3787	-6.6439	-2.2652	0.208021
	ENSG00000228792	RP11-354K1.2	-4.3882	-6.6439	-2.2557	0.209395
	ENSG00000250156	CTC-498M16.2	-4.3885	-6.6439	-2.2554	0.209439
	ENSG00000251009	RP13-494C23.1	-4.3904	-6.6439	-2.2535	0.209715
	ENSG00000235269	AL162759.1	4.1402	1.9007	-2.2395	0.21176
	ENSG00000249069	RP11-461C13.1	-2.0446	-4.2818	-2.2372	0.212098
	ENSG00000261019	RP11-111K18.2	-4.4084	-6.6439	-2.2355	0.212348
	ENSG00000253301	RP11-513O17.2	-4.4087	-6.6439	-2.2352	0.212392
	ENSG00000250742	RP11-834C11.4	-4.4093	-6.6439	-2.2346	0.21248
	ENSG00000248215	RP11-722M1.1	-4.4179	-6.6439	-2.226	0.213751
	ENSG00000253108	RP1-84O15.2	-0.9584	-3.1816	-2.2232	0.214166
	ENSG00000226674	AC074093.1	-1.3795	-3.6014	-2.2219	0.214359
	ENSG00000250585	LINC00604	-4.43	-6.6439	-2.2139	0.215551
	ENSG00000259553	AC140725.4	-2.8967	-5.107	-2.2103	0.216089
	ENSG00000242282	AC108488.4	1.8144	-0.3914	-2.2058	0.216764
	ENSG00000251458	RP11-844P9.1	-4.4443	-6.6439	-2.1996	0.217698
	ENSG00000249937	RP11-454P21.1	-3.8013	-6.0003	-2.199	0.217789
	ENSG00000225744	AC017002.4	-4.4469	-6.6439	-2.197	0.218091
	ENSG00000229981	RP11-215N21.1	-4.4485	-6.6439	-2.1954	0.218333
	ENSG00000254686	RP1-276E15.1	-4.465	-6.6439	-2.1789	0.220844
	ENSG00000267051	RP11-128P17.2	-4.4792	-6.6439	-2.1647	0.223029
	ENSG00000249614	RP11-703G6.1	-4.4828	-6.6439	-2.1611	0.223586
	ENSG00000255008	AP000442.4	-4.4898	-6.6439	-2.1541	0.224673
	ENSG00000239945	RP11-34P13.8	-3.619	-5.773	-2.154	0.224689
	ENSG00000237880	AC096669.2	-4.5073	-6.6439	-2.1366	0.227415
	ENSG00000232790	AC006481.1	-4.5111	-6.6439	-2.1328	0.228015
	ENSG00000249406	RP11-893F2.5	-4.529	-6.6439	-2.1149	0.230862
	ENSG00000261823	RP11-48G14.1	-4.529	-6.6439	-2.1149	0.230862
	ENSG00000258119	RP11-804F13.1	-4.5341	-6.6439	-2.1098	0.231679
	ENSG00000228142	RP11-180I4.2	-1.2181	-3.3277	-2.1096	0.231711
	ENSG00000261028	AC012322.1	-3.5523	-5.6515	-2.0992	0.233388
	ENSG00000267327	CTD-2008L17.1	-4.5656	-6.6439	-2.0783	0.236793
	ENSG00000215386	LINC00478	-3.3574	-5.4179	-2.0605	0.239733
	ENSG00000254366	RP11-38H17.1	-4.6051	-6.6439	-2.0388	0.243366
	ENSG00000260288	RP11-24M17.4	-3.3275	-5.3625	-2.035	0.244008
	ENSG00000269772	RP11-178G16.5	1.7866	-0.2468	-2.0334	0.244279
	ENSG00000258977	RP11-799P8.1	-3.872	-5.9037	-2.0317	0.244567
	ENSG00000264066	MIR4732	-4.618	-6.6439	-2.0259	0.245552
	ENSG00000242516	RP11-413E6.8	-4.6278	-6.6439	-2.0161	0.247226
	ENSG00000229642	AC027119.1	-4.6338	-6.6439	-2.0101	0.248256
	ENSG00000250437	RP11-116A1.1	-4.6416	-6.6439	-2.0023	0.249602
	ENSG00000265980	CTD-2515C13.2	-2.4898	-4.4908	-2.001	0.249827
	ENSG00000255910	RP11-405A12.2	-1.959	-3.9547	-1.9957	0.250746
	ENSG00000266604	RP11-856M7.6	-3.9803	-5.9707	-1.9904	0.251669
	ENSG00000249628	RP3-340I3.1	-4.658	-6.6439	-1.9859	0.252455
	ENSG00000232453	RP4-794H19.1	-1.2296	-3.208	-1.9784	0.253771
	ENSG00000248555	RP11-61G23.1	0.5	-1.4776	-1.9776	0.253912
	ENSG00000260396	AC012065.7	-4.6719	-6.6438	-1.9719	0.254917
	ENSG00000253673	CTC-436K13.1	-4.6752	-6.6439	-1.9687	0.255483
	ENSG00000258743	RP11-406A9.2	-4.6762	-6.6439	-1.9677	0.25566
	ENSG00000259641	RP11-279F6.3	-4.6762	-6.6439	-1.9677	0.25566
	ENSG00000251125	CTD-2335O3.3	-4.6848	-6.6439	-1.9591	0.257189
	ENSG00000250697	CTD-2066L21.3	1.6463	-0.3083	-1.9546	0.257992
	ENSG00000258188	RP11-146E13.4	-4.6934	-6.6439	-1.9505	0.258727
	ENSG00000225826	LINC00626	-4.7042	-6.6439	-1.9397	0.260671
	ENSG00000259124	RP11-187O7.3	-4.7092	-6.6439	-1.9347	0.261576
	ENSG00000232006	AC005537.2	-4.7121	-6.6439	-1.9318	0.262102
	ENSG00000253508	RP1-170O19.14	-2.0461	-3.9765	-1.9304	0.262356
	ENSG00000227542	AC092614.2	-0.378	-2.2921	-1.9141	0.265337
	ENSG00000260118	RP6-201G10.2	-3.3509	-5.255	-1.9041	0.267183
	ENSG00000246100	CTC-774J1.2	-4.741	-6.6439	-1.9029	0.267405
	ENSG00000234807	RP4-794H19.2	-4.7559	-6.6439	-1.888	0.270181
	ENSG00000205054	AC009236.1	-4.7561	-6.6439	-1.8878	0.270219
	ENSG00000250432	RP11-834C11.5	-1.7141	-3.6004	-1.8863	0.2705
	ENSG00000257391	MIR3180-4	-3.8213	-5.7039	-1.8826	0.271195
	ENSG00000235117	RP11-229P13.20	-2.4781	-4.3501	-1.872	0.273194
	ENSG00000261713	SSTR5-AS1	-4.7762	-6.6439	-1.8677	0.27401
	ENSG00000251331	RP11-689K5.3	-1.2623	-3.1157	-1.8534	0.276739
	ENSG00000248717	RP11-451H23.3	-4.8118	-6.6439	-1.8321	0.280856
	ENSG00000180279	CTD-2568A17.5	-2.9737	-4.766	-1.7923	0.288711
	ENSG00000233261	LINC00264	-4.8652	-6.6439	-1.7787	0.291446
	ENSG00000260750	RP11-482M8.1	-1.3127	-3.0913	-1.7786	0.291466
	ENSG00000269486	CTC-360G5.9	-3.0184	-4.7937	-1.7753	0.292134
	ENSG00000265692	RP13-516M14.4	-3.0799	-4.8413	-1.7614	0.294962
	ENSG00000247982	RP11-358M11.2	-3.4498	-5.1965	-1.7467	0.297983
	ENSG00000258676	RP11-386M24.3	-1.3535	-3.0962	-1.7427	0.29881
	ENSG00000253302	STAU2-AS1	-4.9092	-6.6439	-1.7347	0.300471
	ENSG00000227301	RP11-384P7.5	-4.9288	-6.6439	-1.7151	0.304581
	ENSG00000231010	RP6-109B7.2	-2.1208	-3.8223	-1.7015	0.307466
	ENSG00000258364	RP11-536C10.16	-3.7814	-5.4817	-1.7003	0.307722
	ENSG00000204754	CTC-281M20.1	-3.0139	-4.7111	-1.6972	0.308384
	ENSG00000250400	RP11-1057N3.1	-4.9482	-6.6439	-1.6957	0.308705
	ENSG00000269967	RP11-84A19.4	-2.38	-4.0713	-1.6913	0.309648
	ENSG00000250846	RP11-807H7.1	-4.9622	-6.6439	-1.6817	0.311715
	ENSG00000236743	RP5-857K21.15	-4.9625	-6.6439	-1.6814	0.31178
	ENSG00000258760	CTD-2509G16.5	-0.4324	-2.1135	-1.6811	0.311845
	ENSG00000249818	RP11-73G16.3	-4.9751	-6.6439	-1.6688	0.314515
	ENSG00000269895	AP000654.4	-4.9769	-6.6439	-1.667	0.314907
	ENSG00000260807	RP11-161M6.2	1.0988	-0.5644	-1.6632	0.315738
	ENSG00000229983	RP11-15I11.2	-4.5396	-6.2021	-1.6625	0.315891
	ENSG00000236714	AC005592.1	-4.9902	-6.6439	-1.6537	0.317824
	ENSG00000227305	RP11-340I6.3	-2.5349	-4.1865	-1.6516	0.318287
	ENSG00000232412	RP1-315G1.3	-1.1615	-2.7843	-1.6228	0.324705
	ENSG00000257253	RP11-70F11.7	-4.6059	-6.1978	-1.5919	0.331734
	ENSG00000186842	LINC00846	-3.2294	-4.8209	-1.5915	0.331826
	ENSG00000258791	LINC00520	-1.7875	-3.378	-1.5905	0.332056
	ENSG00000260962	LINC00557	-5.0569	-6.6439	-1.587	0.332863
	ENSG00000225353	RP11-292F9.1	-2.1917	-3.7743	-1.5826	0.33388
	ENSG00000231711	RP11-398F12.1	0.0077	-1.574	-1.5817	0.334088
	ENSG00000258768	CTD-2292M16.8	-3.1461	-4.7246	-1.5785	0.33483
	ENSG00000230058	RP11-172E9.2	-1.9631	-3.5411	-1.578	0.334946
	ENSG00000248752	RP11-114J13.1	-5.0679	-6.6439	-1.576	0.335411
	ENSG00000239828	RP11-446H18.5	-1.3809	-2.9509	-1.57	0.336808
	ENSG00000244342	LINC00698	-5.0757	-6.6439	-1.5682	0.337229
	ENSG00000267018	AC010525.7	-2.6677	-4.2296	-1.5619	0.338705
	ENSG00000223561	AC003090.1	-3.3448	-4.9051	-1.5603	0.339081
	ENSG00000253901	RP11-122C21.1	-3.4082	-4.9584	-1.5502	0.341463
	ENSG00000224177	LINC00570	-5.1	-6.6439	-1.5439	0.342957
	ENSG00000258390	RP11-1070N10.4	-5.1033	-6.6439	-1.5406	0.343742
	ENSG00000261126	RP11-795F19.1	-3.505	-5.0453	-1.5403	0.343814
	ENSG00000267583	RP11-322E11.5	-2.494	-4.0235	-1.5295	0.346397
	ENSG00000259275	RP11-522B15.3	-3.8887	-5.4169	-1.5282	0.34671
	ENSG00000230013	RP11-217B7.3	-2.6089	-4.1254	-1.5165	0.349533
	ENSG00000227531	RP11-202G18.1	-4.3548	-5.8648	-1.51	0.351111
	ENSG00000268945	CTD-2192J16.26	-2.6968	-4.2027	-1.5059	0.35211
	ENSG00000250057	RP11-576N17.5	-5.1412	-6.6439	-1.5027	0.352892
	ENSG00000229401	RP1-290I10.7	-2.7569	-4.2552	-1.4983	0.35397
	ENSG00000269892	RP4-761J14.10	-2.7597	-4.2576	-1.4979	0.354068
	ENSG00000235665	AC007464.1	-4.0198	-5.5135	-1.4937	0.355101
	ENSG00000248143	RP11-324J13.2	-5.1527	-6.6439	-1.4912	0.355717
	ENSG00000258694	RP11-1033H12.1	-1.4383	-2.9288	-1.4905	0.355889
	ENSG00000249740	CTD-2127H9.1	-5.155	-6.6439	-1.4889	0.356284
	ENSG00000231231	AP001422.3	-5.1678	-6.6439	-1.4761	0.359459
	ENSG00000260704	LINC00543	-2.9518	-4.4253	-1.4735	0.360108
	ENSG00000260086	RP11-42I10.1	0.7384	-0.7212	-1.4596	0.363594
	ENSG00000254083	RP11-452N4.1	-5.1975	-6.6439	-1.4464	0.366936
	ENSG00000253696	RP11-439C15.2	-1.0454	-2.4896	-1.4442	0.367496
	ENSG00000223944	RP5-1180C18.1	-2.3033	-3.7453	-1.442	0.368057
	ENSG00000247134	RP11-11N9.4	0.2301	-1.2096	-1.4397	0.368644
	ENSG00000265750	RP11-799B12.4	-2.5085	-3.9445	-1.436	0.369591
	ENSG00000253238	RP11-941H19.3	0.9937	-0.4391	-1.4328	0.370411
	ENSG00000227042	RP6-1O2.1	-5.2159	-6.6439	-1.428	0.371646
	ENSG00000223914	AC079630.2	-4.5156	-5.9399	-1.4243	0.3726
	ENSG00000260359	RP11-4F5.2	-1.5641	-2.9826	-1.4185	0.374101
	ENSG00000253704	RP11-267M23.4	-2.6366	-4.049	-1.4124	0.375686
	ENSG00000231709	RP5-857K21.1	-5.2334	-6.6439	-1.4105	0.376181
	ENSG00000267588	MIR1302-11	-4.2743	-5.6815	-1.4072	0.377043
	ENSG00000258610	RP11-488C13.7	-2.1188	-3.5254	-1.4066	0.3772
	ENSG00000248161	RP11-499E18.1	-1.66	-3.0596	-1.3996	0.379034
	ENSG00000260052	CTC-527H23.3	-0.6956	-2.0946	-1.399	0.379192
	ENSG00000259410	RP11-34F13.3	-3.4737	-4.8718	-1.3981	0.379429
	ENSG00000184115	RP13-1039J1.2	-5.2522	-6.6438	-1.3916	0.381142
	ENSG00000264215	RP11-283C24.1	2.1776	0.7883	-1.3893	0.38175
	ENSG00000227477	STK4-AS1	-2.849	-4.2366	-1.3876	0.3822
	ENSG00000224164	RP3-369A17.4	-1.0818	-2.4686	-1.3868	0.382412
	ENSG00000226587	RP5-905H7.9	-1.9046	-3.2788	-1.3742	0.385767
	ENSG00000254300	RP11-706J10.1	-5.273	-6.6439	-1.3709	0.38665
	ENSG00000232117	RP11-490N5.2	-5.2827	-6.6439	-1.3612	0.389258
	ENSG00000248973	RP11-445O3.2	-5.2972	-6.6439	-1.3467	0.39319
	ENSG00000229388	RP11-442N24__B.1	0.3429	-0.9974	-1.3403	0.394939
	ENSG00000180422	LINC00304	-4.1727	-5.5035	-1.3308	0.397548
	ENSG00000256973	RP11-359J14.2	-2.2763	-3.6018	-1.3255	0.399011
	ENSG00000270022	RNU12	1.5064	0.1907	-1.3157	0.401731
	ENSG00000259929	CTA-481E9.4	-5.33	-6.6439	-1.3139	0.402232
	ENSG00000267334	CTD-2534I21.8	-1.6383	-2.951	-1.3127	0.402567
	ENSG00000261166	RP11-775H9.3	-5.3493	-6.6439	-1.2946	0.407649
	ENSG00000234323	RP11-308N19.1	-5.0884	-6.3825	-1.2941	0.40779
	ENSG00000260550	RP11-457I16.2	-4.2982	-5.5875	-1.2893	0.40915
	ENSG00000264151	RP11-739N10.1	-1.5213	-2.8105	-1.2892	0.409178
	ENSG00000258441	LINC00641	0.4949	-0.7917	-1.2866	0.409916
	ENSG00000228592	AP000459.4	-5.3643	-6.6439	-1.2796	0.41191
	ENSG00000253288	RP11-238K6.1	-5.2073	-6.4662	-1.2589	0.417862
	ENSG00000232233	RP11-573D15.2	-4.437	-5.6952	-1.2582	0.418065
	ENSG00000261610	AP000265.1	-5.3948	-6.6439	-1.2491	0.420711
	ENSG00000249131	CTB-35F21.2	-5.4225	-6.6439	-1.2214	0.428866
	ENSG00000234917	RP5-994D16.3	-0.7666	-1.9878	-1.2212	0.428926
	ENSG00000259957	RP11-491F9.8	-5.4296	-6.6439	-1.2143	0.430982
	ENSG00000266651	RP11-138I1.3	1.1491	-0.0639	-1.213	0.431371
	ENSG00000250665	RP11-775H9.1	-2.5797	-3.7917	-1.212	0.43167
	ENSG00000267284	RP11-397A16.1	-5.4375	-6.6439	-1.2064	0.433349
	ENSG00000260743	RP11-255C15.3	-0.1007	-1.3044	-1.2037	0.43416
	ENSG00000225703	AC005522.7	-2.0086	-3.212	-1.2034	0.434251
	ENSG00000233532	LINC00460	-0.5514	-1.7537	-1.2023	0.434582
	ENSG00000176728	TTTY14	-5.4425	-6.6439	-1.2014	0.434853
	ENSG00000230487	PSMG3-AS1	0.1378	-1.0603	-1.1981	0.435849
	ENSG00000226846	LINC00348	-5.4499	-6.6439	-1.194	0.437089
	ENSG00000244219	GS1-259H13.2	-1.54	-2.7279	-1.1879	0.438941
	ENSG00000225383	SFTA1P	7.0656	5.8817	-1.1839	0.44016
	ENSG00000238107	RP11-495P10.5	-5.4615	-6.6439	-1.1824	0.440618
	ENSG00000267586	RP11-21F16.1	-3.9642	-5.1464	-1.1822	0.440679
	ENSG00000267427	CTC-503J8.6	3.9699	2.7955	-1.1744	0.443068
	ENSG00000259705	RP11-227D13.1	-5.4729	-6.6439	-1.171	0.444113
	ENSG00000257771	RP11-70F11.8	-5.4734	-6.6439	-1.1705	0.444267
	ENSG00000255198	SNHG9	5.4306	4.2611	-1.1695	0.444575
	ENSG00000249790	RP11-20D14.6	-5.4859	-6.6439	-1.158	0.448133
	ENSG00000259780	RP11-304L19.12	-1.4414	-2.599	-1.1576	0.448258
	ENSG00000223379	RP11-374M1.4	-2.0792	-3.2303	-1.1511	0.450282
	ENSG00000250075	RP11-584P21.2	-5.4943	-6.6439	-1.1496	0.45075
	ENSG00000189419	RP11-168G16.1	-3.2243	-4.3655	-1.1412	0.453382
	ENSG00000267686	RP11-795H16.3	-5.2242	-6.3634	-1.1392	0.454011
	ENSG00000186148	AC013271.3	-5.5147	-6.6439	-1.1292	0.457169
	ENSG00000266402	RP11-329L6.1	5.1109	3.9859	-1.125	0.458502
	ENSG00000226950	DANCR	7.495	6.3721	-1.1229	0.45917
	ENSG00000261526	CTB-31O20.2	0.9399	-0.172	-1.1119	0.462684
	ENSG00000261751	RP11-305A4.3	-5.5338	-6.6439	-1.1101	0.463262
	ENSG00000132204	LINC00470	-2.8678	-3.9765	-1.1087	0.463712
	ENSG00000223930	RP11-33A14.1	-5.5398	-6.6439	-1.1041	0.465193
	ENSG00000238113	RP11-262H14.1	0.349	-0.7451	-1.0941	0.468428
	ENSG00000234880	LINC00163	-5.5546	-6.6439	-1.0893	0.469989
	ENSG00000233321	RP11-482E14.1	-5.5582	-6.6439	-1.0857	0.471164
	ENSG00000261712	RP11-358L4.1	-0.9724	-2.056	-1.0836	0.47185
	ENSG00000241544	RP11-6F2.5	-3.7	-4.7805	-1.0805	0.472865
	ENSG00000266709	RP11-214O1.2	2.0338	0.9548	-1.079	0.473357
	ENSG00000231611	AP006216.11	-1.2236	-2.302	-1.0784	0.473554
	ENSG00000255258	RP11-448P19.1	-5.5693	-6.6439	-1.0746	0.474803
	ENSG00000260496	RP11-161M6.3	-2.3977	-3.4709	-1.0732	0.475264
	ENSG00000260515	CTD-2199O4.3	-4.1222	-5.1879	-1.0657	0.477741
	ENSG00000263874	LINC00672	-4.6326	-5.6962	-1.0636	0.478437
	ENSG00000258733	CTD-2341M24.1	-5.5803	-6.6439	-1.0636	0.478437
	ENSG00000259115	CTD-2540L5.5	-2.5038	-3.5624	-1.0586	0.480098
	ENSG00000226053	RP5-1070A16.1	-5.5891	-6.6439	-1.0548	0.481364
	ENSG00000236120	RP11-733O18.1	-5.5899	-6.6439	-1.054	0.481631
	ENSG00000256972	AP000462.3	-1.7662	-2.819	-1.0528	0.482032
	ENSG00000260242	CTA-481E9.3	-5.5931	-6.6439	-1.0508	0.4827
	ENSG00000232956	SNHG15	5.4027	4.3561	-1.0466	0.484108
	ENSG00000196756	RP4-564F22.2	5.111	4.0711	-1.0399	0.486361
	ENSG00000227195	RP3-410C9.1	4.7211	3.682	-1.0391	0.486631
	ENSG00000223842	RP11-135J2.3	-2.3503	-3.3867	-1.0364	0.487543
	ENSG00000248174	RP11-148L24.1	-5.6079	-6.6439	-1.036	0.487678
	ENSG00000261886	RP11-63A1.1	-2.2461	-3.2811	-1.035	0.488016
	ENSG00000264940	SNORD3C	3.1464	2.1126	-1.0338	0.488422
	ENSG00000249258	RP11-468H14.2	-5.6116	-6.6439	-1.0323	0.48893
	ENSG00000177369	RP1-62O9.3	-5.6202	-6.6439	-1.0237	0.491853
	ENSG00000269038	AP001462.6	-2.5599	-3.5786	-1.0187	0.493561
	ENSG00000254263	RP11-473O4.4	-2.6313	-3.6456	-1.0143	0.495068
	ENSG00000259071	RP11-247L20.4	0.4837	-0.5289	-1.0126	0.495652
	ENSG00000260884	AC009120.5	-2.8281	-3.8291	-1.001	0.499654
	ENSG00000249675	RP11-217C7.1	-5.6444	-6.6439	-0.9995	0.500173
	ENSG00000233359	RP11-202K23.1	-5.6506	-6.6439	-0.9933	0.502327
	ENSG00000204241	RP11-713P17.3	-3.3872	-4.3805	-0.9933	0.502327
	ENSG00000234608	MAPKAPK5-AS1	2.5716	1.5801	-0.9915	0.502955
	ENSG00000253764	RP11-439C15.4	-2.9911	-3.9797	-0.9886	0.503967
	ENSG00000260100	RP11-220I1.5	-3.0332	-4.0208	-0.9876	0.504316
	ENSG00000249022	RP11-285C1.2	-3.0084	-3.9956	-0.9872	0.504456
	ENSG00000244128	RP11-85M11.2	-0.9389	-1.9236	-0.9847	0.505331
	ENSG00000260778	hsa-mir-940	-1.5204	-2.5042	-0.9838	0.505646
	ENSG00000260619	RP11-775C24.3	-5.6652	-6.6439	-0.9787	0.507437
	ENSG00000234948	RP4-723E3.1	-5.6656	-6.6439	-0.9783	0.507577
	ENSG00000266088	RP5-1028K7.2	-1.7367	-2.7108	-0.9741	0.509057
	ENSG00000261455	RP5-1129J21.3	0.9807	0.0123	-0.9684	0.511073
	ENSG00000261219	RP11-344A16.2	-3.2329	-4.2001	-0.9672	0.511498
	ENSG00000254095	RP11-566H8.2	-3.2694	-4.233	-0.9636	0.512776
	ENSG00000259995	CTD-2336H13.2	-5.6808	-6.6439	-0.9631	0.512954
	ENSG00000266256	LINC00683	-5.5862	-6.5493	-0.9631	0.512954
	ENSG00000243485	MIR1302-11	-4.7198	-5.6815	-0.9617	0.513452
	ENSG00000259942	RP11-292F22.7	-3.3109	-4.2723	-0.9614	0.513558
	ENSG00000227877	RP11-59J5.1	-3.3245	-4.2803	-0.9558	0.515556
	ENSG00000267374	LINC00669	-0.1831	-1.1364	-0.9533	0.51645
	ENSG00000268544	RP11-277L2.4	-3.335	-4.2883	-0.9533	0.51645
	ENSG00000251396	RP11-163N6.2	-2.4216	-3.3741	-0.9525	0.516736
	ENSG00000258912	RP11-1079H9.1	-5.6934	-6.6439	-0.9505	0.517453
	ENSG00000248901	AC008834.1	-5.6958	-6.6439	-0.9481	0.518315
	ENSG00000258354	MIR3180-1	-3.7351	-4.6756	-0.9405	0.521052
	ENSG00000267666	AC004156.3	-3.51	-4.4501	-0.9401	0.521197
	ENSG00000258742	RP11-862G15.1	-5.2512	-6.1859	-0.9347	0.523151
	ENSG00000234613	RP5-1158E12.1	-2.6488	-3.5807	-0.9319	0.524168
	ENSG00000229896	RP11-456H18.2	-3.597	-4.5247	-0.9277	0.525696
	ENSG00000231367	AC016995.3	2.9194	1.9943	-0.9251	0.526644
	ENSG00000223486	AC092198.1	-3.6373	-4.5621	-0.9248	0.526754
	ENSG00000249174	RP11-124N3.3	-5.7211	-6.6439	-0.9228	0.527484
	ENSG00000233725	LINC00284	-2.4217	-3.3431	-0.9214	0.527996
	ENSG00000267397	RP11-873E20.1	-2.4761	-3.3941	-0.918	0.529242
	ENSG00000226383	AC093375.1	-5.7262	-6.6439	-0.9177	0.529352
	ENSG00000236682	AC068282.3	-5.7332	-6.6439	-0.9107	0.531927
	ENSG00000262877	RP11-1055B8.4	-3.7591	-4.6672	-0.9081	0.532886
	ENSG00000225278	RP11-782C8.5	-2.2032	-3.1097	-0.9065	0.533478
	ENSG00000265185	SNORD3B-1	4.6487	3.7435	-0.9052	0.533959
	ENSG00000263063	RP11-388C12.1	-3.8121	-4.7117	-0.8996	0.536035
	ENSG00000225206	MIR137HG	-3.4329	-4.3254	-0.8925	0.53868
	ENSG00000267279	RP11-879F14.2	2.2973	1.4078	-0.8895	0.539801
	ENSG00000267957	RP11-178G16.4	1.4386	0.552	-0.8866	0.540887
	ENSG00000269974	RP11-932O9.10	-1.7985	-2.6801	-0.8816	0.542765
	ENSG00000234663	AC104820.2	1.6557	0.7774	-0.8783	0.544008
	ENSG00000227240	RP11-563D10.1	-3.3498	-4.2277	-0.8779	0.544159
	ENSG00000248528	CTC-458G6.2	-5.7708	-6.6439	-0.8731	0.545972
	ENSG00000226667	RP11-292F22.5	-3.1802	-4.0527	-0.8725	0.5462
	ENSG00000262202	RP11-160E2.6	4.0865	3.2147	-0.8718	0.546465
	ENSG00000229891	Z83851.1	1.6799	0.8102	-0.8697	0.547261
	ENSG00000232347	RP11-488L18.8	0.0644	-0.8044	-0.8688	0.547602
	ENSG00000270041	LL22NC03-N27C7.1	0.1678	-0.698	-0.8658	0.548742
	ENSG00000267767	CTC-523E23.4	-5.7786	-6.6439	-0.8653	0.548932
	ENSG00000259846	RP11-467L24.1	-4.5418	-5.4008	-0.859	0.551335
	ENSG00000260655	CTA-250D10.23	-4.0831	-4.9416	-0.8585	0.551526
	ENSG00000263350	RP11-13N13.2	2.3545	1.4967	-0.8578	0.551793
	ENSG00000245059	RP11-303E16.7	-4.0963	-4.9526	-0.8563	0.552367
	ENSG00000263934	SNORD3A	3.3929	2.5402	-0.8527	0.553747
	ENSG00000249526	CTB-35F21.1	-5.7928	-6.6439	-0.8511	0.554362
	ENSG00000197332	ZNF833P	-0.6527	-1.4945	-0.8418	0.557947
	ENSG00000257366	MIR3180-2	-3.7351	-4.576	-0.8409	0.558295
	ENSG00000270102	RP11-498E2.8	-0.4306	-1.2671	-0.8365	0.56
	ENSG00000224228	RP1-15D23.2	-3.6278	-4.4624	-0.8346	0.560738
	ENSG00000238005	RP11-443B7.1	-5.8164	-6.6439	-0.8275	0.563505
	ENSG00000225595	XXbac-BPG308K3.6	-1.5038	-2.3302	-0.8264	0.563935
	ENSG00000267242	AC069278.4	1.1169	0.2996	-0.8173	0.567503
	ENSG00000254101	RP11-30J20.1	-5.8276	-6.6439	-0.8163	0.567897
	ENSG00000267321	RP11-1094M14.11	3.1634	2.3612	-0.8022	0.573474
	ENSG00000250049	RP11-348J24.2	-3.7099	-4.5102	-0.8003	0.57423
	ENSG00000256248	RP11-123O10.4	3.1783	2.3787	-0.7996	0.574508
	ENSG00000266893	AC005616.1	-5.8486	-6.6439	-0.7953	0.576223
	ENSG00000258048	RP11-530C5.1	0.3632	-0.4314	-0.7946	0.576503
	ENSG00000179406	LINC00174	-2.1927	-2.9846	-0.7919	0.577583
	ENSG00000249797	CTD-3179P9.1	-4.5474	-5.339	-0.7916	0.577703
	ENSG00000223387	RP11-408H1.3	-5.8542	-6.6439	-0.7897	0.578464
	ENSG00000265242	RP11-649A18.7	0.5667	-0.2225	-0.7892	0.578665
	ENSG00000226637	BX284650.3	-0.2649	-1.054	-0.7891	0.578705
	ENSG00000260440	RP11-1096D5.1	-5.8552	-6.6439	-0.7887	0.578865
	ENSG00000253894	RP11-45K10.2	-5.8562	-6.6439	-0.7877	0.579267
	ENSG00000250508	RP11-757G1.6	-5.8621	-6.6439	-0.7818	0.581641
	ENSG00000249856	CTD-2503O16.4	-2.6938	-3.4741	-0.7803	0.582246
	ENSG00000257135	RP11-320M2.1	-0.4802	-1.2587	-0.7785	0.582973
	ENSG00000261670	RP11-1C8.5	-5.3211	-6.0981	-0.777	0.583579
	ENSG00000260369	CTD-2526A2.2	-0.4375	-1.2107	-0.7732	0.585118
	ENSG00000260388	LINC00562	-2.4445	-3.2167	-0.7722	0.585524
	ENSG00000230923	LINC00309	-5.8728	-6.6439	-0.7711	0.585971
	ENSG00000224023	RP11-383C5.4	-1.2116	-1.9805	-0.7689	0.586865
	ENSG00000269202	RP4-614O4.12	-4.5607	-5.3287	-0.768	0.587231
	ENSG00000262074	SNORD3B-2	3.5559	2.7919	-0.764	0.588861
	ENSG00000261087	KB-1460A1.5	-2.641	-3.4049	-0.7639	0.588902
	ENSG00000197210	KB-1592A4.15	-2.6397	-3.3956	-0.7559	0.592177
	ENSG00000261824	LINC00662	2.0827	1.3286	-0.7541	0.592916
	ENSG00000258710	CT60	-5.8903	-6.6439	-0.7536	0.593122
	ENSG00000257310	RP11-496I2.2	-5.8908	-6.6439	-0.7531	0.593327
	ENSG00000242474	AC093627.9	-2.1141	-2.8663	-0.7522	0.593698
	ENSG00000257563	MIR3180-3	-3.7351	-4.4829	-0.7478	0.595511
	ENSG00000259647	RP11-143J24.1	-4.2242	-4.9683	-0.7441	0.59704
	ENSG00000257410	RP11-2H8.2	-3.3499	-4.093	-0.7431	0.597454
	ENSG00000224577	AC017048.4	-2.1473	-2.8855	-0.7382	0.599487
	ENSG00000229178	AC069513.4	-2.2157	-2.9536	-0.7379	0.599612
	ENSG00000267616	AC016626.2	-5.9076	-6.6439	-0.7363	0.600277
	ENSG00000245651	RP11-620J15.2	-5.9091	-6.6439	-0.7348	0.600901
	ENSG00000269983	RP11-497H16.9	2.7214	1.9885	-0.7329	0.601693
	ENSG00000264587	RP11-784B15.1	-5.0932	-5.8261	-0.7329	0.601693
	ENSG00000249618	RP11-422J15.1	-1.8323	-2.564	-0.7317	0.602194
	ENSG00000267454	ZNF582-AS1	-3.5114	-4.2417	-0.7303	0.602779
	ENSG00000225880	LINC00115	0.2654	-0.4625	-0.7279	0.603782
	ENSG00000224174	RP4-798A10.4	-1.9679	-2.6904	-0.7225	0.606046
	ENSG00000262454	RP11-65J21.3	-0.9691	-1.691	-0.7219	0.606298
	ENSG00000253363	RP11-962G15.1	-4.1987	-4.917	-0.7183	0.607813
	ENSG00000226994	AC012593.1	-4.8925	-5.6105	-0.718	0.60794
	ENSG00000260532	LA16c-381G6.1	-3.6577	-4.3751	-0.7174	0.608193
	ENSG00000228140	RP3-467K16.4	-4.3274	-5.0436	-0.7162	0.608699
	ENSG00000163597	SNHG16	7.262	6.5505	-0.7115	0.610685
	ENSG00000251129	RP11-734I18.1	-3.7189	-4.4284	-0.7095	0.611532
	ENSG00000197176	RP11-76E12.1	-0.5854	-1.294	-0.7086	0.611914
	ENSG00000263884	RP11-705O1.8	-1.4266	-2.1306	-0.704	0.613868
	ENSG00000235158	AC087430.1	-5.9408	-6.6439	-0.7031	0.614251
	ENSG00000265043	RP11-728E14.3	-5.9414	-6.6439	-0.7025	0.614506
	ENSG00000231346	RP5-836N10.1	-2.9656	-3.6675	-0.7019	0.614762
	ENSG00000222041	LINC00152	8.1583	7.4585	-0.6998	0.615658
	ENSG00000269929	RP11-2B6.2	-0.3754	-1.0732	-0.6978	0.616512
	ENSG00000267248	CTD-2319I12.4	-4.8726	-5.5658	-0.6932	0.61848
	ENSG00000215417	MIR17HG	1.6921	1.0019	-0.6902	0.619768
	ENSG00000254353	RP11-195E2.4	2.0619	1.3718	-0.6901	0.619811
	ENSG00000172965	AC068491.1	8.3456	7.6573	-0.6883	0.620585
	ENSG00000260337	RP11-386M24.6	-5.9579	-6.6439	-0.686	0.621575
	ENSG00000236922	AC092661.1	-5.959	-6.6439	-0.6849	0.622049
	ENSG00000267834	RP11-167N5.5	-1.2449	-1.9243	-0.6794	0.624425
	ENSG00000204588	AC013268.5	2.3301	1.6512	-0.6789	0.624641
	ENSG00000269942	RP11-29B2.5	-1.3938	-2.0716	-0.6778	0.625118
	ENSG00000230174	XXbac-BPG181B23.4	-4.9429	-5.6191	-0.6762	0.625811
	ENSG00000234423	AC019118.2	-5.9702	-6.6439	-0.6737	0.626897
	ENSG00000269893	SNHG8	7.019	6.3475	-0.6715	0.627854
	ENSG00000258651	RP11-545M17.1	-2.2131	-2.883	-0.6699	0.62855
	ENSG00000267578	AC015849.12	-1.7699	-2.4375	-0.6676	0.629553
	ENSG00000234292	RP11-213H15.1	-2.0673	-2.7348	-0.6675	0.629597
	ENSG00000250103	RP11-380D23.2	-1.9733	-2.6377	-0.6644	0.630951
	ENSG00000261135	RP4-798A10.7	1.2551	0.593	-0.6621	0.631958
	ENSG00000185904	LINC00839	-4.9976	-5.6591	-0.6615	0.632221
	ENSG00000259758	CTA-204B4.6	3.1727	2.5128	-0.6599	0.632922
	ENSG00000228933	RP11-268G12.1	-4.7428	-5.4025	-0.6597	0.63301
	ENSG00000237021	RP3-486I3.7	-2.4411	-3.0989	-0.6578	0.633844
	ENSG00000223727	AC026188.1	-4.3693	-5.0182	-0.6489	0.637766
	ENSG00000268573	RP11-158H5.7	2.8524	2.2036	-0.6488	0.637811
	ENSG00000261645	DISC1FP1	-1.5323	-2.1806	-0.6483	0.638032
	ENSG00000259959	RP11-121C2.2	-0.131	-0.7776	-0.6466	0.638784
	ENSG00000242569	BX004987.3	-2.5982	-3.2447	-0.6465	0.638828
	ENSG00000227463	RP11-158D2.2	-5.9978	-6.6439	-0.6461	0.639005
	ENSG00000257156	RP11-13A1.3	-3.1041	-3.7468	-0.6427	0.640513
	ENSG00000255933	RP11-495K9.5	-2.7846	-3.4265	-0.6419	0.640868
	ENSG00000253844	RP11-546K22.1	-6.0058	-6.6439	-0.6381	0.642559
	ENSG00000253584	CTD-2374C24.1	-5.5058	-6.1434	-0.6376	0.642781
	ENSG00000260633	RP11-375I20.6	-3.0297	-3.6636	-0.6339	0.644432
	ENSG00000232053	AC009784.3	-5.7791	-6.4128	-0.6337	0.644521
	ENSG00000175701	LINC00116	5.5851	4.9667	-0.6184	0.651393
	ENSG00000254777	AC022182.1	-2.7197	-3.337	-0.6173	0.65189
	ENSG00000255717	SNHG1	6.52	5.9041	-0.6159	0.652523
	ENSG00000269900	RP11-331F9.10	13.3301	12.7176	-0.6125	0.654062
	ENSG00000182057	Z83851.3	1.0013	0.3901	-0.6112	0.654652
	ENSG00000231507	RP11-134P9.3	-6.0335	-6.6439	-0.6104	0.655015
	ENSG00000259093	RP11-1112J20.2	0.0419	-0.568	-0.6099	0.655242
	ENSG00000230555	RP11-517P14.2	0.2414	-0.3658	-0.6072	0.65647
	ENSG00000267010	RP11-108P20.1	1.1278	0.5212	-0.6066	0.656743
	ENSG00000255856	RP11-87C12.5	-6.0383	-6.6439	-0.6056	0.657198
	ENSG00000257759	RP11-486O13.4	-6.0441	-6.6439	-0.5998	0.659845
	ENSG00000267100	ILF3-AS1	2.2836	1.6854	-0.5982	0.660578
	ENSG00000259336	RP11-323I15.5	-5.7621	-6.3594	-0.5973	0.66099
	ENSG00000250974	RP11-122F24.1	-6.0479	-6.6439	-0.596	0.661586
	ENSG00000242104	RP11-340E6.1	-2.2629	-2.8558	-0.5929	0.663009
	ENSG00000212694	AC084018.1	0.892	0.2993	-0.5927	0.663101
	ENSG00000232991	AC096655.1	-6.055	-6.6439	-0.5889	0.66485
Upregulated:	Gene_id	Gene_Symbol	log2(FPKM-Ctrl)	log2(FPKM-DOX)	Log2(Fold change)	Fold change
	ENSG00000241860	RP11-34P13.13	-2.2071	-1.6212	0.5859	1.50098
	ENSG00000250903	RP1-80B9.2	-0.3448	0.2412	0.586	1.50108
	ENSG00000268543	CTD-2619J13.16	-0.3772	0.2114	0.5886	1.50379
	ENSG00000250488	RP11-6C14.1	-6.6439	-6.0517	0.5922	1.50754
	ENSG00000228065	RP11-222A11.1	0.5542	1.1494	0.5952	1.51068
	ENSG00000240350	AC017002.1	1.3226	1.9217	0.5991	1.51477
	ENSG00000185495	RP11-504P24.4	-1.0478	-0.4482	0.5996	1.5153
	ENSG00000269947	RP11-849F2.9	-1.8576	-1.2572	0.6004	1.51614
	ENSG00000267350	RP1-178F10.3	3.0515	3.6527	0.6012	1.51698
	ENSG00000235139	AC003984.1	-6.6439	-6.0421	0.6018	1.51761
	ENSG00000249378	RP11-219G10.3	-6.6439	-6.0347	0.6092	1.52541
	ENSG00000245330	KB-1471A8.1	-5.3727	-4.7622	0.6105	1.52679
	ENSG00000270066	SCARNA2	6.396	7.007	0.611	1.52732
	ENSG00000267302	RP11-178C3.2	-0.3587	0.2529	0.6116	1.52795
	ENSG00000215244	AL137145.1	-4.0264	-3.4112	0.6152	1.53177
	ENSG00000259828	RP11-63E9.1	-6.6439	-6.0283	0.6156	1.5322
	ENSG00000225791	RP1-180E22.3	-0.3816	0.2349	0.6165	1.53315
	ENSG00000240567	RP11-3P17.4	-5.1779	-4.5586	0.6193	1.53613
	ENSG00000259439	RP11-89K21.1	-1.2148	-0.5945	0.6203	1.53719
	ENSG00000259222	RP11-809H16.5	-6.6439	-6.0231	0.6208	1.53773
	ENSG00000260176	CTD-3126B10.4	-2.5751	-1.9532	0.6219	1.5389
	ENSG00000261770	CTC-459F4.1	-3.8986	-3.2766	0.622	1.53901
	ENSG00000248588	CTC-458G6.4	-5.1596	-4.5344	0.6252	1.54242
	ENSG00000258499	RP11-862G15.2	-5.143	-4.5175	0.6255	1.54275
	ENSG00000229989	RP11-31E23.1	-3.4267	-2.801	0.6257	1.54296
	ENSG00000232336	BX571672.3	-2.4047	-1.778	0.6267	1.54403
	ENSG00000232229	RP11-248C1.2	-6.6439	-6.0143	0.6296	1.54714
	ENSG00000249743	RP11-60A8.1	-6.6439	-6.0099	0.634	1.55186
	ENSG00000248323	RP11-213H15.3	-3.2396	-2.6017	0.6379	1.55606
	ENSG00000205622	AF064858.6	-6.6439	-6.0047	0.6392	1.55747
	ENSG00000232063	RP11-307E17.8	-1.9608	-1.3203	0.6405	1.55887
	ENSG00000228434	AC004951.6	-1.7512	-1.1037	0.6475	1.56645
	ENSG00000270173	RP11-382B18.4	-0.5411	0.1072	0.6483	1.56732
	ENSG00000243701	RP11-446H18.3	1.2692	1.9176	0.6484	1.56743
	ENSG00000258416	RP11-526N18.1	-5.0403	-4.3907	0.6496	1.56873
	ENSG00000228463	AP006222.2	-0.9114	-0.2612	0.6502	1.56939
	ENSG00000203709	C1orf132	-0.3321	0.3204	0.6525	1.57189
	ENSG00000230239	RP11-108M9.2	-6.6439	-5.9876	0.6563	1.57604
	ENSG00000270081	RP5-935K16.1	2.8841	3.543	0.6589	1.57888
	ENSG00000253103	RP11-946L20.4	-6.6439	-5.9787	0.6652	1.58579
	ENSG00000204261	XXbac-BPG246D15.8	0.0513	0.7182	0.6669	1.58766
	ENSG00000249846	RP11-77P16.4	-3.764	-3.097	0.667	1.58777
	ENSG00000238062	AC105344.2	-3.5901	-2.9212	0.6689	1.58986
	ENSG00000253702	RP11-567J20.1	-6.6439	-5.9748	0.6691	1.59008
	ENSG00000204603	RP11-638F5.1	-6.6439	-5.9748	0.6691	1.59008
	ENSG00000232611	RP11-1114A5.4	-4.3535	-3.6812	0.6723	1.59361
	ENSG00000242375	RP11-498P14.3	-2.0159	-1.3418	0.6741	1.5956
	ENSG00000248508	RP11-521C20.4	-0.1355	0.5394	0.6749	1.59649
	ENSG00000225489	RP11-390F4.3	-0.3478	0.3274	0.6752	1.59682
	ENSG00000261452	RP11-509E16.1	-0.7121	-0.0352	0.6769	1.5987
	ENSG00000237310	GS1-124K5.4	1.5968	2.2741	0.6773	1.59914
	ENSG00000229962	AP000221.1	-4.8201	-4.1395	0.6806	1.60281
	ENSG00000163364	AC017048.3	0.7314	1.4198	0.6884	1.6115
	ENSG00000257510	RP11-609L23.1	-6.0271	-5.3383	0.6888	1.61194
	ENSG00000242086	AC069513.3	2.2378	2.9269	0.6891	1.61228
	ENSG00000267107	AC011526.1	-6.6439	-5.9508	0.6931	1.61675
	ENSG00000253143	RP11-333A23.3	-6.6438	-5.9477	0.6961	1.62012
	ENSG00000258171	RP11-511B23.3	-6.6439	-5.9478	0.6961	1.62012
	ENSG00000214548	MEG3	-6.6439	-5.9474	0.6965	1.62057
	ENSG00000247157	RP11-434C1.1	-6.6439	-5.9443	0.6996	1.62405
	ENSG00000262879	RP11-156P1.3	2.4985	3.2022	0.7037	1.62868
	ENSG00000248486	RP1-137K24.1	-6.6439	-5.9402	0.7037	1.62868
	ENSG00000238009	RP11-34P13.7	-4.2624	-3.553	0.7094	1.63512
	ENSG00000267943	CTD-2620I22.3	-5.9934	-5.282	0.7114	1.63739
	ENSG00000261839	RP1-265C24.8	-3.9293	-3.2168	0.7125	1.63864
	ENSG00000223745	RP4-717I23.3	0.2096	0.9222	0.7126	1.63875
	ENSG00000230937	MIR205HG	-6.6439	-5.9294	0.7145	1.64091
	ENSG00000259915	RP11-410E4.1	-4.5479	-3.8323	0.7156	1.64217
	ENSG00000205396	LINC00661	-6.6439	-5.9283	0.7156	1.64217
	ENSG00000235314	AC017116.8	-1.5686	-0.8499	0.7187	1.6457
	ENSG00000262728	AC123768.4	-2.6387	-1.9184	0.7203	1.64752
	ENSG00000230131	RP11-282I1.1	-4.5156	-3.7941	0.7215	1.6489
	ENSG00000226581	RP11-340I6.8	-3.7597	-3.0379	0.7218	1.64924
	ENSG00000260219	RP11-347C12.10	-1.0883	-0.3659	0.7224	1.64992
	ENSG00000261079	RP11-252A24.3	-1.4278	-0.7048	0.723	1.65061
	ENSG00000224687	RASAL2-AS1	-0.4872	0.238	0.7252	1.65313
	ENSG00000245532	NEAT1	1.7759	2.5017	0.7258	1.65382
	ENSG00000250149	RP11-399F2.2	-4.5139	-3.7862	0.7277	1.656
	ENSG00000257083	RP11-123O10.3	-4.4153	-3.6823	0.733	1.66209
	ENSG00000229203	AC103564.7	-1.258	-0.5249	0.7331	1.66221
	ENSG00000265554	RP11-419J16.1	-6.6439	-5.9101	0.7338	1.66301
	ENSG00000260423	RP13-735L24.1	-5.6078	-4.8728	0.735	1.6644
	ENSG00000249395	RP11-697M17.1	-2.0276	-1.2901	0.7375	1.66728
	ENSG00000259656	RP11-325E5.1	-4.3528	-3.613	0.7398	1.66994
	ENSG00000269834	CTD-3018O17.3	-6.0117	-5.2705	0.7412	1.67157
	ENSG00000267731	RP11-147L13.8	-5.5905	-4.8488	0.7417	1.67215
	ENSG00000254226	CTB-12O2.1	-3.8969	-3.1525	0.7444	1.67528
	ENSG00000267898	CTD-2639E6.9	-0.7747	-0.0302	0.7445	1.67539
	ENSG00000256315	AP000462.1	-1.2702	-0.5242	0.746	1.67714
	ENSG00000223675	RP11-86H7.6	-6.6439	-5.896	0.7479	1.67935
	ENSG00000234449	RP11-706O15.3	2.7642	3.5179	0.7537	1.68611
	ENSG00000233922	AL133493.2	-3.6715	-2.9158	0.7557	1.68845
	ENSG00000223855	AC147651.3	-4.1455	-3.3889	0.7566	1.6895
	ENSG00000254532	RP11-624D11.2	-2.7517	-1.993	0.7587	1.69197
	ENSG00000256084	RP11-134N1.2	-4.1188	-3.3561	0.7627	1.69666
	ENSG00000230381	RP4-655J12.5	-2.7102	-1.9463	0.7639	1.69807
	ENSG00000225518	RP11-396C23.2	-0.3124	0.4525	0.7649	1.69925
	ENSG00000235621	LINC00494	-6.6439	-5.8765	0.7674	1.7022
	ENSG00000238266	LINC00707	-6.6439	-5.8763	0.7676	1.70244
	ENSG00000250634	RP11-341G5.1	-6.201	-5.4292	0.7718	1.7074
	ENSG00000257258	RP11-946L16.1	-3.9907	-3.217	0.7737	1.70965
	ENSG00000224635	RP4-564F22.5	-2.688	-1.9117	0.7763	1.71273
	ENSG00000254275	RP11-89M16.1	-5.9792	-5.2024	0.7768	1.71333
	ENSG00000253678	RP11-981G7.3	-6.6439	-5.865	0.7789	1.71582
	ENSG00000265766	CXADRP3	-6.3235	-5.5444	0.7791	1.71606
	ENSG00000250986	AC141928.1	-3.815	-3.0329	0.7821	1.71963
	ENSG00000236393	RP11-320G24.1	-6.6439	-5.8616	0.7823	1.71987
	ENSG00000226792	LINC00371	-6.1573	-5.374	0.7833	1.72106
	ENSG00000237094	RP4-669L17.10	-0.1261	0.6591	0.7852	1.72333
	ENSG00000253490	AC145110.1	-6.6439	-5.8573	0.7866	1.725
	ENSG00000260670	RP11-447M4.1	-6.6439	-5.8566	0.7873	1.72584
	ENSG00000260563	RP13-516M14.1	-3.7343	-2.9453	0.789	1.72788
	ENSG00000248242	RP11-556I14.2	-6.6439	-5.8546	0.7893	1.72824
	ENSG00000223685	LINC00571	-3.7726	-2.982	0.7906	1.72979
	ENSG00000226690	AC005281.1	-2.829	-2.034	0.795	1.73508
	ENSG00000261683	LINC00838	-6.6439	-5.8476	0.7963	1.73664
	ENSG00000266753	RP11-690G19.3	0.5764	1.3737	0.7973	1.73785
	ENSG00000231683	RP1-27K12.2	-6.6439	-5.8459	0.798	1.73869
	ENSG00000188185	LINC00265	-1.5772	-0.7781	0.7991	1.74002
	ENSG00000224818	RP11-134G8.8	2.389	3.1889	0.7999	1.74098
	ENSG00000233421	RP5-875O13.1	-6.6439	-5.844	0.7999	1.74098
	ENSG00000267289	CTD-2623N2.11	-3.5239	-2.7206	0.8033	1.74509
	ENSG00000236030	RP11-108M21.1	-6.6439	-5.8403	0.8036	1.74545
	ENSG00000242641	RP11-735B13.1	-6.5854	-5.7808	0.8046	1.74666
	ENSG00000269993	AF003625.3	-3.5576	-2.7526	0.805	1.74715
	ENSG00000224281	SLC25A5-AS1	-1.8944	-1.0883	0.8061	1.74848
	ENSG00000254968	RP11-65M17.3	-6.6439	-5.8376	0.8063	1.74872
	ENSG00000223883	RP11-424D14.1	-6.6439	-5.8352	0.8087	1.75163
	ENSG00000246523	RP11-736K20.6	-3.4043	-2.5954	0.8089	1.75188
	ENSG00000262152	LINC00514	-5.3936	-4.5847	0.8089	1.75188
	ENSG00000235885	AC023115.2	-6.6439	-5.8326	0.8113	1.75479
	ENSG00000249631	RP11-281P23.2	-5.4878	-4.6755	0.8123	1.75601
	ENSG00000255866	RP11-221N13.2	-3.4349	-2.6226	0.8123	1.75601
	ENSG00000228971	RP11-286B14.1	-6.6439	-5.8316	0.8123	1.75601
	ENSG00000227143	RP11-159H3.2	-6.6439	-5.8313	0.8126	1.75637
	ENSG00000264868	CTB-167B5.2	-6.6439	-5.8302	0.8137	1.75771
	ENSG00000269903	RP11-571M6.18	-3.386	-2.5708	0.8152	1.75954
	ENSG00000250765	AC138035.1	-6.0468	-5.2311	0.8157	1.76015
	ENSG00000214837	RP11-261C10.3	0.1772	0.9955	0.8183	1.76333
	ENSG00000130600	H19	0.4821	1.3014	0.8193	1.76455
	ENSG00000251311	RP11-249M12.2	-6.6439	-5.8234	0.8205	1.76602
	ENSG00000259715	CTD-3110H11.1	-3.1686	-2.3468	0.8218	1.76761
	ENSG00000257272	RP11-317N8.3	-3.1352	-2.3117	0.8235	1.76969
	ENSG00000237356	AL163953.3	-3.0084	-2.1841	0.8243	1.77068
	ENSG00000257556	RP11-44N21.1	-1.1237	-0.2955	0.8282	1.77547
	ENSG00000230962	RP11-113E21.1	-6.6439	-5.8157	0.8282	1.77547
	ENSG00000267316	RP11-879F14.3	-2.1759	-1.3466	0.8293	1.77682
	ENSG00000230773	AC079807.4	-6.3065	-5.4767	0.8298	1.77744
	ENSG00000206113	RP11-503N18.1	-6.6439	-5.8139	0.83	1.77769
	ENSG00000259687	RP11-293M10.5	-2.9118	-2.0809	0.8309	1.77879
	ENSG00000250081	CTD-2116N20.1	-2.9869	-2.1514	0.8355	1.78448
	ENSG00000259737	RP11-475A13.1	-6.6439	-5.8064	0.8375	1.78695
	ENSG00000262951	RP11-670E13.2	-2.646	-1.8055	0.8405	1.79067
	ENSG00000260032	LINC00657	5.8427	6.6838	0.8411	1.79142
	ENSG00000235641	LINC00484	-6.6439	-5.8028	0.8411	1.79142
	ENSG00000246863	RP11-325N19.3	-6.6439	-5.7991	0.8448	1.79602
	ENSG00000249328	RP11-26J3.1	-5.4446	-4.5986	0.846	1.79751
	ENSG00000251372	LINC00499	-6.6439	-5.7977	0.8462	1.79776
	ENSG00000260874	RP11-715J22.4	-2.2154	-1.369	0.8464	1.79801
	ENSG00000254731	CTD-2005H7.1	-2.4582	-1.6089	0.8493	1.80163
	ENSG00000205662	RP11-706O15.7	0.7285	1.5796	0.8511	1.80388
	ENSG00000231028	LINC00271	-4.3221	-3.4673	0.8548	1.80851
	ENSG00000241288	RP11-379B18.5	-2.7148	-1.853	0.8618	1.8173
	ENSG00000238212	AC005863.2	-6.0426	-5.1797	0.8629	1.81869
	ENSG00000259083	RP11-407N17.4	-1.6375	-0.7745	0.863	1.81882
	ENSG00000261888	AC144831.1	-6.6439	-5.7802	0.8637	1.8197
	ENSG00000251249	RP11-73G16.1	-6.6439	-5.7791	0.8648	1.82109
	ENSG00000233056	ERVH48-1	-4.5113	-3.644	0.8673	1.82425
	ENSG00000256686	RP11-443N24.2	-1.0666	-0.1965	0.8701	1.82779
	ENSG00000263050	RP11-667K14.3	-1.2436	-0.3735	0.8701	1.82779
	ENSG00000229495	RP11-173D14.3	-6.6439	-5.7738	0.8701	1.82779
	ENSG00000259445	RP11-276M12.1	-6.6439	-5.7718	0.8721	1.83033
	ENSG00000234722	AC073236.3	-6.6439	-5.7717	0.8722	1.83045
	ENSG00000247877	CTD-2001C12.1	-3.6326	-2.7547	0.8779	1.8377
	ENSG00000253929	RP11-382A18.2	-6.6439	-5.7643	0.8796	1.83987
	ENSG00000225163	LINC00618	-0.1509	0.7291	0.88	1.84038
	ENSG00000260025	RP11-490M8.1	1.3515	2.238	0.8865	1.84869
	ENSG00000249816	RP11-6D1.6	-5.3853	-4.4985	0.8868	1.84907
	ENSG00000265912	RP11-583F2.2	-4.685	-3.7974	0.8876	1.8501
	ENSG00000261403	RP11-114H24.3	-6.6439	-5.75	0.8939	1.85819
	ENSG00000248238	RP11-3J1.1	-5.681	-4.7862	0.8948	1.85935
	ENSG00000258942	RP11-255G12.2	-6.1244	-5.2293	0.8951	1.85974
	ENSG00000249352	RP11-141O11.2	-5.4676	-4.571	0.8966	1.86167
	ENSG00000248100	RP11-709A23.1	-3.4631	-2.5659	0.8972	1.86245
	ENSG00000261925	RP11-388M20.9	-1.1114	-0.2127	0.8987	1.86439
	ENSG00000237713	AC006000.5	-5.7727	-4.8731	0.8996	1.86555
	ENSG00000230864	RP5-936J12.1	-6.6439	-5.7442	0.8997	1.86568
	ENSG00000245662	RP11-184E9.1	-5.6673	-4.7673	0.9	1.86607
	ENSG00000232451	AC016768.1	-0.3496	0.5506	0.9002	1.86632
	ENSG00000233985	RP11-297H3.3	-6.6439	-5.7404	0.9035	1.8706
	ENSG00000247400	DNAJC3-AS1	-0.6403	0.2637	0.904	1.87125
	ENSG00000256249	RP11-324E6.6	-6.6439	-5.7396	0.9043	1.87164
	ENSG00000267194	RP1-193H18.2	-6.6439	-5.7383	0.9056	1.87332
	ENSG00000257859	RP11-266E14.1	-6.6439	-5.738	0.9059	1.87371
	ENSG00000267642	RP11-258B16.1	-6.6439	-5.7348	0.9091	1.87787
	ENSG00000145063	AC062028.1	-4.6697	-3.7602	0.9095	1.87839
	ENSG00000255414	AP000783.2	-6.6439	-5.7287	0.9152	1.88583
	ENSG00000259577	RP11-430B1.2	-4.0769	-3.1601	0.9168	1.88792
	ENSG00000260977	RP11-333I13.1	-6.6439	-5.7263	0.9176	1.88897
	ENSG00000228222	AC074363.1	-6.6439	-5.7262	0.9177	1.8891
	ENSG00000253248	RP11-149P24.1	-6.6439	-5.7232	0.9207	1.89303
	ENSG00000232719	RP11-13J8.1	-4.6861	-3.7641	0.922	1.89474
	ENSG00000226125	AC098823.3	-6.6439	-5.7215	0.9224	1.89527
	ENSG00000260672	RP11-1006G14.1	-6.6439	-5.7197	0.9242	1.89763
	ENSG00000268129	RP11-91G21.1	1.7616	2.687	0.9254	1.89921
	ENSG00000248539	CTD-2194L12.2	-5.4112	-4.4774	0.9338	1.9103
	ENSG00000227456	LINC00310	-4.3568	-3.42	0.9368	1.91428
	ENSG00000250584	RP11-325I22.2	-5.1922	-4.2503	0.9419	1.92106
	ENSG00000260896	RP11-314O13.1	-3.6302	-2.6874	0.9428	1.92226
	ENSG00000249738	AC008697.1	-3.7761	-2.8332	0.9429	1.92239
	ENSG00000235412	TTTY4B	-6.6439	-5.6977	0.9462	1.92679
	ENSG00000228296	TTTY4C	-6.6439	-5.6977	0.9462	1.92679
	ENSG00000226906	TTTY4	-6.6439	-5.6977	0.9462	1.92679
	ENSG00000232721	RP11-403I13.5	-1.6965	-0.75	0.9465	1.92719
	ENSG00000233368	RP11-277L2.3	1.4457	2.3923	0.9466	1.92733
	ENSG00000224750	RP11-94M14.2	-6.6439	-5.6972	0.9467	1.92746
	ENSG00000228327	RP11-206L10.2	-1.4272	-0.4732	0.954	1.93724
	ENSG00000205293	RP11-1112C15.1	-5.5434	-4.589	0.9544	1.93777
	ENSG00000186594	MIR22HG	2.1689	3.1249	0.956	1.93992
	ENSG00000233393	AP000688.29	-6.6439	-5.6869	0.957	1.94127
	ENSG00000238097	RP11-513G11.3	-6.0188	-5.0612	0.9576	1.94208
	ENSG00000228878	AC007551.3	-3.616	-2.6579	0.9581	1.94275
	ENSG00000237844	AC092684.1	-6.6439	-5.6841	0.9598	1.94504
	ENSG00000268166	CTC-471F3.6	-1.5943	-0.6344	0.9599	1.94518
	ENSG00000185186	LINC00313	-2.6978	-1.7373	0.9605	1.94598
	ENSG00000246526	RP11-539L10.2	-4.7608	-3.8	0.9608	1.94639
	ENSG00000232098	CTD-2619J13.14	2.8394	3.8007	0.9613	1.94706
	ENSG00000265485	RP11-449D8.1	-6.6439	-5.6821	0.9618	1.94774
	ENSG00000225857	RP11-46A10.2	-6.6439	-5.6814	0.9625	1.94868
	ENSG00000268186	CTC-241F20.4	-0.5462	0.4168	0.963	1.94936
	ENSG00000262772	RP11-353N14.2	-4.7394	-3.7748	0.9646	1.95152
	ENSG00000229613	RP11-555F9.2	-5.5084	-4.5374	0.971	1.9602
	ENSG00000260091	RP11-33B1.4	-2.6228	-1.6506	0.9722	1.96183
	ENSG00000233077	RP11-290F20.2	-4.2156	-3.2429	0.9727	1.96251
	ENSG00000233358	RP1-209A6.1	-6.6439	-5.6618	0.9821	1.97534
	ENSG00000266999	AC015849.16	-5.4719	-4.4888	0.9831	1.97671
	ENSG00000228784	AC013400.2	-6.6439	-5.6545	0.9894	1.98536
	ENSG00000251615	RP11-774O3.3	-3.7786	-2.7877	0.9909	1.98742
	ENSG00000240219	RP11-430C7.5	-6.6439	-5.6474	0.9965	1.99515
	ENSG00000234052	AP001607.1	-6.6439	-5.6473	0.9966	1.99529
	ENSG00000261512	RP11-46D6.1	-0.7657	0.2311	0.9968	1.99557
	ENSG00000223473	GS1-124K5.3	-0.7824	0.2153	0.9977	1.99681
	ENSG00000249306	RP11-267A15.1	-1.3538	-0.355	0.9988	1.99834
	ENSG00000215498	FAM230B	-6.6439	-5.6443	0.9996	1.99945
	ENSG00000235615	AJ239322.1	-6.6439	-5.6439	1	2
	ENSG00000262468	RP11-95P2.1	-1.4492	-0.4489	1.0003	2.00042
	ENSG00000248943	RP11-1026M7.3	-6.6439	-5.6433	1.0006	2.00083
	ENSG00000235244	RP11-761E20.1	-3.2178	-2.2105	1.0073	2.01015
	ENSG00000228221	LINC00578	-4.7136	-3.7049	1.0087	2.0121
	ENSG00000250274	CTB-114C7.4	-6.6439	-5.6342	1.0097	2.01349
	ENSG00000268912	CTD-2619J13.17	-2.022	-1.0107	1.0113	2.01573
	ENSG00000260303	RP11-203B7.2	-6.6439	-5.629	1.0149	2.02076
	ENSG00000249647	CTC-349C3.2	-6.6439	-5.6269	1.017	2.02371
	ENSG00000251432	RP11-420A23.1	-2.3144	-1.2961	1.0183	2.02553
	ENSG00000246211	RP11-632K5.3	-6.6439	-5.6251	1.0188	2.02623
	ENSG00000205181	LINC00654	-6.6439	-5.6244	1.0195	2.02722
	ENSG00000231776	RP1-90L14.1	-4.7148	-3.6951	1.0197	2.0275
	ENSG00000230733	AC092171.4	0.8663	1.8871	1.0208	2.02904
	ENSG00000226629	AC019349.2	-6.6439	-5.6191	1.0248	2.03468
	ENSG00000260645	RP11-250B2.5	-6.6439	-5.6124	1.0315	2.04415
	ENSG00000266045	RP11-466P24.7	-6.6439	-5.6112	1.0327	2.04585
	ENSG00000260328	RP11-416I2.1	-1.5653	-0.5311	1.0342	2.04798
	ENSG00000270100	RP11-130L8.1	-5.3447	-4.3096	1.0351	2.04926
	ENSG00000267473	AC005789.11	-2.2311	-1.1956	1.0355	2.04982
	ENSG00000240476	CTD-2021J15.2	-2.2739	-1.2382	1.0357	2.05011
	ENSG00000226505	AC016700.3	-5.3246	-4.2839	1.0407	2.05723
	ENSG00000226250	RP11-442J17.2	-6.6439	-5.6017	1.0422	2.05937
	ENSG00000232977	LINC00327	-6.6439	-5.5986	1.0453	2.0638
	ENSG00000227082	AL592494.5	-6.0471	-4.9983	1.0488	2.06881
	ENSG00000268119	CTD-2561J22.5	-5.6581	-4.609	1.0491	2.06924
	ENSG00000267414	RP11-456K23.1	-6.6439	-5.5899	1.054	2.07628
	ENSG00000262155	RP11-266L9.5	-3.1313	-2.0749	1.0564	2.07974
	ENSG00000258735	LINC00637	-6.6439	-5.5863	1.0576	2.08147
	ENSG00000242512	RP11-416O18.1	-6.6439	-5.5863	1.0576	2.08147
	ENSG00000249000	CTD-2012I17.1	-6.6439	-5.5851	1.0588	2.0832
	ENSG00000229558	SACS-AS1	-6.6439	-5.5815	1.0624	2.0884
	ENSG00000267308	AC004510.3	0.93	1.9925	1.0625	2.08855
	ENSG00000269439	CTD-3131K8.2	-1.5984	-0.5358	1.0626	2.08869
	ENSG00000261600	RP11-575H3.1	-2.3371	-1.2706	1.0665	2.09435
	ENSG00000236384	LINC00479	-6.6439	-5.5771	1.0668	2.09478
	ENSG00000229209	AC073987.1	-6.6439	-5.5731	1.0708	2.1006
	ENSG00000226434	RP11-1L9.1	-3.5226	-2.447	1.0756	2.1076
	ENSG00000234431	AC007283.5	-1.9682	-0.8907	1.0775	2.11038
	ENSG00000236499	EM:AC006547.7	-1.6568	-0.5764	1.0804	2.11462
	ENSG00000269483	AC006272.1	-1.8505	-0.7698	1.0807	2.11506
	ENSG00000176320	RP11-404O13.5	-6.6439	-5.5631	1.0808	2.11521
	ENSG00000236451	AC067956.1	-6.6439	-5.5622	1.0817	2.11653
	ENSG00000237291	BX571672.4	-2.9621	-1.877	1.0851	2.12152
	ENSG00000236827	LINC00529	-6.6439	-5.5565	1.0874	2.12491
	ENSG00000259724	CTD-2643K12.3	-3.8781	-2.7906	1.0875	2.12505
	ENSG00000267660	CTC-479C5.17	-0.291	0.7966	1.0876	2.1252
	ENSG00000257259	RP11-767I20.1	-6.6439	-5.553	1.0909	2.13007
	ENSG00000237862	RP1-63G5.7	-6.6439	-5.5487	1.0952	2.13643
	ENSG00000250064	RP11-123O22.1	-6.6439	-5.5475	1.0964	2.1382
	ENSG00000259450	RP11-265N7.1	-6.6439	-5.547	1.0969	2.13895
	ENSG00000225742	RP11-513G11.4	-5.8345	-4.7292	1.1053	2.15144
	ENSG00000251301	RP11-81H14.2	-3.5991	-2.4908	1.1083	2.15591
	ENSG00000250954	RP11-79E3.3	-6.6439	-5.5317	1.1122	2.16175
	ENSG00000267868	RP11-120K24.3	-5.0724	-3.9566	1.1158	2.16715
	ENSG00000253853	GS1-57L11.1	-6.6439	-5.5251	1.1188	2.17166
	ENSG00000251632	RP11-714L20.1	-6.2076	-5.0845	1.1231	2.17815
	ENSG00000176754	LINC00303	-6.6439	-5.516	1.1279	2.1854
	ENSG00000261474	RP11-452L6.1	-1.2747	-0.1453	1.1294	2.18768
	ENSG00000254610	RP5-903G2.2	-3.491	-2.3606	1.1304	2.18919
	ENSG00000206567	AC022007.5	-0.8279	0.3031	1.131	2.1901
	ENSG00000261204	AC004449.6	-1.1901	-0.0591	1.131	2.1901
	ENSG00000260868	RP11-394I13.1	-6.6439	-5.5128	1.1311	2.19026
	ENSG00000261617	RP11-243A14.1	-6.6439	-5.5125	1.1314	2.19071
	ENSG00000261172	RP11-356C4.5	-6.6439	-5.5117	1.1322	2.19193
	ENSG00000236098	RP11-148B18.4	-3.1071	-1.9745	1.1326	2.19254
	ENSG00000237104	AC018890.4	-6.6439	-5.5105	1.1334	2.19375
	ENSG00000227630	RP4-781K5.8	-6.6439	-5.5087	1.1352	2.19649
	ENSG00000246084	CTD-2506J14.1	-6.6439	-5.4953	1.1486	2.21699
	ENSG00000223768	LINC00205	-1.4192	-0.269	1.1502	2.21945
	ENSG00000262292	RP11-160E2.11	-6.6439	-5.4937	1.1502	2.21945
	ENSG00000237940	AC093642.3	-4.008	-2.8555	1.1525	2.22299
	ENSG00000264198	RP11-94L15.2	-6.187	-5.0335	1.1535	2.22453
	ENSG00000230563	RP5-828H9.1	-6.6439	-5.4903	1.1536	2.22468
	ENSG00000261161	RP11-58A18.1	-6.6439	-5.4898	1.1541	2.22545
	ENSG00000231324	AP000696.2	-4.9173	-3.7615	1.1558	2.22808
	ENSG00000224363	RP11-289H16.1	-4.596	-3.4383	1.1577	2.23101
	ENSG00000259230	CTD-2555C10.3	-1.7159	-0.5573	1.1586	2.23241
	ENSG00000239467	AC007405.6	-0.8713	0.2874	1.1587	2.23256
	ENSG00000253648	RP11-77B22.2	-6.6439	-5.4847	1.1592	2.23334
	ENSG00000245522	RP11-540A21.2	0.5481	1.7074	1.1593	2.23349
	ENSG00000266912	CTC-325H20.2	-4.8981	-3.7378	1.1603	2.23504
	ENSG00000260987	RP11-423G4.7	-6.6439	-5.4832	1.1607	2.23566
	ENSG00000266450	CTD-2015H3.2	-6.6439	-5.4826	1.1613	2.23659
	ENSG00000232855	AF131217.1	-6.6439	-5.4794	1.1645	2.24156
	ENSG00000257781	RP11-110L15.1	-5.39	-4.2243	1.1657	2.24342
	ENSG00000258857	RP11-247L20.3	-2.8288	-1.6612	1.1676	2.24638
	ENSG00000266602	RP11-476K15.1	-6.6439	-5.4731	1.1708	2.25137
	ENSG00000248866	USP46-AS1	-0.6359	0.5417	1.1776	2.262
	ENSG00000255121	RP11-110I1.12	-0.0759	1.1041	1.18	2.26577
	ENSG00000245156	RP11-867G23.3	-3.6465	-2.4642	1.1823	2.26938
	ENSG00000236204	AC092594.1	-5.1735	-3.9887	1.1848	2.27332
	ENSG00000248677	CTD-2044J15.1	-6.6439	-5.4578	1.1861	2.27537
	ENSG00000259321	RP11-468E2.5	-3.5173	-2.3273	1.19	2.28153
	ENSG00000258754	CTD-3049M7.1	-5.183	-3.9924	1.1906	2.28248
	ENSG00000234245	RP11-94I2.4	-3.5612	-2.3699	1.1913	2.28358
	ENSG00000248844	RP11-626H12.3	-6.6439	-5.4501	1.1938	2.28754
	ENSG00000237588	RP11-66D17.3	-5.2201	-4.0223	1.1978	2.2939
	ENSG00000256092	RP13-942N8.1	-1.5503	-0.3503	1.2	2.2974
	ENSG00000250889	RP11-229C3.2	-2.2375	-1.0335	1.204	2.30378
	ENSG00000253784	RP11-1145L24.1	-6.6439	-5.4397	1.2042	2.30409
	ENSG00000225173	XXbac-BPG308K3.5	-0.4858	0.723	1.2088	2.31145
	ENSG00000246898	CTD-2258A20.4	-2.6815	-1.4712	1.2103	2.31386
	ENSG00000124915	RP11-467L20.10	-4.665	-3.4544	1.2106	2.31434
	ENSG00000258479	LINC00640	-5.7522	-4.5408	1.2114	2.31562
	ENSG00000229952	RP6-74O6.3	-3.2993	-2.0849	1.2144	2.32044
	ENSG00000251323	RP11-452H21.4	-4.6379	-3.4234	1.2145	2.3206
	ENSG00000232225	RP11-143O10.1	-6.6439	-5.4258	1.2181	2.3264
	ENSG00000241014	RP11-244H3.1	-4.7956	-3.5773	1.2183	2.32672
	ENSG00000240618	RP11-206L10.5	-2.465	-1.2451	1.2199	2.32931
	ENSG00000225535	AC068610.3	-6.6439	-5.4227	1.2212	2.33141
	ENSG00000182310	LINC00085	-0.1018	1.1198	1.2216	2.33205
	ENSG00000230817	RP4-601K24.1	-4.1832	-2.9602	1.223	2.33432
	ENSG00000233143	AC009492.1	-6.6439	-5.4207	1.2232	2.33464
	ENSG00000261068	RP11-7K24.3	-3.4133	-2.1894	1.2239	2.33577
	ENSG00000260077	RP11-254F7.2	-4.5846	-3.3602	1.2244	2.33658
	ENSG00000268120	CTD-3193O13.11	-6.6438	-5.416	1.2278	2.3421
	ENSG00000205959	RP11-689P11.2	-6.6439	-5.4157	1.2282	2.34275
	ENSG00000259485	CTD-2147F2.1	-6.6439	-5.4143	1.2296	2.34502
	ENSG00000182165	TP53TG1	2.5798	3.8194	1.2396	2.36133
	ENSG00000204684	RP5-1004I9.1	-6.6439	-5.4024	1.2415	2.36444
	ENSG00000236720	RP11-63B19.1	-6.6439	-5.4024	1.2415	2.36444
	ENSG00000269037	CTC-523E23.6	-6.6439	-5.3973	1.2466	2.37282
	ENSG00000230658	KLHL7-AS1	-4.4096	-3.1564	1.2532	2.3837
	ENSG00000256321	RP11-153K16.1	-6.6439	-5.3813	1.2626	2.39928
	ENSG00000241280	RP11-221J22.2	-2.7045	-1.4403	1.2642	2.40194
	ENSG00000227193	RP11-439A17.4	-6.6439	-5.3725	1.2714	2.41396
	ENSG00000234277	CTD-2090I13.1	-5.6006	-4.3284	1.2722	2.4153
	ENSG00000226562	RP11-255A11.21	-4.5505	-3.2747	1.2758	2.42133
	ENSG00000251138	RP11-81H3.2	-6.6439	-5.3676	1.2763	2.42217
	ENSG00000267073	AC005256.1	0.6831	1.9708	1.2877	2.44139
	ENSG00000234718	AC007161.5	-4.4286	-3.1384	1.2902	2.44562
	ENSG00000185433	LINC00158	-4.0955	-2.8021	1.2934	2.45105
	ENSG00000250341	RP11-785F11.1	-6.6439	-5.3498	1.2941	2.45224
	ENSG00000262352	AP005530.1	-6.6439	-5.3466	1.2973	2.45768
	ENSG00000261211	RP1-80N2.3	-4.0788	-2.7803	1.2985	2.45973
	ENSG00000224810	RP11-538D16.2	-5.0908	-3.7914	1.2994	2.46127
	ENSG00000262585	RP11-353N14.5	-6.6439	-5.3435	1.3004	2.46297
	ENSG00000235704	AC023490.2	-1.7669	-0.4615	1.3054	2.47152
	ENSG00000214546	AC087491.2	-4.0554	-2.7498	1.3056	2.47187
	ENSG00000226328	CTA-217C2.1	-1.8699	-0.5628	1.3071	2.47444
	ENSG00000182366	FAM87A	-5.7447	-4.4359	1.3088	2.47735
	ENSG00000254653	RP11-702F3.1	-4.025	-2.7157	1.3093	2.47821
	ENSG00000227373	RP11-160H22.5	-2.5402	-1.2306	1.3096	2.47873
	ENSG00000260268	RP11-152O14.2	-6.6439	-5.3313	1.3126	2.48389
	ENSG00000259616	RP11-507B12.2	-6.6439	-5.3307	1.3132	2.48492
	ENSG00000228265	RP5-1125A11.1	0.4244	1.7409	1.3165	2.49061
	ENSG00000232224	LINC00202-1	-5.3974	-4.0798	1.3176	2.49251
	ENSG00000257958	RP11-25E2.1	-6.6439	-5.3262	1.3177	2.49268
	ENSG00000226007	RP11-211N8.2	-0.8701	0.4478	1.3179	2.49303
	ENSG00000258240	RP1-46F2.3	-3.9064	-2.5834	1.323	2.50186
	ENSG00000267505	CTC-296K1.3	-3.8967	-2.5728	1.3239	2.50342
	ENSG00000262165	RP11-81A22.5	-3.8967	-2.5728	1.3239	2.50342
	ENSG00000236740	RP11-411K7.1	-6.6439	-5.3187	1.3252	2.50568
	ENSG00000253227	RP11-383J24.1	-3.8678	-2.5407	1.3271	2.50898
	ENSG00000253190	AC084082.3	0.2314	1.5602	1.3288	2.51194
	ENSG00000229457	AC006227.1	-6.6439	-5.3137	1.3302	2.51438
	ENSG00000232130	RP11-143P4.2	-4.2655	-2.9315	1.334	2.52101
	ENSG00000269923	RP11-214K3.24	-6.6439	-5.3053	1.3386	2.52906
	ENSG00000237248	RP11-118B22.2	-6.3106	-4.9714	1.3392	2.53011
	ENSG00000253138	RP11-366K18.3	-6.6439	-5.3029	1.341	2.53327
	ENSG00000261280	CTD-3105H18.13	-0.7784	0.5637	1.3421	2.5352
	ENSG00000268707	RP11-247A12.7	-3.7067	-2.3632	1.3435	2.53766
	ENSG00000259113	RP11-406H23.2	-3.6876	-2.3423	1.3453	2.54083
	ENSG00000261185	RP11-317P15.5	-6.6439	-5.2963	1.3476	2.54488
	ENSG00000236719	RP11-522D2.1	-6.6439	-5.2943	1.3496	2.54841
	ENSG00000226029	RP4-798A10.2	-3.2371	-1.8874	1.3497	2.54859
	ENSG00000233123	RP5-1059M17.1	-6.6439	-5.2916	1.3523	2.55319
	ENSG00000253658	RP11-600K15.1	-6.6439	-5.2884	1.3555	2.55886
	ENSG00000236531	RP5-945F2.2	-5.6815	-4.3239	1.3576	2.56259
	ENSG00000249500	RP11-340B18.1	-6.6439	-5.2828	1.3611	2.56881
	ENSG00000236833	AC024560.2	-6.6439	-5.2821	1.3618	2.57006
	ENSG00000256915	RP11-221N13.4	1.8955	3.259	1.3635	2.57309
	ENSG00000225793	RP1-234P15.4	-3.4445	-2.0778	1.3667	2.5788
	ENSG00000258779	RP11-140I24.1	-4.1764	-2.8095	1.3669	2.57916
	ENSG00000244952	RP11-1000B6.5	-1.6728	-0.3024	1.3704	2.58542
	ENSG00000215447	BX322557.10	-0.4572	0.9192	1.3764	2.5962
	ENSG00000267605	CTD-3220F14.1	-6.6439	-5.2675	1.3764	2.5962
	ENSG00000255455	RP11-890B15.3	-3.4775	-2.0978	1.3797	2.60214
	ENSG00000223714	RP5-1172N10.2	-3.1773	-1.7973	1.38	2.60268
	ENSG00000241369	CT64	-6.6439	-5.2632	1.3807	2.60395
	ENSG00000251031	CTC-367F4.1	-6.6439	-5.263	1.3809	2.60431
	ENSG00000237232	ZNF295-AS1	-3.9009	-2.5165	1.3844	2.61063
	ENSG00000232310	RP11-557H15.4	-4.6155	-3.2299	1.3856	2.61281
	ENSG00000234665	RP11-262H14.3	-4.1555	-2.7692	1.3863	2.61407
	ENSG00000249476	CTD-2587M2.1	-5.4475	-4.0611	1.3864	2.61426
	ENSG00000244791	RP11-65D17.1	-6.6439	-5.2479	1.396	2.63171
	ENSG00000260558	RP11-63M22.1	-2.916	-1.5187	1.3973	2.63408
	ENSG00000205611	RP4-610C12.4	-3.4078	-2.008	1.3998	2.63865
	ENSG00000253634	RP11-587H10.2	-6.6439	-5.2381	1.4058	2.64965
	ENSG00000260837	RP11-434B12.1	-5.2622	-3.8561	1.4061	2.6502
	ENSG00000270001	RP11-218C14.8	-2.7378	-1.3311	1.4067	2.6513
	ENSG00000265787	CYP4F35P	-4.8258	-3.4178	1.408	2.65369
	ENSG00000260136	CTD-2270L9.4	0.1285	1.5411	1.4126	2.66217
	ENSG00000229214	LINC00242	-2.0776	-0.662	1.4156	2.66771
	ENSG00000225718	RP11-3P22.2	-2.9406	-1.5202	1.4204	2.6766
	ENSG00000266930	CTD-2085J24.4	-2.2025	-0.7762	1.4263	2.68757
	ENSG00000226237	RP11-276H19.1	-4.418	-2.9902	1.4278	2.69036
	ENSG00000262094	AC139099.5	-6.6439	-5.2139	1.43	2.69447
	ENSG00000257747	RP11-362A1.1	-6.6439	-5.211	1.4329	2.69989
	ENSG00000231428	RP11-472K17.1	-6.6439	-5.2092	1.4347	2.70326
	ENSG00000269936	hsa-mir-145	-6.6439	-5.2038	1.4401	2.7134
	ENSG00000234390	AF238380.5	-3.2861	-1.8398	1.4463	2.72508
	ENSG00000230368	FAM41C	-4.5523	-3.1038	1.4485	2.72924
	ENSG00000254231	CTD-2284J15.1	-3.4052	-1.9528	1.4524	2.73663
	ENSG00000233607	AC068610.5	-6.6439	-5.1882	1.4557	2.7429
	ENSG00000230542	LINC00102	-4.3813	-2.9185	1.4628	2.75643
	ENSG00000257817	RP4-601P9.2	-5.1	-3.6354	1.4646	2.75987
	ENSG00000224481	RP11-495P10.3	-6.6439	-5.1791	1.4648	2.76025
	ENSG00000260658	RP11-368L12.1	-6.6439	-5.1787	1.4652	2.76102
	ENSG00000239440	RP11-260O18.1	-6.1427	-4.6721	1.4706	2.77137
	ENSG00000259380	RP11-346D14.1	-6.6439	-5.1732	1.4707	2.77156
	ENSG00000236914	RP11-1008C21.2	-0.1897	1.2823	1.472	2.77406
	ENSG00000260409	RP11-403B2.7	-2.9273	-1.4549	1.4724	2.77483
	ENSG00000237413	RP11-183M13.1	-6.5107	-5.0372	1.4735	2.77695
	ENSG00000235070	AC068138.1	-3.2894	-1.8064	1.483	2.79529
	ENSG00000237807	RP11-400K9.4	-5.6436	-4.1592	1.4844	2.79801
	ENSG00000223786	RP11-554D15.1	-3.972	-2.4865	1.4855	2.80014
	ENSG00000251600	RP11-673E1.1	-6.6439	-5.1564	1.4875	2.80403
	ENSG00000227115	RP11-267C16.1	-5.4911	-3.9987	1.4924	2.81357
	ENSG00000241316	RP11-81N13.1	-2.015	-0.5223	1.4927	2.81415
	ENSG00000224914	RP11-322M19.2	-0.3656	1.1311	1.4967	2.82196
	ENSG00000228484	RP11-106M7.1	-6.6439	-5.1347	1.5092	2.84652
	ENSG00000267011	CTB-50L17.16	-2.4547	-0.9373	1.5174	2.86275
	ENSG00000251575	CTD-2170G1.2	-6.6439	-5.1243	1.5196	2.86712
	ENSG00000270076	AF131215.8	-2.5039	-0.9775	1.5264	2.88066
	ENSG00000250950	RP11-33B1.3	-3.9311	-2.4012	1.5299	2.88766
	ENSG00000241219	RP11-572M11.1	-6.6439	-5.1139	1.53	2.88786
	ENSG00000257595	RP3-473L9.4	0.0262	1.5587	1.5325	2.89287
	ENSG00000184274	LINC00315	-6.6439	-5.1109	1.533	2.89387
	ENSG00000245812	RP11-175K6.1	-6.6439	-5.1045	1.5394	2.90674
	ENSG00000230906	AC023115.1	-6.6439	-5.1029	1.541	2.90996
	ENSG00000257660	RP11-579D7.4	-1.2224	0.3191	1.5415	2.91097
	ENSG00000250497	AC007126.1	-6.6439	-5.1014	1.5425	2.91299
	ENSG00000248150	RP1-167G20.1	-6.452	-4.9092	1.5428	2.91359
	ENSG00000261069	RP11-701H24.4	-6.6439	-5.0989	1.545	2.91804
	ENSG00000258285	RP11-103B5.2	-4.8284	-3.283	1.5454	2.91885
	ENSG00000204837	RP11-204M4.2	-1.8309	-0.2849	1.546	2.92006
	ENSG00000226488	AC021021.2	-6.6439	-5.0948	1.5491	2.92635
	ENSG00000228888	RP4-764O22.2	-6.6439	-5.087	1.5569	2.94221
	ENSG00000254486	RP13-631K18.2	-6.6439	-5.0845	1.5594	2.94731
	ENSG00000228189	RP13-60M5.2	-6.6439	-5.0844	1.5595	2.94752
	ENSG00000268355	AC006129.1	-2.5706	-1.0099	1.5607	2.94997
	ENSG00000236947	RP11-98G7.1	-4.2047	-2.6335	1.5712	2.97152
	ENSG00000237489	RP11-500G10.1	-5.233	-3.66	1.573	2.97523
	ENSG00000269909	RP11-489N22.3	-6.6439	-5.0682	1.5757	2.9808
	ENSG00000267267	CTD-3199J23.4	-4.5793	-3.0034	1.5759	2.98121
	ENSG00000241469	LINC00635	-6.6439	-5.0631	1.5808	2.99136
	ENSG00000227533	SLC2A1-AS1	-4.1424	-2.5596	1.5828	2.99551
	ENSG00000268536	AC005523.3	-1.8222	-0.2335	1.5887	3.00778
	ENSG00000262873	CTD-2561B21.11	-4.5778	-2.9875	1.5903	3.01112
	ENSG00000179136	LINC00670	-6.6439	-5.0536	1.5903	3.01112
	ENSG00000233901	RP11-65J3.1	-2.3747	-0.784	1.5907	3.01195
	ENSG00000245571	AP001258.4	-0.1901	1.4011	1.5912	3.013
	ENSG00000238261	BX004987.5	1.5935	3.1923	1.5988	3.02891
	ENSG00000234817	RP3-400B16.1	-4.5879	-2.9872	1.6007	3.0329
	ENSG00000226113	RP11-672F9.1	-6.6439	-5.0387	1.6052	3.04238
	ENSG00000251182	RP11-617I14.1	-6.6439	-5.0358	1.6081	3.0485
	ENSG00000269720	CTD-2521M24.5	-4.557	-2.9477	1.6093	3.05104
	ENSG00000260470	RP11-834C11.11	-6.6439	-5.0339	1.61	3.05252
	ENSG00000227885	RP11-79N23.1	-4.5472	-2.9359	1.6113	3.05527
	ENSG00000232274	BX571672.2	2.2861	3.8978	1.6117	3.05612
	ENSG00000258882	CTD-2277K2.1	-2.8635	-1.2476	1.6159	3.06503
	ENSG00000228526	RP3-510D11.1	-1.7065	-0.09	1.6165	3.0663
	ENSG00000261159	RP11-723O4.9	-4.481	-2.8563	1.6247	3.08378
	ENSG00000259198	RP11-133K1.6	-6.4666	-4.8416	1.625	3.08442
	ENSG00000223396	RPS10P7	-3.7375	-2.1111	1.6264	3.08742
	ENSG00000204802	RP11-111F5.4	-0.0484	1.5823	1.6307	3.09663
	ENSG00000237491	RP11-206L10.9	-0.1112	1.5198	1.631	3.09728
	ENSG00000254538	RP11-463D19.1	-2.0034	-0.3719	1.6315	3.09835
	ENSG00000263603	CTD-2349P21.5	-4.4414	-2.809	1.6324	3.10028
	ENSG00000266904	LINC00663	-0.2974	1.3359	1.6333	3.10222
	ENSG00000237753	AC079922.3	-3.24	-1.6022	1.6378	3.11191
	ENSG00000235461	RP5-928E24.2	-6.6439	-5.0023	1.6416	3.12012
	ENSG00000253479	RP11-744J10.3	-6.6439	-5.0012	1.6427	3.1225
	ENSG00000255864	RP11-444D3.1	-5.1137	-3.4639	1.6498	3.1379
	ENSG00000152487	ARL5B-AS1	-3.769	-2.1167	1.6523	3.14334
	ENSG00000267372	AC005330.2	-4.2952	-2.6384	1.6568	3.15316
	ENSG00000236908	RP5-1063M23.2	-6.6439	-4.9855	1.6584	3.15666
	ENSG00000243861	RP11-656A15.1	-6.6439	-4.9852	1.6587	3.15732
	ENSG00000250790	RP11-46H11.3	-6.6439	-4.9847	1.6592	3.15841
	ENSG00000267413	RP11-636O21.1	-6.6439	-4.9815	1.6624	3.16543
	ENSG00000224429	LINC00422	-4.6653	-3.0002	1.6651	3.17136
	ENSG00000253669	KB-1732A1.1	-1.5819	0.0838	1.6657	3.17268
	ENSG00000266667	RP11-849N15.4	-3.7188	-2.0529	1.6659	3.17312
	ENSG00000178412	RP11-567M16.3	-6.6439	-4.9773	1.6666	3.17466
	ENSG00000240405	RP11-460N16.1	-6.6439	-4.9764	1.6675	3.17664
	ENSG00000245857	GS1-24F4.2	-6.6439	-4.9763	1.6676	3.17686
	ENSG00000229556	RP11-363G2.4	-6.6439	-4.9753	1.6686	3.17906
	ENSG00000246465	RP11-57A19.2	-0.2763	1.3947	1.671	3.18435
	ENSG00000247765	RP11-32B5.7	-3.1567	-1.4813	1.6754	3.19408
	ENSG00000203849	AL583842.6	-1.5899	0.0907	1.6806	3.20561
	ENSG00000224376	AC017104.6	-3.8714	-2.1888	1.6826	3.21006
	ENSG00000237927	RP3-393E18.2	-6.6439	-4.9538	1.6901	3.22679
	ENSG00000258399	MEG8	-6.6439	-4.9521	1.6918	3.2306
	ENSG00000250337	RP11-46C20.1	0.4497	2.1429	1.6932	3.23373
	ENSG00000258526	RP11-111A21.1	-4.5586	-2.8622	1.6964	3.24091
	ENSG00000267405	CTC-296K1.4	-3.9732	-2.2657	1.7075	3.26594
	ENSG00000256250	RP11-989F5.1	-3.9732	-2.2657	1.7075	3.26594
	ENSG00000237002	RP11-92J19.3	-5.5731	-3.8594	1.7137	3.28001
	ENSG00000257496	RP11-474P2.4	-3.8967	-2.1794	1.7173	3.2882
	ENSG00000230724	RP11-304M2.2	-3.7996	-2.0753	1.7243	3.3042
	ENSG00000229645	LINC00341	-6.6439	-4.9193	1.7246	3.30488
	ENSG00000253300	RP11-108E14.1	-6.6439	-4.9189	1.725	3.3058
	ENSG00000259905	PWRN1	-5.2047	-3.4771	1.7276	3.31176
	ENSG00000247970	RP11-543C4.1	-6.6439	-4.8971	1.7468	3.35613
	ENSG00000226762	RP11-298E9.6	-6.6439	-4.8886	1.7553	3.37597
	ENSG00000223826	AC092570.2	-6.6439	-4.8886	1.7553	3.37597
	ENSG00000237870	AC073130.1	-5.4797	-3.7232	1.7565	3.37877
	ENSG00000235056	AC010983.1	-6.6439	-4.8841	1.7598	3.38651
	ENSG00000260158	RP11-67H24.2	-6.6439	-4.8814	1.7625	3.39286
	ENSG00000249951	RP11-554D13.1	-6.6439	-4.8803	1.7636	3.39544
	ENSG00000226530	RP11-348F1.2	-4.5777	-2.8094	1.7683	3.40652
	ENSG00000235994	RP3-470B24.5	-6.6439	-4.8696	1.7743	3.42072
	ENSG00000152931	PART1	-6.3408	-4.5654	1.7754	3.42333
	ENSG00000177788	RP5-1061H20.4	-0.9644	0.8146	1.779	3.43188
	ENSG00000230262	MIRLET7DHG	-2.7756	-0.9966	1.779	3.43188
	ENSG00000266176	RP11-855A2.5	-3.2871	-1.5069	1.7802	3.43474
	ENSG00000229694	RP11-305L7.6	-6.6439	-4.8618	1.7821	3.43926
	ENSG00000267530	AC006273.5	-3.1653	-1.382	1.7833	3.44213
	ENSG00000178977	LINC00324	-1.0722	0.7153	1.7875	3.45216
	ENSG00000225794	AC073321.4	-3.1198	-1.3188	1.801	3.48462
	ENSG00000262370	RP11-473M20.9	-6.6439	-4.8412	1.8027	3.48873
	ENSG00000233244	RP11-399F4.4	-6.6439	-4.8313	1.8126	3.51275
	ENSG00000233086	RP11-375O18.2	-6.6439	-4.8273	1.8166	3.5225
	ENSG00000256637	RP11-76I14.1	-2.3029	-0.4837	1.8192	3.52885
	ENSG00000227479	AC124861.1	-2.4422	-0.6143	1.8279	3.5502
	ENSG00000230021	RP5-857K21.4	0.6515	2.4848	1.8333	3.56351
	ENSG00000249241	AC195454.1	-6.6439	-4.7945	1.8494	3.6035
	ENSG00000261104	RP11-734K21.5	-6.6439	-4.7857	1.8582	3.62555
	ENSG00000250754	RP11-386B13.3	-6.4035	-4.5439	1.8596	3.62907
	ENSG00000263612	AF186192.6	-6.6439	-4.781	1.8629	3.63738
	ENSG00000251443	RP11-113I22.1	-6.6439	-4.7755	1.8684	3.65127
	ENSG00000254468	RP11-304M2.6	-6.6439	-4.7746	1.8693	3.65355
	ENSG00000267243	AC005307.3	-5.5425	-3.6732	1.8693	3.65355
	ENSG00000167117	LINC00483	-6.6439	-4.7715	1.8724	3.66141
	ENSG00000226990	RP11-543F8.2	-6.6439	-4.7682	1.8757	3.6698
	ENSG00000237837	AC159540.3	-6.6439	-4.7628	1.8811	3.68356
	ENSG00000249335	CTC-340D7.1	-5.6622	-3.7764	1.8858	3.69558
	ENSG00000249803	RP11-114H21.2	-6.6439	-4.7558	1.8881	3.70147
	ENSG00000253105	KB-1448A5.1	-6.6439	-4.7545	1.8894	3.70481
	ENSG00000231881	RP5-1120P11.3	-5.2967	-3.3932	1.9035	3.7412
	ENSG00000248636	RP11-768F21.1	-5.3669	-3.4629	1.904	3.74249
	ENSG00000231690	LINC00574	-5.6205	-3.7096	1.9109	3.76044
	ENSG00000253199	RP11-421P23.1	-6.6439	-4.7294	1.9145	3.76983
	ENSG00000226258	GRM7-AS3	-6.6439	-4.7254	1.9185	3.7803
	ENSG00000237879	LINC00398	-6.6439	-4.7234	1.9205	3.78554
	ENSG00000259998	RP11-753D20.4	-6.6439	-4.7168	1.9271	3.8029
	ENSG00000261729	GS1-204I12.4	-6.6439	-4.7161	1.9278	3.80475
	ENSG00000269826	RP11-158I3.3	-6.6439	-4.7161	1.9278	3.80475
	ENSG00000266498	RP11-45M22.5	-3.3724	-1.4388	1.9336	3.82007
	ENSG00000255400	RP13-631K18.5	-2.4197	-0.48	1.9397	3.83626
	ENSG00000237312	RP11-475C16.2	-6.6439	-4.7002	1.9437	3.84691
	ENSG00000230233	AF240627.2	-6.6439	-4.6832	1.9607	3.89251
	ENSG00000229274	XXbac-BPG13B8.10	-6.6439	-4.6801	1.9638	3.90088
	ENSG00000189295	ANKRD62P1-PARP4P3	-6.6439	-4.6771	1.9668	3.909
	ENSG00000223783	AC124944.5	-6.6439	-4.6722	1.9717	3.9223
	ENSG00000260613	RP3-522J7.6	-6.6439	-4.6719	1.972	3.92312
	ENSG00000256742	RP13-941N14.1	-2.3977	-0.4255	1.9722	3.92366
	ENSG00000256995	RP11-114G22.1	-3.8693	-1.8935	1.9758	3.93346
	ENSG00000230107	CTA-126B4.7	-5.1295	-3.1492	1.9803	3.94575
	ENSG00000240996	RP11-80H5.7	-4.1857	-2.2036	1.9821	3.95068
	ENSG00000226266	AC009961.3	-2.1157	-0.1319	1.9838	3.95534
	ENSG00000259584	RP11-521C20.2	-6.6439	-4.66	1.9839	3.95561
	ENSG00000244578	RP11-548O1.3	-4.783	-2.797	1.986	3.96137
	ENSG00000224184	AC096559.1	-5.5721	-3.5846	1.9875	3.96549
	ENSG00000231200	AC068490.2	-6.6439	-4.6524	1.9915	3.9765
	ENSG00000258647	RP11-304N14.2	-6.6439	-4.6515	1.9924	3.97898
	ENSG00000231943	RP11-395L14.4	-6.6439	-4.6421	2.0018	4.00499
	ENSG00000251329	RP11-240A16.1	-6.6439	-4.6362	2.0077	4.02141
	ENSG00000250786	CTD-2001E22.2	-6.6439	-4.6248	2.0191	4.05331
	ENSG00000203496	RP11-291L22.4	-5.9909	-3.9704	2.0205	4.05724
	ENSG00000258583	RP11-112J1.2	-6.6439	-4.6234	2.0205	4.05724
	ENSG00000254290	RP11-150O12.3	-6.6439	-4.6196	2.0243	4.06794
	ENSG00000255545	RP11-627G23.1	-5.9648	-3.9373	2.0275	4.07698
	ENSG00000268889	CTD-2616J11.14	-4.2961	-2.2684	2.0277	4.07754
	ENSG00000268601	AC115522.3	-3.8776	-1.8488	2.0288	4.08065
	ENSG00000249346	RP3-468B3.3	-6.6439	-4.6147	2.0292	4.08178
	ENSG00000236985	RP5-1195D24.1	-6.6439	-4.61	2.0339	4.0951
	ENSG00000261433	CTC-297N7.1	-3.828	-1.7927	2.0353	4.09908
	ENSG00000269729	AC006262.4	-6.6439	-4.6048	2.0391	4.10989
	ENSG00000231473	LINC00441	-3.6699	-1.6299	2.04	4.11246
	ENSG00000231689	AC068718.1	-5.7975	-3.7504	2.0471	4.13274
	ENSG00000226070	RP11-552E20.4	-6.6439	-4.5949	2.049	4.13819
	ENSG00000261706	AP001505.9	-6.6439	-4.5949	2.049	4.13819
	ENSG00000226453	RP11-379B8.1	-6.6439	-4.5915	2.0524	4.14795
	ENSG00000235947	EGOT	-6.6439	-4.5883	2.0556	4.15716
	ENSG00000249436	CTD-2023N9.3	-6.6439	-4.5881	2.0558	4.15774
	ENSG00000264243	RP11-6N17.1	-6.6439	-4.5813	2.0626	4.17738
	ENSG00000233396	RP11-458D21.1	-2.2899	-0.2255	2.0644	4.1826
	ENSG00000261584	RP11-457M11.5	-4.2418	-2.1759	2.0659	4.18695
	ENSG00000264964	RP11-888D10.3	-3.5402	-1.471	2.0692	4.19654
	ENSG00000228536	RP11-392O17.1	-6.6439	-4.5727	2.0712	4.20236
	ENSG00000237153	RP11-132E11.2	-6.3508	-4.2792	2.0716	4.20353
	ENSG00000226620	LINC00343	-6.6439	-4.5657	2.0782	4.2228
	ENSG00000259448	RP11-16E12.1	-3.4397	-1.3602	2.0795	4.22661
	ENSG00000255094	RP11-406D1.2	-6.6439	-4.564	2.0799	4.22778
	ENSG00000261241	RP11-883G14.1	-6.6439	-4.5605	2.0834	4.23805
	ENSG00000245975	RP11-30K9.6	-3.3132	-1.229	2.0842	4.2404
	ENSG00000248491	RP11-125O18.1	-6.1734	-4.0885	2.0849	4.24246
	ENSG00000251273	RP11-549K20.1	-6.1179	-4.0255	2.0924	4.26457
	ENSG00000125804	FAM182A	-4.5489	-2.4562	2.0927	4.26546
	ENSG00000227579	RP1-35C21.2	-6.6439	-4.5499	2.094	4.2693
	ENSG00000233215	AP000472.2	-6.6439	-4.5446	2.0993	4.28501
	ENSG00000226194	RP1-137D17.1	-6.6439	-4.5425	2.1014	4.29126
	ENSG00000236354	RP11-349O10.1	-6.6439	-4.5374	2.1065	4.30645
	ENSG00000249167	CTB-118N6.2	-6.6439	-4.5315	2.1124	4.3241
	ENSG00000259225	RP11-1008C21.1	-6.6439	-4.529	2.1149	4.3316
	ENSG00000225667	LINC00505	-0.9919	1.1235	2.1154	4.3331
	ENSG00000225148	RP5-899B16.2	-6.6439	-4.5283	2.1156	4.3337
	ENSG00000232504	AC105053.4	-6.6439	-4.5228	2.1211	4.35026
	ENSG00000229563	RP11-245M24.1	-4.5544	-2.4141	2.1403	4.40854
	ENSG00000224382	LINC00703	-6.6439	-4.5024	2.1415	4.41221
	ENSG00000231671	RP11-157N3.1	-6.6439	-4.5006	2.1433	4.41771
	ENSG00000267147	CTC-548K16.1	-6.6439	-4.4893	2.1546	4.45245
	ENSG00000267268	AC007204.2	-6.6439	-4.4854	2.1585	4.4645
	ENSG00000225537	AC073325.1	-4.9413	-2.7689	2.1724	4.50773
	ENSG00000228414	AC010733.4	-6.0762	-3.9016	2.1746	4.51461
	ENSG00000236819	AC087393.1	-6.6439	-4.4603	2.1836	4.54286
	ENSG00000268734	CTB-61M7.2	-6.6439	-4.4564	2.1875	4.55515
	ENSG00000228718	RP11-145H9.3	-3.1753	-0.9872	2.1881	4.55705
	ENSG00000245768	RP11-410D17.2	-6.0117	-3.8224	2.1893	4.56084
	ENSG00000224609	RP11-470E16.1	-6.6439	-4.4526	2.1913	4.56717
	ENSG00000259821	RP11-169E6.4	-6.6439	-4.4485	2.1954	4.58017
	ENSG00000267501	RP11-108P20.2	-6.6439	-4.4405	2.2034	4.60563
	ENSG00000259854	RP11-211G23.1	-6.6439	-4.4368	2.2071	4.61746
	ENSG00000260088	RP11-92G12.3	-6.6439	-4.4324	2.2115	4.63157
	ENSG00000224957	AC090044.1	-6.6439	-4.4284	2.2155	4.64443
	ENSG00000270177	CTD-2410N18.3	-2.0505	0.1675	2.218	4.65248
	ENSG00000225873	LINC00694	-6.6439	-4.4243	2.2196	4.65764
	ENSG00000268658	CTD-2561J22.4	-0.3113	1.909	2.2203	4.6599
	ENSG00000214650	RP11-83B20.1	-6.6439	-4.4184	2.2255	4.67673
	ENSG00000249094	RP1-7G5.6	-6.6439	-4.4161	2.2278	4.68419
	ENSG00000224950	RP5-1086K13.1	-5.6126	-3.3757	2.2369	4.71383
	ENSG00000256654	RP11-429A20.4	-6.6439	-4.4058	2.2381	4.71775
	ENSG00000240423	LINC00636	-6.6439	-4.3998	2.2441	4.73741
	ENSG00000223749	AC004383.4	-6.6439	-4.3995	2.2444	4.7384
	ENSG00000264920	RP11-6N17.4	-0.2161	2.0284	2.2445	4.73873
	ENSG00000247624	AC006296.3	-6.6439	-4.3985	2.2454	4.74169
	ENSG00000265752	RP11-403A21.1	-6.6439	-4.3974	2.2465	4.7453
	ENSG00000238164	RP3-395M20.8	-3.1564	-0.9061	2.2503	4.75782
	ENSG00000226302	RP11-528N21.1	-6.6439	-4.3932	2.2507	4.75914
	ENSG00000233684	AC079779.6	-6.6439	-4.3837	2.2602	4.79058
	ENSG00000229719	AP001187.9	-6.6439	-4.3808	2.2631	4.80022
	ENSG00000257261	RP11-96H19.1	-2.3177	-0.0514	2.2663	4.81088
	ENSG00000224081	RP11-86H7.1	-5.8237	-3.5544	2.2693	4.82089
	ENSG00000231426	RP5-899B16.1	-6.6439	-4.3741	2.2698	4.82256
	ENSG00000244459	RP11-1398P2.1	-3.9493	-1.6766	2.2727	4.83227
	ENSG00000203585	RP11-542B15.1	-6.6439	-4.3701	2.2738	4.83595
	ENSG00000259420	RP11-307C19.2	-6.6439	-4.3615	2.2824	4.86487
	ENSG00000215483	LINC00598	-6.6439	-4.3611	2.2828	4.86621
	ENSG00000259639	RP11-184D12.1	-6.6439	-4.3589	2.285	4.87364
	ENSG00000261501	RP11-63B13.1	-6.6439	-4.3538	2.2901	4.8909
	ENSG00000266578	RP11-838N2.5	-6.6439	-4.3525	2.2914	4.89531
	ENSG00000223617	RP11-54H7.2	-6.6439	-4.3523	2.2916	4.89599
	ENSG00000242147	RP13-463N16.6	-6.6439	-4.3501	2.2938	4.90346
	ENSG00000249451	RP11-94C24.6	-6.6439	-4.347	2.2969	4.91401
	ENSG00000227459	AC079612.2	-6.6439	-4.3404	2.3035	4.93654
	ENSG00000230438	RP11-420G6.4	-1.445	0.8589	2.3039	4.93791
	ENSG00000226134	RP11-120E13.1	-6.6439	-4.339	2.3049	4.94133
	ENSG00000233124	RP11-199B17.1	-6.6439	-4.339	2.3049	4.94133
	ENSG00000236423	RP13-15E13.1	-4.3699	-2.0509	2.319	4.98986
	ENSG00000197291	RAMP2-AS1	-5.3381	-3.0148	2.3233	5.00476
	ENSG00000257894	RP1-78O14.1	-5.7512	-3.4253	2.3259	5.01378
	ENSG00000260646	LA16c-385E7.1	-6.6439	-4.3164	2.3275	5.01935
	ENSG00000250735	RP11-567N4.3	-6.6439	-4.3142	2.3297	5.02701
	ENSG00000225039	RP11-223E19.2	-3.4586	-1.1243	2.3343	5.04306
	ENSG00000255183	RP11-720D4.3	-6.6439	-4.3096	2.3343	5.04306
	ENSG00000253395	KB-1460A1.1	-3.3709	-1.0276	2.3433	5.07462
	ENSG00000230825	AC005532.5	-6.6439	-4.3003	2.3436	5.07568
	ENSG00000250576	CTD-2154B17.1	-6.6439	-4.2999	2.344	5.07708
	ENSG00000226497	RP11-406O16.1	-6.6439	-4.298	2.3459	5.08377
	ENSG00000269758	CTD-2245F17.9	-6.6439	-4.2942	2.3497	5.09718
	ENSG00000233290	RP11-147G16.1	-6.6439	-4.291	2.3529	5.1085
	ENSG00000233208	LINC00642	-6.6439	-4.2886	2.3553	5.11701
	ENSG00000250501	RP11-98O2.1	-6.6439	-4.274	2.3699	5.16905
	ENSG00000254842	RP11-890B15.2	-5.5796	-3.2042	2.3754	5.1888
	ENSG00000235337	AC114765.2	-5.8682	-3.4871	2.3811	5.20934
	ENSG00000204625	HCG9	-6.6439	-4.2624	2.3815	5.21078
	ENSG00000261615	CTD-2291D10.1	-6.6439	-4.2594	2.3845	5.22163
	ENSG00000223823	RP11-465B22.5	-6.6439	-4.2588	2.3851	5.2238
	ENSG00000261187	RP11-1007O24.2	-6.6439	-4.2542	2.3897	5.24048
	ENSG00000226516	FAM138B	-6.6439	-4.2482	2.3957	5.26232
	ENSG00000265055	AC145343.2	-3.381	-0.9805	2.4005	5.27986
	ENSG00000227292	AC009229.5	-6.3735	-3.9675	2.406	5.30003
	ENSG00000246640	RP11-1094H24.4	-6.6439	-4.2345	2.4094	5.31253
	ENSG00000236989	AC142119.1	-6.6439	-4.2205	2.4234	5.36434
	ENSG00000227517	AC003051.1	-6.6439	-4.2152	2.4287	5.38408
	ENSG00000254839	AF131215.6	-6.6439	-4.2129	2.431	5.39267
	ENSG00000245526	LINC00461	-6.6439	-4.2084	2.4355	5.40952
	ENSG00000230880	AL583842.3	1.5376	3.9772	2.4396	5.42491
	ENSG00000235319	AC012360.4	-4.2023	-1.757	2.4453	5.44639
	ENSG00000257890	RP11-114F10.2	-6.6439	-4.195	2.4489	5.46
	ENSG00000248360	LINC00504	-6.6439	-4.1916	2.4523	5.47288
	ENSG00000253469	CTC-264O10.1	-6.6439	-4.1898	2.4541	5.47971
	ENSG00000267272	RP5-1052I5.1	-4.7737	-2.3089	2.4648	5.5205
	ENSG00000261082	RP11-345M22.3	-6.6439	-4.1714	2.4725	5.55005
	ENSG00000223470	RP11-490O24.2	-6.6439	-4.1688	2.4751	5.56006
	ENSG00000268164	CTD-2337J16.1	-6.6439	-4.1608	2.4831	5.59098
	ENSG00000229618	AC011288.2	-6.6439	-4.1606	2.4833	5.59175
	ENSG00000259327	CTD-2184D3.6	-6.6439	-4.1575	2.4864	5.60378
	ENSG00000250945	RP11-810P8.1	-6.6439	-4.1542	2.4897	5.61661
	ENSG00000234019	RP11-236P24.3	-6.6439	-4.15	2.4939	5.63299
	ENSG00000228397	RP1-224A6.3	-6.6439	-4.15	2.4939	5.63299
	ENSG00000259268	AC007950.1	-6.6439	-4.15	2.4939	5.63299
	ENSG00000250387	RP11-136K7.2	-6.6439	-4.131	2.5129	5.70766
	ENSG00000261618	RP11-79H23.3	-5.2821	-2.7655	2.5166	5.72232
	ENSG00000229775	RP11-298H24.1	-6.6439	-4.1265	2.5174	5.72549
	ENSG00000243629	RP11-6F2.4	-6.6438	-4.1254	2.5184	5.72946
	ENSG00000256790	RP11-429A20.3	-6.6439	-4.1198	2.5241	5.75214
	ENSG00000248587	GDNF-AS1	-6.6439	-4.1198	2.5241	5.75214
	ENSG00000257900	RP11-454K7.1	-5.9138	-3.3886	2.5252	5.75653
	ENSG00000228386	RP5-1125A11.4	-6.6439	-4.117	2.5269	5.76332
	ENSG00000249173	RP11-701P16.4	-6.6439	-4.1117	2.5322	5.78453
	ENSG00000236366	RP11-440G9.1	-6.6439	-4.1075	2.5364	5.8014
	ENSG00000261742	RP11-256I9.1	-6.6439	-4.1046	2.5393	5.81307
	ENSG00000250551	RP11-254I22.1	-6.6439	-4.1042	2.5397	5.81468
	ENSG00000257835	RP1-97G4.1	-6.6439	-4.1001	2.5438	5.83123
	ENSG00000242021	RP11-268G12.3	-6.6439	-4.0916	2.5523	5.86569
	ENSG00000251555	RP11-745L13.2	-6.6439	-4.0885	2.5554	5.8783
	ENSG00000270030	RP11-326C3.13	-6.6439	-4.0858	2.5581	5.88932
	ENSG00000236494	RP11-89N17.4	-6.6439	-4.0818	2.5621	5.90567
	ENSG00000204583	LRCOL1	-6.6439	-4.0507	2.5932	6.03436
	ENSG00000232732	AC073043.1	-6.6439	-4.0497	2.5942	6.03854
	ENSG00000234690	AC073283.4	-6.6439	-4.0417	2.6022	6.07212
	ENSG00000250635	CTD-3224K15.2	-6.6439	-4.0417	2.6022	6.07212
	ENSG00000226808	LINC00840	-6.6439	-4.029	2.6149	6.12581
	ENSG00000251002	AE000661.37	-6.6439	-4.0235	2.6204	6.14921
	ENSG00000259676	RP11-343B18.2	-6.6439	-4.0235	2.6204	6.14921
	ENSG00000253819	RP11-973F15.1	-6.6439	-4.0235	2.6204	6.14921
	ENSG00000250955	AC008592.7	-6.6439	-4.0235	2.6204	6.14921
	ENSG00000250519	RP11-680H20.2	-6.6439	-4.0204	2.6235	6.16243
	ENSG00000233179	RP11-536P6.3	-6.6439	-4.0143	2.6296	6.18854
	ENSG00000264735	RP11-498C9.17	-6.6439	-4.0115	2.6324	6.20057
	ENSG00000265484	RP11-47G4.2	-6.6439	-4.0112	2.6327	6.20186
	ENSG00000223979	SMCR2	-6.6439	-4.0018	2.6421	6.2424
	ENSG00000229536	AC079776.1	-6.6439	-3.9987	2.6452	6.25582
	ENSG00000250048	LINC00603	-6.6439	-3.9956	2.6483	6.26928
	ENSG00000230010	RP4-568F9.6	-6.6439	-3.9951	2.6488	6.27145
	ENSG00000254651	RP11-430H10.3	-6.6439	-3.9924	2.6515	6.2832
	ENSG00000249731	RP11-259O2.3	-6.6439	-3.9893	2.6546	6.29672
	ENSG00000259004	RP11-8L8.2	-6.6439	-3.9881	2.6558	6.30196
	ENSG00000255247	CTD-2523D13.1	-6.6439	-3.9861	2.6578	6.3107
	ENSG00000255314	RP11-702F3.3	-6.6439	-3.9849	2.659	6.31595
	ENSG00000250490	CTD-2324F15.2	-6.6439	-3.9829	2.661	6.32471
	ENSG00000228295	LINC00392	-6.6439	-3.9797	2.6642	6.33876
	ENSG00000251164	HULC	-6.6439	-3.9765	2.6674	6.35283
	ENSG00000259791	RP11-14K3.7	-6.6439	-3.9701	2.6738	6.38108
	ENSG00000257474	RP11-359M6.1	-6.6439	-3.9701	2.6738	6.38108
	ENSG00000239941	RP11-246A10.1	-6.6439	-3.9701	2.6738	6.38108
	ENSG00000230197	RP11-160E2.17	-6.6439	-3.97	2.6739	6.38152
	ENSG00000268316	AC006272.2	-6.6439	-3.9637	2.6802	6.40945
	ENSG00000246145	RP11-346I3.4	-4.1197	-1.4383	2.6814	6.41478
	ENSG00000259774	RP11-182J1.13	-5.707	-3.0225	2.6845	6.42858
	ENSG00000259130	RP11-219E7.3	-6.6439	-3.9539	2.69	6.45313
	ENSG00000100181	TPTEP1	-5.6703	-2.9754	2.6949	6.47509
	ENSG00000227888	FAM66A	-6.6439	-3.944	2.6999	6.49757
	ENSG00000259694	RP13-262C2.3	-6.6439	-3.944	2.6999	6.49757
	ENSG00000259754	RP11-208K4.1	-6.6439	-3.9434	2.7005	6.50027
	ENSG00000228709	AP001065.15	-6.6439	-3.9378	2.7061	6.52555
	ENSG00000258667	HIF1A-AS2	-3.8007	-1.0934	2.7073	6.53098
	ENSG00000234184	RP5-887A10.1	-6.6439	-3.9342	2.7097	6.54186
	ENSG00000231394	RP11-310H4.3	-6.6439	-3.9341	2.7098	6.54231
	ENSG00000170161	RP11-262H14.4	0.0383	2.7499	2.7116	6.55048
	ENSG00000259097	RP11-61O1.1	-6.6439	-3.9307	2.7132	6.55775
	ENSG00000196553	LINC00238	-6.6439	-3.9274	2.7165	6.57276
	ENSG00000258919	RP11-1029J19.4	-6.6439	-3.9207	2.7232	6.60336
	ENSG00000258683	RP11-11K13.1	-6.6439	-3.9207	2.7232	6.60336
	ENSG00000228478	RP1-290I10.3	-6.6439	-3.9207	2.7232	6.60336
	ENSG00000257787	RP11-20L19.1	-6.6439	-3.9194	2.7245	6.60931
	ENSG00000263862	RP11-107K17.1	-6.6439	-3.9177	2.7262	6.6171
	ENSG00000223401	RP11-211G3.2	-6.6439	-3.9105	2.7334	6.65021
	ENSG00000265799	RP11-387H17.6	-6.6439	-3.9071	2.7368	6.6659
	ENSG00000229807	XIST	-6.2134	-3.4764	2.737	6.66683
	ENSG00000234225	RP4-704D21.2	-3.4874	-0.7467	2.7407	6.68395
	ENSG00000223634	AC012506.3	-6.6439	-3.9002	2.7437	6.69786
	ENSG00000260193	RP11-83N9.5	-2.3676	0.3797	2.7473	6.71459
	ENSG00000266935	CTD-3234P18.2	-6.6439	-3.8829	2.761	6.77866
	ENSG00000253476	RP11-395I14.2	-6.6439	-3.8829	2.761	6.77866
	ENSG00000248371	CTC-347C20.2	-6.6439	-3.8723	2.7716	6.82865
	ENSG00000253170	RP11-431J17.1	-6.6439	-3.8723	2.7716	6.82865
	ENSG00000250682	LINC00491	-6.6439	-3.851	2.7929	6.93021
	ENSG00000231107	RP11-389K14.3	-6.6439	-3.8465	2.7974	6.95186
	ENSG00000268352	AC007228.5	-6.6439	-3.8437	2.8002	6.96537
	ENSG00000263394	RP11-160E2.19	-6.6439	-3.8365	2.8074	7.00022
	ENSG00000258516	RP11-185P18.2	-6.6439	-3.8365	2.8074	7.00022
	ENSG00000223646	AC002463.3	-6.6439	-3.8309	2.813	7.02744
	ENSG00000223716	RP11-113O24.3	-6.6439	-3.82	2.8239	7.08074
	ENSG00000266588	RP1-56K13.5	-6.6439	-3.8181	2.8258	7.09007
	ENSG00000228707	RP11-787B4.2	-6.6439	-3.8143	2.8296	7.10877
	ENSG00000260430	RP11-626G11.4	-6.6439	-3.8129	2.831	7.11567
	ENSG00000255250	CTD-2005H7.2	-6.6439	-3.7917	2.8522	7.22101
	ENSG00000250446	CTD-2275D24.3	-6.6439	-3.7879	2.856	7.24005
	ENSG00000231081	RP4-760C5.3	-3.8314	-0.971	2.8604	7.26217
	ENSG00000225948	RP11-554I8.1	-6.6439	-3.7803	2.8636	7.27829
	ENSG00000228176	RP4-656G21.1	-6.6439	-3.7726	2.8713	7.31724
	ENSG00000257683	RP11-110L15.2	-6.6439	-3.7687	2.8752	7.33705
	ENSG00000255571	CTD-2335A18.1	-6.6439	-3.7672	2.8767	7.34468
	ENSG00000259023	LINC00524	-6.6439	-3.765	2.8789	7.35589
	ENSG00000243179	AC110769.3	-6.6439	-3.7633	2.8806	7.36456
	ENSG00000263429	LINC00675	-6.6439	-3.756	2.8879	7.40192
	ENSG00000249082	CTC-276P9.1	-6.6439	-3.7494	2.8945	7.43586
	ENSG00000257433	RP1-197B17.3	-3.3858	-0.4826	2.9032	7.48084
	ENSG00000254233	RP11-242J7.1	-6.6439	-3.7376	2.9063	7.49693
	ENSG00000230939	RP11-314C16.1	-6.6439	-3.7372	2.9067	7.49901
	ENSG00000177757	FAM87B	-5.4539	-2.5326	2.9213	7.57528
	ENSG00000228528	AC068057.1	-4.2816	-1.3528	2.9288	7.61477
	ENSG00000267079	RP11-820I16.1	-6.6439	-3.7032	2.9407	7.67784
	ENSG00000233081	RP11-440G5.2	-6.6439	-3.6755	2.9684	7.82668
	ENSG00000230631	RP11-359N11.1	-6.6439	-3.6585	2.9854	7.91945
	ENSG00000270115	RP11-415J8.7	-6.6439	-3.6542	2.9897	7.94309
	ENSG00000228566	RP11-170M17.1	-6.6439	-3.6536	2.9903	7.94639
	ENSG00000236052	LL22NC03-86D4.1	-6.6439	-3.6439	3	8
	ENSG00000262412	RP11-85G18.6	-6.6439	-3.6417	3.0022	8.01221
	ENSG00000254689	RP11-354A14.1	-6.6439	-3.6412	3.0027	8.01499
	ENSG00000257060	RP11-266O8.1	-6.6439	-3.6354	3.0085	8.04727
	ENSG00000243276	RP11-384F7.1	-5.7079	-2.697	3.0109	8.06067
	ENSG00000250915	RP11-1338A24.1	-6.6439	-3.6325	3.0114	8.06347
	ENSG00000254480	RP11-23F23.2	-6.6439	-3.6237	3.0202	8.1128
	ENSG00000258038	CTD-2384A14.1	-6.6439	-3.6185	3.0254	8.14209
	ENSG00000230561	CTC-228N24.1	-5.7574	-2.7317	3.0257	8.14379
	ENSG00000267045	AC006126.4	-6.6439	-3.6148	3.0291	8.163
	ENSG00000253799	AB015752.4	-6.6439	-3.6018	3.0421	8.23689
	ENSG00000248173	RP11-659O3.1	-6.6439	-3.6013	3.0426	8.23975
	ENSG00000230015	RP11-80B9.4	-6.6439	-3.5968	3.0471	8.26549
	ENSG00000267069	RP11-64C12.8	-6.6439	-3.5904	3.0535	8.30224
	ENSG00000258102	RP11-809C9.2	-6.6439	-3.5882	3.0557	8.31491
	ENSG00000234580	RP11-733D4.1	-6.6439	-3.5882	3.0557	8.31491
	ENSG00000234460	XXyac-YM21GA2.4	-6.6439	-3.5786	3.0653	8.37042
	ENSG00000203565	RP13-259N13.2	-6.6439	-3.5786	3.0653	8.37042
	ENSG00000229697	RP11-374M1.3	-6.6439	-3.5581	3.0858	8.49021
	ENSG00000235578	XXbac-B33L19.4	-6.6439	-3.5506	3.0933	8.53446
	ENSG00000269913	CTC-1337H24.1	-6.6439	-3.5506	3.0933	8.53446
	ENSG00000253986	CTC-756D1.3	-6.6439	-3.5487	3.0952	8.54571
	ENSG00000254998	RP11-94P11.4	-6.6439	-3.5459	3.098	8.56231
	ENSG00000267037	AC005757.7	-6.6439	-3.542	3.1019	8.58549
	ENSG00000237851	RP1-67K17.4	-6.6439	-3.5411	3.1028	8.59084
	ENSG00000258216	RP11-654D12.2	-6.6439	-3.5389	3.105	8.60396
	ENSG00000259783	RP11-1006G14.2	-6.6439	-3.5171	3.1268	8.73495
	ENSG00000250237	CTC-498J12.1	-6.6439	-3.5122	3.1317	8.76467
	ENSG00000245832	RP11-179A16.1	-5.5639	-2.4141	3.1498	8.87533
	ENSG00000261273	LA16c-444G7.1	-6.6439	-3.4925	3.1514	8.88517
	ENSG00000253438	PCAT1	-6.6439	-3.4878	3.1561	8.91417
	ENSG00000226694	RP11-69C17.2	-6.6439	-3.4826	3.1613	8.94635
	ENSG00000236463	LINC00427	-6.6439	-3.4725	3.1714	9.00921
	ENSG00000259560	RP11-648K4.2	-6.6439	-3.4718	3.1721	9.01358
	ENSG00000228877	RP11-473E2.4	-6.6439	-3.4624	3.1815	9.0725
	ENSG00000229137	RP11-101P17.11	-6.6439	-3.4576	3.1863	9.10273
	ENSG00000263683	RP4-777O23.1	-6.6439	-3.4573	3.1866	9.10463
	ENSG00000237401	AC107070.1	-6.6439	-3.4474	3.1965	9.16732
	ENSG00000235687	RP11-20F24.4	-6.6439	-3.447	3.1969	9.16986
	ENSG00000225506	CYP4A22-AS1	-6.6439	-3.4441	3.1998	9.18831
	ENSG00000225285	RP4-758J18.10	-6.6439	-3.4419	3.202	9.20234
	ENSG00000236028	RP11-323C15.2	-6.6439	-3.4367	3.2072	9.23556
	ENSG00000245060	LINC00847	-6.6439	-3.4296	3.2143	9.28113
	ENSG00000258700	RP11-1A16.1	-6.6439	-3.4271	3.2168	9.29722
	ENSG00000259772	RP11-16E12.2	-6.2832	-3.0641	3.2191	9.31206
	ENSG00000227356	RP11-459F3.3	-6.6439	-3.4103	3.2336	9.40612
	ENSG00000259611	CTD-2544M6.2	-6.6439	-3.4066	3.2373	9.43028
	ENSG00000244063	AC024704.2	-6.6439	-3.3996	3.2443	9.47614
	ENSG00000259499	RP11-616K22.2	-6.6439	-3.3972	3.2467	9.49192
	ENSG00000248125	CTB-73N10.1	-6.6439	-3.3945	3.2494	9.5097
	ENSG00000267381	CTD-2086O20.3	-6.6439	-3.3945	3.2494	9.5097
	ENSG00000266311	AC007952.4	-6.6439	-3.3928	3.2511	9.52091
	ENSG00000251325	RP11-415C15.3	-6.6439	-3.3809	3.263	9.59977
	ENSG00000258777	HIF1A-AS1	-6.6439	-3.3776	3.2663	9.62175
	ENSG00000237389	RP11-402L1.4	-6.6439	-3.3725	3.2714	9.65583
	ENSG00000262714	RP11-44F14.8	-5.5564	-2.276	3.2804	9.71625
	ENSG00000229801	RP11-353N4.1	-5.3718	-2.0851	3.2867	9.75877
	ENSG00000261804	RP11-44F14.2	-5.6347	-2.3469	3.2878	9.76622
	ENSG00000227307	RP11-95I16.2	-6.6439	-3.3457	3.2982	9.83687
	ENSG00000267640	CTD-2554C21.2	-6.6439	-3.3375	3.3064	9.89294
	ENSG00000251574	RP11-6N13.1	-5.4902	-2.1678	3.3224	10.0033
	ENSG00000231901	RP11-281A20.1	-6.6439	-3.3134	3.3305	10.0596
	ENSG00000227681	RP11-307P5.1	-6.6328	-3.3004	3.3324	10.0728
	ENSG00000248373	RP11-556I14.1	-6.6439	-3.2986	3.3453	10.1633
	ENSG00000264486	CTD-2008P7.3	-6.6439	-3.2834	3.3605	10.271
	ENSG00000136315	RP11-84C10.2	-6.6439	-3.2541	3.3898	10.4817
	ENSG00000223795	RP11-473E2.2	-5.9893	-2.5974	3.3919	10.497
	ENSG00000262179	RP1-302G2.5	-6.6439	-3.2492	3.3947	10.5174
	ENSG00000231846	RP11-494I9.2	-6.6439	-3.245	3.3989	10.548
	ENSG00000249483	CTD-2249K22.1	-6.6439	-3.2418	3.4021	10.5714
	ENSG00000266927	AC006273.7	-6.6439	-3.2388	3.4051	10.5934
	ENSG00000243694	RP11-6B4.1	-6.6439	-3.2264	3.4175	10.6849
	ENSG00000249882	RP11-665I14.1	-6.6439	-3.2157	3.4282	10.7644
	ENSG00000260046	RP11-454K7.3	-6.6439	-3.2081	3.4358	10.8213
	ENSG00000232084	AC104782.3	-6.6439	-3.1898	3.4541	10.9594
	ENSG00000257543	RP11-321F8.4	-6.6439	-3.1822	3.4617	11.0173
	ENSG00000236427	RP11-107M16.2	-3.1911	0.2707	3.4618	11.0181
	ENSG00000258602	RP11-7F17.7	-6.6439	-3.1787	3.4652	11.0441
	ENSG00000254990	RP11-108O10.2	-6.6439	-3.1779	3.466	11.0502
	ENSG00000258876	RP11-270M14.5	-6.6439	-3.1754	3.4685	11.0694
	ENSG00000250378	RP11-119J18.1	-6.6439	-3.1693	3.4746	11.1163
	ENSG00000258066	RP11-781A6.1	-6.6439	-3.1628	3.4811	11.1665
	ENSG00000253161	RP11-150O12.1	-4.2306	-0.7403	3.4903	11.2379
	ENSG00000266913	CTC-548K16.2	-6.6439	-3.1525	3.4914	11.2465
	ENSG00000234255	AC012370.3	-6.6439	-3.148	3.4959	11.2816
	ENSG00000254018	RP11-785H20.1	-6.6439	-3.1474	3.4965	11.2863
	ENSG00000229454	RP11-202I11.2	-6.6439	-3.1369	3.507	11.3687
	ENSG00000228719	RP5-1119A7.14	-6.6439	-3.1363	3.5076	11.3735
	ENSG00000183674	LINC00518	-4.5656	-1.0527	3.5129	11.4153
	ENSG00000228826	AL592494.4	-6.6439	-3.1161	3.5278	11.5338
	ENSG00000262098	CTD-2561B21.10	-6.6439	-3.1093	3.5346	11.5883
	ENSG00000254333	CTC-367J11.1	-6.6439	-3.1093	3.5346	11.5883
	ENSG00000231589	AC009110.1	-6.6439	-3.1017	3.5422	11.6495
	ENSG00000265282	RP11-269G24.4	-6.6439	-3.0808	3.5631	11.8195
	ENSG00000257373	RP11-547C5.2	-6.6439	-3.0808	3.5631	11.8195
	ENSG00000234584	AC019186.1	-6.6439	-3.056	3.5879	12.0245
	ENSG00000236145	AC079988.3	-6.6439	-3.0524	3.5915	12.0545
	ENSG00000236022	RP11-160E2.16	-6.6439	-3.0337	3.6102	12.2118
	ENSG00000234139	RP4-550H1.4	-6.6439	-3.0319	3.612	12.227
	ENSG00000263280	LA16c-325D7.2	-4.1857	-0.572	3.6137	12.2414
	ENSG00000236871	LINC00106	-6.6439	-3.0246	3.6193	12.289
	ENSG00000214146	RP11-699L21.1	-6.6439	-2.983	3.6609	12.6485
	ENSG00000230400	RP11-359G22.2	-6.6439	-2.9584	3.6855	12.8661
	ENSG00000261738	RP11-945C19.1	-6.6439	-2.9494	3.6945	12.9466
	ENSG00000249464	RP11-93L9.1	-6.6439	-2.946	3.6979	12.9771
	ENSG00000261386	CTD-2012K14.6	-6.6439	-2.9434	3.7005	13.0005
	ENSG00000266579	RP1-71H19.2	-6.6439	-2.9416	3.7023	13.0168
	ENSG00000223382	RP1-65J11.1	-3.542	0.1699	3.7119	13.1037
	ENSG00000248243	RP11-93K22.13	-4.2561	-0.5379	3.7182	13.161
	ENSG00000244649	CTD-2377D24.6	-2.5706	1.1749	3.7455	13.4124
	ENSG00000230426	ERVMER61-1	-3.4769	0.2873	3.7642	13.5874
	ENSG00000235779	AC079779.5	-6.6439	-2.8793	3.7646	13.5912
	ENSG00000269873	CTD-2587H19.3	-6.6439	-2.8777	3.7662	13.6063
	ENSG00000237595	RP11-112L6.3	-3.4856	0.2807	3.7663	13.6072
	ENSG00000225431	AP001626.1	-6.6439	-2.8663	3.7776	13.7142
	ENSG00000226965	AC003088.1	-6.6439	-2.8622	3.7817	13.7532
	ENSG00000268287	CTB-60B18.18	-4.0051	-0.2164	3.7887	13.8201
	ENSG00000268746	CTD-2571L23.8	-6.6439	-2.8476	3.7963	13.8931
	ENSG00000258842	RP11-355I22.5	-6.6439	-2.8451	3.7988	13.9172
	ENSG00000230647	AC022816.2	-6.6439	-2.8415	3.8024	13.952
	ENSG00000259717	LINC00677	-6.6439	-2.8238	3.8201	14.1242
	ENSG00000226047	RP11-196I18.4	-6.6439	-2.8104	3.8335	14.256
	ENSG00000250041	CTD-2003C8.2	-6.6439	-2.8043	3.8396	14.3164
	ENSG00000228527	RP11-179B15.5	-6.6439	-2.8018	3.8421	14.3413
	ENSG00000226835	RP11-148B18.3	-6.6439	-2.7976	3.8463	14.3831
	ENSG00000259631	RP11-557C18.4	-6.6439	-2.7843	3.8596	14.5163
	ENSG00000225434	RP11-63P12.6	-6.6439	-2.7739	3.87	14.6213
	ENSG00000262801	U91319.1	-4.5488	-0.6741	3.8747	14.669
	ENSG00000259532	RP11-138H8.2	-6.6439	-2.7617	3.8822	14.7455
	ENSG00000260710	RP11-616M22.7	-6.6439	-2.7305	3.9134	15.0678
	ENSG00000261392	RP11-473I1.6	-6.6439	-2.7277	3.9162	15.0971
	ENSG00000242741	RP11-20B7.1	-6.6439	-2.7121	3.9318	15.2612
	ENSG00000232139	RP11-319I23.2	-6.6439	-2.712	3.9319	15.2623
	ENSG00000234877	AC092660.1	-6.6439	-2.6807	3.9632	15.597
	ENSG00000257808	RP11-1136G11.8	-6.6439	-2.6727	3.9712	15.6838
	ENSG00000258185	RP11-202H2.1	-6.6439	-2.6576	3.9863	15.8488
	ENSG00000227455	RP11-300M24.1	-6.6439	-2.6454	3.9985	15.9834
	ENSG00000229656	RP11-462L8.1	-6.6439	-2.633	4.0109	16.1213
	ENSG00000257515	RP11-498M15.1	-6.6439	-2.6245	4.0194	16.2166
	ENSG00000230109	RP11-275N1.1	-6.6439	-2.6021	4.0418	16.4704
	ENSG00000253474	RP11-10H3.1	-6.6439	-2.5958	4.0481	16.5424
	ENSG00000267416	CTD-2319I12.2	-6.6439	-2.5948	4.0491	16.5539
	ENSG00000230054	RP11-402G3.5	-6.6439	-2.5866	4.0573	16.6483
	ENSG00000228261	RP11-127L20.3	-6.6439	-2.5837	4.0602	16.6818
	ENSG00000250529	CTD-2247C11.5	-6.6439	-2.5656	4.0783	16.8924
	ENSG00000242659	RP11-271C24.2	-6.6439	-2.5651	4.0788	16.8982
	ENSG00000251061	RP11-789C1.2	-6.6439	-2.5496	4.0943	17.0808
	ENSG00000268621	AC006262.5	-6.6439	-2.5482	4.0957	17.0973
	ENSG00000251381	CTC-497E21.4	-6.6439	-2.5449	4.099	17.1365
	ENSG00000235358	RP11-399E6.1	-6.6439	-2.5362	4.1077	17.2401
	ENSG00000229249	LINC00446	-6.6439	-2.529	4.1149	17.3264
	ENSG00000223462	RP11-285G1.9	-6.6439	-2.5279	4.116	17.3396
	ENSG00000234622	RP13-297E16.5	-6.6439	-2.5226	4.1213	17.4034
	ENSG00000230866	CTA-342B11.2	-6.6439	-2.5124	4.1315	17.5269
	ENSG00000261064	RP11-1000B6.3	-4.3461	-0.2077	4.1384	17.6109
	ENSG00000258312	RP11-690J15.1	-6.6439	-2.4853	4.1586	17.8593
	ENSG00000255388	RP11-124G5.3	-6.6439	-2.4583	4.1856	18.1966
	ENSG00000229321	AC008269.2	-6.6439	-2.4494	4.1945	18.3092
	ENSG00000254343	RP11-760H22.2	-6.6439	-2.4238	4.2201	18.637
	ENSG00000205015	RP11-46C24.3	-6.6439	-2.4205	4.2234	18.6797
	ENSG00000267130	CTD-2540B15.9	-6.6439	-2.408	4.2359	18.8423
	ENSG00000238282	RP5-1164C1.2	-6.6439	-2.3713	4.2726	19.3277
	ENSG00000262745	CTD-2377D24.8	-4.0608	0.2259	4.2867	19.5175
	ENSG00000255458	RP11-539G18.2	-6.6439	-2.3462	4.2977	19.6669
	ENSG00000258140	RP11-324P9.1	-6.6439	-2.3454	4.2985	19.6778
	ENSG00000262477	AC021224.1	-6.6434	-2.3438	4.2996	19.6928
	ENSG00000234037	RP11-347K2.2	-6.6439	-2.3278	4.3161	19.9194
	ENSG00000227374	RP11-109A6.3	-6.6439	-2.3126	4.3313	20.1303
	ENSG00000256237	RP11-434C1.2	-6.6439	-2.311	4.3329	20.1527
	ENSG00000227150	RP11-473E2.3	-6.6439	-2.3047	4.3392	20.2409
	ENSG00000256360	RP11-707G14.7	-6.6439	-2.2759	4.368	20.649
	ENSG00000264968	RP11-387H17.4	-6.0231	-1.64	4.3831	20.8663
	ENSG00000226276	AC093382.1	-6.6439	-2.2492	4.3947	21.0347
	ENSG00000257931	CTD-2311B13.7	-6.6439	-2.2346	4.4093	21.2487
	ENSG00000239674	RP1-127L4.7	-6.6439	-2.2284	4.4155	21.3402
	ENSG00000259178	CTD-2184D3.3	-6.6439	-2.1624	4.4815	22.3391
	ENSG00000260509	RP11-271M24.2	-6.6439	-2.1572	4.4867	22.4198
	ENSG00000265443	CTD-2349P21.6	-6.6439	-2.1527	4.4912	22.4898
	ENSG00000255364	RP11-94A24.1	-6.6439	-2.1469	4.497	22.5804
	ENSG00000227363	AC019172.2	-6.6439	-2.086	4.5579	23.554
	ENSG00000228423	RP4-633I8.4	-6.6439	-2.0615	4.5824	23.9574
	ENSG00000225255	LA16c-83F12.6	-6.6439	-2.0162	4.6277	24.7216
	ENSG00000266521	RP11-650P15.1	-6.6439	-2.0147	4.6292	24.7473
	ENSG00000260591	RP11-817O13.6	-6.6439	-1.9818	4.6621	25.3181
	ENSG00000258976	CTD-2207P18.2	-6.6439	-1.9516	4.6923	25.8537
	ENSG00000242536	RP11-290K4.2	-6.6439	-1.9438	4.7001	25.9939
	ENSG00000228067	RP11-61J19.3	-6.6439	-1.8885	4.7554	27.0096
	ENSG00000232294	RP4-715N11.2	-6.6439	-1.8879	4.756	27.0208
	ENSG00000225675	RP4-784A16.5	-6.6439	-1.8349	4.809	28.0319
	ENSG00000246283	CTD-2036P10.3	-6.6437	-1.8134	4.8303	28.4489
	ENSG00000250934	RP11-71E19.1	-6.6439	-1.8094	4.8345	28.5318
	ENSG00000226859	RP11-48F14.2	-6.6439	-1.8011	4.8428	28.6964
	ENSG00000254991	RP13-631K18.3	-6.6439	-1.7797	4.8642	29.1253
	ENSG00000258314	CTD-2314B22.1	-6.6439	-1.7618	4.8821	29.4889
	ENSG00000263105	RP11-95P2.3	-6.6439	-1.7601	4.8838	29.5237
	ENSG00000248599	RP11-302J23.1	-6.6439	-1.7524	4.8915	29.6817
	ENSG00000255318	RP11-655M14.13	-6.6439	-1.6419	5.002	32.0444
	ENSG00000230943	RP11-367G18.1	-6.6439	-1.629	5.0149	32.3322
	ENSG00000225490	RP4-610C12.3	-6.6439	-1.5833	5.0606	33.3728
	ENSG00000255992	RP11-417L19.4	-6.6439	-1.5192	5.1247	34.889
	ENSG00000270091	RP11-78O7.2	-6.6439	-1.4839	5.16	35.7532
	ENSG00000227148	RP11-196D18.1	-3.3139	1.9087	5.2226	37.3387
	ENSG00000248663	CTC-504A5.1	-6.6439	-1.4	5.2439	37.8941
	ENSG00000223511	RP13-297E16.4	-6.6439	-1.3045	5.3394	40.4874
	ENSG00000234546	RP3-510D11.2	-6.6439	-1.1944	5.4495	43.6981
	ENSG00000236453	AC003092.1	-6.6439	-1.1322	5.5117	45.6233
	ENSG00000236717	RP11-100G15.10	-6.6439	-1.0538	5.5901	48.1712
	ENSG00000263305	AP005530.2	-6.6439	-0.9733	5.6706	50.9355
	ENSG00000243819	Metazoa_SRP	-6.6439	-0.9149	5.729	53.0397
	ENSG00000267363	CTD-3162L10.4	-6.6439	-0.8891	5.7548	53.9967
	ENSG00000270164	AC006129.4	-6.6439	-0.7981	5.8458	57.5124
	ENSG00000224294	RP3-326I13.1	-6.6439	-0.7929	5.851	57.72
	ENSG00000230415	RP5-902P8.10	-6.6439	-0.7787	5.8652	58.2909
	ENSG00000269751	CTC-273B12.8	-6.6247	-0.7501	5.8746	58.672
	ENSG00000250770	RP5-1063M23.1	-5.6154	0.3575	5.9729	62.809
	ENSG00000181995	LINC00301	-6.6439	-0.5372	6.1067	68.9128
	ENSG00000254298	CTB-17P3.4	-6.6439	-0.2961	6.3478	81.4476
	ENSG00000259579	RP11-66B24.5	-6.6439	-0.2394	6.4045	84.7123
	ENSG00000266538	RP11-385D13.3	-6.6439	-0.1982	6.4457	87.1664
	ENSG00000234689	LINC00444	-6.6439	-0.1971	6.4468	87.2329
	ENSG00000248693	CTD-2023M8.1	-6.6439	-0.1165	6.5274	92.2451
	ENSG00000258616	RP11-369C8.1	-6.6439	0.7328	7.3767	166.191
	ENSG00000270103	RNU11	-6.5322	7.954	14.4862	22949.9
