# Supplementary material for: LncRNA DANCR represses Doxorubicin-induced apoptosis through stabilizing MALAT1 expression in colorectal cancer cells
Source: Cell Death Dis. 2021 Jan 6;12(1):24. doi: 10.1038/s41419-020-03318-8 (PMC7791116; doi:10.1038/s41419-020-03318-8)
Supplement: Supplementary file 12 — Supplemental Table S3 [file 41419_2020_3318_MOESM12_ESM.xlsx]

## Sheet: shDANCR#1
Up-regulated									Down-regulated
ID	Sh_#1 (FPKM)	Control (FPKM)	log2FoldChange	pvalue	Ref_gene	Ref_gene_info	Symbol		ID	Sh_#1 (FPKM)	Control (FPKM)	log2FoldChange	pvalue	Ref_gene	Ref_gene_info	Symbol
ENSG00000044574	76997.9	50365	0.612398	0.0469944	ENSG00000044574	9:-:125234853-125241330	HSPA5		ENSG00000129128	3397.54	5295.72	-0.640336237691952	0.0467435	ENSG00000129128	4:+:176319964-176332245	SPCS3
ENSG00000141522	10192.6	6636.66	0.618994	0.0456551	ENSG00000141522	17:-:81867721-81871406	ARHGDIA		MSTRG.52080	4604.01	7197.8	-0.644665046966554	0.0403675	ENSG00000147649	8:+:97644179-97728770	MTDH
ENSG00000181649	6374.43	4086.8	0.641324	0.0444879	ENSG00000181649	11:-:2928273-2929455	PHLDA2		ENSG00000024526	2864.1	4479.8	-0.645352000391948	0.048809	ENSG00000024526	1:-:68474152-68497221	DEPDC1
ENSG00000119318	12782.1	8156.06	0.648184	0.0353591	ENSG00000119318	9:+:107283137-107332194	RAD23B		ENSG00000133704	2303.85	3611.28	-0.648460185132126	0.0499686	ENSG00000133704	12:-:30628988-30695986	IPO8
MSTRG.13773	5219.73	3329.68	0.648591	0.0463746	ENSG00000196458|ENSG00000283396|ENSG00000072609|ENSG00000252079|ENSG00000090615	12:-:132918308-132956306|12:-:132784026-132822128|12:-:132822187-132956304|12:-:132835374-132835500|12:-:132768909-132828858	ZNF605|AC127070.1|CHFR|RNU6-327P|GOLGA3		MSTRG.40336	3059.17	4809.88	-0.652860329754979	0.046716	ENSG00000138759	4:+:78057570-78544269	FRAS1
ENSG00000198888	108895	69329.1	0.651405	0.0410206	ENSG00000198888	MT:+:3307-4262	MT-ND1		ENSG00000138071	8479.51	13360	-0.655863822449396	0.0320705	ENSG00000138071	2:+:65227753-65271253	ACTR2
ENSG00000198840	13978.4	8877.08	0.655046	0.0319147	ENSG00000198840	MT:+:10059-10404	MT-ND3		ENSG00000117450	14841	23466.6	-0.661020802265888	0.0289846	ENSG00000117450	1:-:45511036-45523047	PRDX1
ENSG00000102554	4023.42	2552.96	0.656253	0.0488976	ENSG00000102554	13:+:73054976-73077542	KLF5		ENSG00000139318	2382.44	3768.07	-0.661386408230022	0.0475378	ENSG00000139318	12:-:89347232-89353271	DUSP6
MSTRG.32437	6976.28	4422.04	0.657746	0.0378937	ENSG00000215397|ENSG00000270299|ENSG00000271303	20:-:661596-676179|20:-:646626-675800|20:-:646615-653370	SCRT2|RP5-850E9.3|SRXN1		ENSG00000175745	2087.52	3320.39	-0.6695642824323	0.0497917	ENSG00000175745	5:+:93583337-93594615	NR2F1
ENSG00000170677	3647.15	2307.46	0.660463	0.0465413	ENSG00000170677	18:+:70288901-70330200	SOCS6		ENSG00000114346	4264.72	6785.2	-0.66994090749737	0.0349433	ENSG00000114346	3:+:172750682-172821474	ECT2
ENSG00000105810	11143.9	6971.9	0.676633	0.0284071	ENSG00000105810	7:-:92604921-92836594	CDK6		ENSG00000102038	1834.21	2937.71	-0.679534312307146	0.0452485	ENSG00000102038	X:-:129446501-129523500	SMARCA1
ENSG00000182087	4087.21	2545.74	0.683033	0.0399034	ENSG00000182087	19:-:1009648-1021179	TMEM259		ENSG00000164649	1485.67	2379.67	-0.679645266735512	0.0480257	ENSG00000164649	7:-:21900900-21946084	CDCA7L
MSTRG.8854	13402.5	8340.7	0.684259	0.0255827	ENSG00000211450|ENSG00000254732|ENSG00000198561|ENSG00000213593|ENSG00000254462	11:+:57741250-57743554|11:+:57742163-57793243|11:+:57753243-57819546|11:+:57712600-57740973|11:+:57712605-57791586	C11orf31|RP11-691N7.6|CTNND1|TMX2|TMX2-CTNND1		ENSG00000159399	2375.04	3816.55	-0.684315572230481	0.039248	ENSG00000159399	2:+:74833981-74893359	HK2
MSTRG.37282	10030.8	6238.51	0.685168	0.0287695	-	-	-		ENSG00000164024	2898.31	4667.53	-0.687449540896152	0.0341775	ENSG00000164024	4:+:98995620-99062813	METAP1
ENSG00000112697	6453.93	4010.47	0.686408	0.0345013	ENSG00000112697	6:-:75252924-75284968	TMEM30A		ENSG00000155959	2045.92	3298.73	-0.689163679406944	0.0439475	ENSG00000155959	X:+:155197007-155239817	VBP1
ENSG00000135919	5904.78	3663.88	0.68851	0.0340111	ENSG00000135919	2:-:223975112-224039319	SERPINE2		ENSG00000164904	1389.52	2253.83	-0.697785462199219	0.0467649	ENSG00000164904	5:-:126531200-126595418	ALDH7A1
ENSG00000182934	4118.65	2555.02	0.688834	0.0378197	ENSG00000182934	11:-:126262919-126269144	SRPRA		ENSG00000167615	3799.69	6257.07	-0.719604295782749	0.0247997	ENSG00000167615	19:+:54448887-54462037	LENG8
MSTRG.39188	3061.02	1892.8	0.69349	0.044362	ENSG00000251595|ENSG00000182903	4:-:425435-474129|4:-:425815-499156	ABCA11P|ZNF721		ENSG00000135446	2148.54	3546.29	-0.722956667801156	0.0312303	ENSG00000135446	12:-:57747727-57756013	CDK4
ENSG00000187605	3876.43	2387.92	0.698973	0.0361441	ENSG00000187605	2:+:73986404-74108176	TET3		ENSG00000100065	957.782	1582.32	-0.724271671544003	0.0487192	ENSG00000100065	22:-:37490362-37519542	CARD10
MSTRG.37032	2767.95	1705.07	0.69899	0.0445502	ENSG00000272610|ENSG00000151276	3:-:65872815-65954558|3:-:65353525-66038834	MAGI1-IT1|MAGI1		ENSG00000115947	1025.27	1697.85	-0.727702161987539	0.0451712	ENSG00000115947	2:-:147930397-148021604	ORC4
ENSG00000116016	2053.31	1264.62	0.699253	0.046805	ENSG00000116016	2:+:46293667-46386703	EPAS1		ENSG00000015171	1400.62	2327.06	-0.732446465766103	0.0417276	ENSG00000015171	10:+:134465-254637	ZMYND11
ENSG00000120875	6619.42	4059.98	0.705232	0.0264198	ENSG00000120875	8:-:29333064-29350668	DUSP4		ENSG00000116661	1285.98	2140.36	-0.734986108307034	0.0364466	ENSG00000116661	1:-:11648367-11655785	FBXO2
ENSG00000119812	2798.46	1716.41	0.705236	0.0422372	ENSG00000119812	2:-:33583658-33599382	FAM98A		ENSG00000165410	1170.42	1949.53	-0.736106021407717	0.0422694	ENSG00000165410	14:-:34706769-34714823	CFL2
ENSG00000115504	2489.68	1510.11	0.721301	0.0399691	ENSG00000115504	2:+:62673851-63046487	EHBP1		ENSG00000198799	758.09	1271.84	-0.746474176625016	0.0486796	ENSG00000198799	1:+:113073209-113132260	LRIG2
ENSG00000187735	6520.5	3932.07	0.729692	0.0239732	ENSG00000187735	8:-:53966552-54022529	TCEA1		ENSG00000003249	1031.74	1734.98	-0.74983787015358	0.0363229	ENSG00000003249	16:-:90004865-90020128	DBNDD1
MSTRG.53228	5055.17	3047.05	0.730346	0.0262899	ENSG00000265735	9:+:9442060-9442380	RN7SL5P		ENSG00000105971	4939.6	8318.01	-0.751842813404765	0.0172707	ENSG00000105971	7:+:116287380-116508541	CAV2
ENSG00000120738	1873.04	1128.46	0.731024	0.0462165	ENSG00000120738	5:+:138465490-138469315	EGR1		ENSG00000110917	6416.03	10817.3	-0.753591651190121	0.0151466	ENSG00000110917	12:+:120686869-120701864	MLEC
MSTRG.17826	1595.69	958.262	0.735685	0.0476544	ENSG00000263155|ENSG00000255529|ENSG00000137878	15:+:57591941-57685364|15:+:57706629-57782762|15:+:57591908-57714745	MYZAP|POLR2M|GCOM1		ENSG00000138604	744.222	1256.37	-0.755450636631976	0.0486293	ENSG00000138604	15:+:69160584-69272217	GLCE
MSTRG.10868	1499.54	897.404	0.740689	0.044196	ENSG00000269968	12:-:6537794-6538370	RP5-940J5.9		MSTRG.50906	5253.01	8879.14	-0.757276438094706	0.0153671	ENSG00000129422	8:-:17643795-17800917	MTUS1
ENSG00000114857	4562.41	2730.38	0.740695	0.0257827	ENSG00000114857	3:+:42600614-42648741	NKTR		MSTRG.20375	3634.21	6143.61	-0.757444581885629	0.0201967	ENSG00000205362|ENSG00000125148	16:+:56638666-56640087|16:+:56608199-56609497	MT1A|MT2A
ENSG00000049449	8290.92	4954.29	0.742853	0.0179956	ENSG00000049449	11:+:31812391-32105755	RCN1		ENSG00000043143	1278.58	2163.05	-0.758522896673722	0.0345852	ENSG00000043143	5:+:134524312-134583230	JADE2
ENSG00000109099	1591.99	950.01	0.744815	0.0461134	ENSG00000109099	17:-:15229777-15265326	PMP22		ENSG00000112773	1241.6	2105.29	-0.7618140693329	0.0332663	ENSG00000112773	6:-:81491439-81752774	FAM46A
ENSG00000131236	8886.29	5295.72	0.746756	0.0169377	ENSG00000131236	1:+:40040233-40072649	CAP1		ENSG00000139977	1187.06	2013.49	-0.762305042168207	0.036149	ENSG00000139977	14:+:57390544-57415917	NAA30
ENSG00000127824	1436.67	852.018	0.753776	0.0456954	ENSG00000127824	2:-:219249711-219278170	TUBA4A		ENSG00000085978	942.99	1599.85	-0.762626725904856	0.041865	ENSG00000085978	2:+:233210051-233295674	ATG16L1
ENSG00000067715	3566.72	2107.35	0.759167	0.0270368	ENSG00000067715	12:+:78863993-79452008	SYT1		ENSG00000094975	928.198	1579.22	-0.766712205276639	0.0402385	ENSG00000094975	1:+:172532349-172611833	SUCO
ENSG00000131381	1266.56	747.837	0.760126	0.0451179	ENSG00000131381	3:-:15070073-15099163	RBSN		MSTRG.4403	972.574	1658.65	-0.77012989361425	0.0337437	ENSG00000249007|ENSG00000163435	1:+:202011370-202015657|1:+:202007945-202017188	RP11-510N19.5|ELF3
MSTRG.25672	3539.91	2089.82	0.760336	0.0224793	ENSG00000167680	19:-:4542593-4559808	SEMA6B		ENSG00000163110	3297.69	5625.79	-0.770600676176075	0.0184857	ENSG00000163110	4:+:94451857-94668227	PDLIM5
ENSG00000104267	1118.64	660.159	0.760866	0.0493268	ENSG00000104267	8:+:85463852-85481493	CA2		ENSG00000164171	2124.5	3636.03	-0.775241651255028	0.0220422	ENSG00000164171	5:+:52989326-53094779	ITGA2
MSTRG.55234	28818.5	16980.5	0.763114	0.0117647	ENSG00000196205	9:+:133019486-133020874	EEF1A1P5		ENSG00000069329	4128.82	7087.43	-0.779534023606455	0.0135659	ENSG00000069329	16:-:46656132-46689518	VPS35
ENSG00000102572	5546.07	3263.66	0.764975	0.0178605	ENSG00000102572	13:-:98445185-98577940	STK24		ENSG00000183291	1420.03	2440.53	-0.781269049346256	0.0258469	ENSG00000183291	1:-:86862445-86914424	SEP15
ENSG00000087074	2476.74	1456.48	0.765957	0.0299222	ENSG00000087074	19:+:48872392-48876057	PPP1R15A		MSTRG.20261	796.919	1369.83	-0.78149256398545	0.0384719	ENSG00000212290|ENSG00000129636	16:-:47450347-47450461|16:-:47154387-47464149	RNA5SP424|ITFG1
MSTRG.6202	3338.37	1955.72	0.771442	0.0235323	ENSG00000204149|ENSG00000178440|ENSG00000204152	10:+:49982190-50010499|10:+:49972763-49982053|10:+:49942033-49974850	AGAP6|LINC00843|TIMM23B		ENSG00000099194	46164.9	79407.9	-0.782485714082727	0.0110637	ENSG00000099194	10:+:100347124-100364834	SCD
MSTRG.35693	2568.26	1496.7	0.779002	0.0281108	-	-	-		ENSG00000101337	1763.95	3035.7	-0.783223562662507	0.0214206	ENSG00000101337	20:+:32109506-32167258	TM9SF4
ENSG00000169230	3466.87	2007.3	0.788382	0.0205713	ENSG00000169230	5:+:177303774-177306959	PRELID1		ENSG00000170855	836.672	1444.1	-0.787434321589384	0.0348948	ENSG00000170855	12:-:120443961-120446412	TRIAP1
ENSG00000138594	9802.47	5666.02	0.790809	0.0114258	ENSG00000138594	15:+:51829628-51947295	TMOD3		ENSG00000150347	619.415	1075.85	-0.796503348902254	0.0419752	ENSG00000150347	10:+:61901300-62096944	ARID5B
ENSG00000174775	1518.95	877.806	0.791104	0.0357924	ENSG00000174775	11:-:532242-537287	HRAS		ENSG00000111674	1486.6	2590.09	-0.800991813820195	0.0238766	ENSG00000111674	12:+:6913745-6923698	ENO2
ENSG00000141449	1503.24	867.491	0.793152	0.0380944	ENSG00000141449	18:+:21242242-21525417	GREB1L		ENSG00000138756	924.5	1615.33	-0.805081404356577	0.0318019	ENSG00000138756	4:+:78776342-78916372	BMP2K
MSTRG.18150	2351.93	1348.17	0.802842	0.0238026	ENSG00000207395|ENSG00000137819	15:+:69406441-69406552|15:+:69298947-69407780	Y_RNA|PAQR5		ENSG00000173276	1290.6	2255.89	-0.805651470566064	0.0254319	ENSG00000173276	21:-:41986831-42010387	ZBTB21
MSTRG.54620	906.01	518.844	0.804226	0.0488673	-	-	-		MSTRG.47697	1411.71	2468.38	-0.806117526469271	0.021166	ENSG00000130024|ENSG00000232640	6:-:169703905-169725566|6:-:169725091-169725854	PHF10|RP1-266L20.2
ENSG00000126247	8013.57	4586.04	0.805194	0.0115369	ENSG00000126247	19:+:36139575-36150353	CAPNS1		ENSG00000121644	813.56	1424.5	-0.808135082461015	0.0308189	ENSG00000121644	1:+:244652935-244709033	DESI2
ENSG00000196182	1827.74	1044.91	0.806682	0.0267437	ENSG00000196182	1:-:36339624-36385896	STK40		ENSG00000153292	761.788	1334.76	-0.809118566536912	0.0355207	ENSG00000153292	6:-:46997703-47042363	ADGRF1
ENSG00000167695	1149.15	655.002	0.811001	0.0366252	ENSG00000167695	17:+:732412-742972	FAM57A		ENSG00000120756	1202.77	2109.42	-0.810477072838939	0.0220087	ENSG00000120756	3:+:142596387-142713664	PLS1
ENSG00000149948	22458.9	12788.5	0.812436	0.00748872	ENSG00000149948	12:+:65824131-65966295	HMGA2		ENSG00000198663	795.07	1395.62	-0.8117504661147	0.0303345	ENSG00000198663	6:+:36871870-36928964	C6orf89
MSTRG.47835	1721.42	978.892	0.814376	0.029767	ENSG00000146587|ENSG00000196204|ENSG00000272968|ENSG00000273313	7:+:5045821-5069488|7:+:4973988-5040675|7:+:4983718-5073221|7:+:5072125-5073223	RBAK|RNF216P1|RBAK-RBAKDN|RBAKDN		ENSG00000140497	1243.45	2185.75	-0.813774606655807	0.0241393	ENSG00000140497	15:-:74843730-74873365	SCAMP2
ENSG00000171262	2809.56	1595.73	0.816126	0.0188079	ENSG00000171262	15:+:38454127-38487710	FAM98B		ENSG00000119574	503.852	886.058	-0.814399093201798	0.0452497	ENSG00000119574	19:-:58513530-58538911	ZBTB45
MSTRG.54773	986.441	558.041	0.821862	0.0368943	ENSG00000196739	9:+:114155560-114312511	COL27A1		ENSG00000143614	1475.5	2598.35	-0.816387662239519	0.0186466	ENSG00000143614	1:-:153789030-153923360	GATAD2B
MSTRG.55615	6958.71	3933.11	0.823151	0.0097092	-	-	-		ENSG00000182551	1036.36	1828.85	-0.819403449820885	0.0241194	ENSG00000182551	2:-:3497361-3519736	ADI1
ENSG00000147654	661.017	373.403	0.823956	0.0494235	ENSG00000147654	8:+:109539711-109565996	EBAG9		ENSG00000221867	1052.08	1856.7	-0.819493540638079	0.0189062	ENSG00000221867	X:+:152698752-152702347	MAGEA3
ENSG00000184178	831.125	468.3	0.827632	0.0447873	ENSG00000184178	4:-:52872982-53366075	SCFD2		ENSG00000135503	490.909	866.459	-0.819674658589592	0.0437199	ENSG00000135503	12:+:51951667-51997078	ACVR1B
ENSG00000189334	3123.89	1757.67	0.829674	0.0149376	ENSG00000189334	1:-:153614255-153616986	S100A14		ENSG00000080371	1741.76	3077.99	-0.821445762370078	0.0156379	ENSG00000080371	12:+:71754874-71800285	RAB21
ENSG00000106080	1631.74	918.034	0.829794	0.0289454	ENSG00000106080	7:-:30010587-30026684	FKBP14		ENSG00000119537	959.631	1696.82	-0.822278331992346	0.0237823	ENSG00000119537	18:-:63327726-63367510	KDSR
ENSG00000175793	10587.4	5952.78	0.830709	0.00755886	ENSG00000175793	1:+:26863138-26864457	SFN		ENSG00000196323	659.168	1165.59	-0.822345982586285	0.0300058	ENSG00000196323	11:-:130226677-130314686	ZBTB44
ENSG00000162923	4345.15	2436.4	0.834655	0.0122652	ENSG00000162923	1:-:224385143-224437033	WDR26		ENSG00000122884	1382.13	2446.72	-0.823955717188159	0.0187677	ENSG00000122884	10:-:73007217-73096974	P4HA1
ENSG00000163898	719.261	401.253	0.842003	0.0450881	ENSG00000163898	3:-:185506262-185552613	LIPH		ENSG00000167702	1562.4	2777.83	-0.830188175059748	0.016056	ENSG00000167702	8:+:144466043-144474202	KIFC2
MSTRG.2082	14527.6	8076.64	0.846969	0.00598702	ENSG00000116745	1:-:68428822-68449959	RPE65		ENSG00000196422	1385.83	2465.28	-0.831007426647875	0.0174364	ENSG00000196422	9:+:135479079-135488893	PPP1R26
ENSG00000115275	2706.94	1502.89	0.848917	0.0156817	ENSG00000115275	2:-:74461057-74465410	MOGS		ENSG00000011523	558.398	994.365	-0.832481788632506	0.0328129	ENSG00000011523	2:+:65056366-65087004	CEP68
ENSG00000157191	1344.22	744.742	0.851959	0.0228481	ENSG00000157191	1:+:16440672-16460078	NECAP2		MSTRG.33808	505.701	901.53	-0.834089638435665	0.0359646	ENSG00000154642|ENSG00000240770	21:-:17788967-17819386|21:-:17763315-17792523	C21orf91|C21orf91-OT1
ENSG00000135048	1590.14	876.774	0.858877	0.0220007	ENSG00000135048	9:-:71683366-71816690	TMEM2		ENSG00000150782	1078.89	1933.03	-0.841313583679462	0.0206056	ENSG00000150782	11:-:112143251-112164117	IL18
ENSG00000110092	12576.9	6905.89	0.864878	0.00495085	ENSG00000110092	11:+:69641087-69654474	CCND1		ENSG00000132591	1008.63	1812.34	-0.845460281412392	0.0219722	ENSG00000132591	17:+:28854938-28861067	ERAL1
ENSG00000138623	1053.93	578.671	0.864964	0.0298636	ENSG00000138623	15:-:74409289-74434467	SEMA7A		ENSG00000157625	877.35	1578.19	-0.847048852286528	0.0216349	ENSG00000157625	X:-:30827442-30975084	TAB3
ENSG00000083799	898.614	493.056	0.865949	0.0361944	ENSG00000083799	16:+:50742050-50801935	CYLD		ENSG00000124145	3197.85	5767.11	-0.850748522983957	0.00740857	ENSG00000124145	20:-:45325288-45348424	SDC4
ENSG00000185090	949.461	520.907	0.866084	0.0290648	ENSG00000185090	1:+:37793802-37801137	MANEAL		ENSG00000132635	428.968	774.656	-0.852685294114323	0.0396928	ENSG00000132635	20:-:2835314-2841190	PCED1A
ENSG00000267100	648.999	355.867	0.866877	0.0445637	ENSG00000267100	19:-:10651862-10653844	ILF3-AS1		ENSG00000119979	467.797	845.829	-0.854483716538759	0.0339163	ENSG00000119979	10:+:119104086-119137984	FAM45A
MSTRG.5760	3997.54	2183.68	0.872348	0.00877567	ENSG00000107863	10:-:24583609-24723668	ARHGAP21		ENSG00000154359	600	1085.14	-0.854841513020787	0.028826	ENSG00000154359	8:-:12721894-12756073	LONRF1
ENSG00000138166	4722.35	2574.62	0.875143	0.00813208	ENSG00000138166	10:+:110497838-110511544	DUSP5		ENSG00000151612	993.837	1797.9	-0.855233101376486	0.0190432	ENSG00000151612	4:-:145757627-145938635	ZNF827
ENSG00000071967	749.769	408.474	0.876204	0.0314566	ENSG00000071967	2:+:171522247-171558133	CYBRD1		MSTRG.20170	404.931	733.396	-0.856915881745865	0.0419104	ENSG00000140691	16:+:31458080-31467166	ARMC5
MSTRG.27767	1584.59	862.333	0.877795	0.016457	ENSG00000198464|ENSG00000196214	19:+:52297177-52325922|19:+:52269571-52296046	ZNF480|ZNF766		ENSG00000198740	907.859	1646.27	-0.858662913635276	0.0213874	ENSG00000198740	17:-:49289206-49362473	ZNF652
MSTRG.2008	1122.34	609.616	0.880541	0.0294232	-	-	-		ENSG00000169499	333.744	606.521	-0.861814509676817	0.0423241	ENSG00000169499	8:+:38901235-38973909	PLEKHA2
ENSG00000198843	2232.67	1209.95	0.883823	0.0133296	ENSG00000198843	3:+:150602875-150630445	SELT		ENSG00000125247	480.74	874.711	-0.863549833262368	0.0331063	ENSG00000125247	13:-:100603927-100675093	TMTC4
ENSG00000167996	56162.4	30236.3	0.893323	0.00345091	ENSG00000167996	11:-:61959718-61967660	FTH1		ENSG00000157617	836.672	1522.49	-0.863700215817452	0.020408	ENSG00000157617	21:-:41885112-41953890	C2CD2
ENSG00000196935	1067.8	573.513	0.896739	0.0274905	ENSG00000196935	12:+:63844293-64162221	SRGAP1		ENSG00000138685	416.949	759.183	-0.864575524529255	0.0397327	ENSG00000138685	4:+:122826708-122898236	FGF2
ENSG00000267680	628.66	337.3	0.898247	0.0420014	ENSG00000267680	19:+:44094339-44109886	ZNF224		ENSG00000138439	454.854	828.294	-0.864738863905698	0.0339978	ENSG00000138439	2:+:202635188-202769757	FAM117B
ENSG00000156463	1401.54	751.963	0.898282	0.0195779	ENSG00000156463	5:+:145936579-146081791	SH3RF2		MSTRG.51924	1024.35	1868.04	-0.866825856628603	0.0171836	ENSG00000176623	8:-:86468257-86514357	RMDN1
ENSG00000172840	1005.86	539.474	0.898799	0.0221941	ENSG00000172840	16:+:66878589-66895754	PDP2		ENSG00000279348	311.556	571.45	-0.875134576594953	0.0454084	ENSG00000279348	2:+:216211404-216213519	RP11-566E18.1
MSTRG.23766	578.737	309.45	0.903203	0.0461506	ENSG00000108932	17:-:68267026-68291267	SLC16A6		ENSG00000118276	291.217	535.348	-0.878379901698225	0.0456515	ENSG00000118276	18:-:31622247-31685836	B4GALT6
ENSG00000145782	5665.34	3024.35	0.905534	0.00523081	ENSG00000145782	5:-:115828200-115841858	ATG12		ENSG00000188994	1709.4	3155.36	-0.88431207388163	0.00933144	ENSG00000188994	6:+:87152833-87264196	ZNF292
ENSG00000162769	1718.65	914.94	0.909524	0.013648	ENSG00000162769	1:+:212858255-212899363	FLVCR1		ENSG00000111319	801.541	1481.23	-0.88594904232884	0.0203046	ENSG00000111319	12:-:6346843-6377730	SCNN1A
ENSG00000038427	5531.28	2927.39	0.917997	0.00511591	ENSG00000038427	5:+:83471465-83582303	VCAN		ENSG00000146373	739.6	1367.77	-0.887006062065486	0.0174604	ENSG00000146373	6:+:124962545-125092633	RNF217
ENSG00000020577	555.624	293.977	0.918406	0.0384727	ENSG00000020577	14:+:54567097-54793315	SAMD4A		MSTRG.34622	1658.55	3067.68	-0.887221948860781	0.00965074	ENSG00000099956	22:+:23786963-23834516	SMARCB1
ENSG00000100522	1181.51	625.088	0.918501	0.0186814	ENSG00000100522	14:-:52775194-52791668	GNPNAT1		ENSG00000143924	2212.33	4099.18	-0.889768667438795	0.00718541	ENSG00000143924	2:+:42169350-42332548	EML4
ENSG00000140992	3487.21	1842.26	0.9206	0.00739546	ENSG00000140992	16:+:2537964-2603188	PDPK1		ENSG00000167535	448.382	831.388	-0.8907922831811	0.0320919	ENSG00000167535	12:+:48813794-48828941	CACNB3
MSTRG.29318	2718.95	1432.75	0.924263	0.00763594	ENSG00000144040|ENSG00000135631	2:-:72942036-73075619|2:-:73073382-73156721	SFXN5|RAB11FIP5		ENSG00000003989	319.877	594.143	-0.893293965533211	0.0414155	ENSG00000003989	8:+:17497088-17570573	SLC7A2
ENSG00000109321	13305.4	6999.75	0.926637	0.00267151	ENSG00000109321	4:+:74445134-74455009	AREG		ENSG00000153395	3388.29	6301.43	-0.895120233786695	0.00494719	ENSG00000153395	5:-:1456480-1523977	LPCAT1
ENSG00000070404	1229.58	644.687	0.931501	0.0152488	ENSG00000070404	19:+:676365-683399	FSTL3		ENSG00000137274	267.18	497.182	-0.895960845456906	0.0492044	ENSG00000137274	6:+:3118374-3153578	BPHL
ENSG00000029153	1180.59	618.899	0.931727	0.0138791	ENSG00000029153	12:+:27332854-27425289	ARNTL2		ENSG00000101843	794.145	1481.23	-0.899322904412211	0.017384	ENSG00000101843	X:-:108084207-108091618	PSMD10
ENSG00000177425	3203.39	1679.28	0.931757	0.0073702	ENSG00000177425	12:-:79574979-79691097	PAWR		MSTRG.24831	1996	3723.71	-0.899632785479651	0.00805968	ENSG00000101695|ENSG00000134758|ENSG00000263917	18:+:32018372-32073213|18:+:32091855-32131561|18:+:32018829-32111779	RNF125|RNF138|RP11-53I6.2
ENSG00000111424	1307.24	684.915	0.93253	0.015938	ENSG00000111424	12:-:47841537-47943048	VDR		ENSG00000165424	281.972	527.096	-0.902511240214996	0.0372717	ENSG00000165424	10:-:79382325-79445627	ZCCHC24
ENSG00000089486	441.911	231.056	0.935515	0.0436514	ENSG00000089486	16:-:4510675-4538828	CDIP1		ENSG00000162702	1156.55	2164.08	-0.903930080139071	0.0109702	ENSG00000162702	1:-:200404940-200410056	ZNF281
ENSG00000165046	603.698	315.639	0.935554	0.038687	ENSG00000165046	8:+:38386207-38409527	LETM2		MSTRG.2988	450.231	843.766	-0.90617626258703	0.0259123	ENSG00000270872	1:+:143975087-144068350	SRGAP2D
ENSG00000140153	768.259	401.253	0.937081	0.0241793	ENSG00000140153	14:+:102139503-102224847	WDR20		ENSG00000168300	295.84	554.946	-0.907531459396885	0.0497741	ENSG00000168300	8:-:51817575-51899186	PCMTD1
ENSG00000139624	912.481	476.552	0.93716	0.0209606	ENSG00000139624	12:-:50129306-50167533	CERS5		ENSG00000141084	753.467	1415.22	-0.909405708781996	0.0142787	ENSG00000141084	16:-:67723066-67806652	RANBP10
ENSG00000127022	32465.7	16926.9	0.939597	0.00199122	ENSG00000127022	5:+:179678628-179730925	CANX		ENSG00000132541	283.821	533.285	-0.909922816672379	0.0418551	ENSG00000132541	8:-:98102344-98117241	RIDA
MSTRG.47982	629.584	325.954	0.949733	0.0307638	ENSG00000272328|ENSG00000244239|ENSG00000229970	7:+:8303741-8341343|7:+:8262233-8262821|7:+:8262264-8344516	RP4-594A5.1|AC007009.1|AC007128.1		ENSG00000117016	492.758	926.286	-0.910577103709595	0.0245801	ENSG00000117016	1:-:40620679-40665657	RIMS3
ENSG00000058668	3951.31	2045.46	0.949905	0.00505206	ENSG00000058668	1:+:203626561-203744081	ATP2B4		ENSG00000173273	2050.54	3854.71	-0.910618389946658	0.00708788	ENSG00000173273	8:+:9555914-9782346	TNKS
MSTRG.839	810.786	418.789	0.9531	0.0225195	ENSG00000117616|ENSG00000259984	1:-:25242237-25338213|1:-:25336429-25337465	RSRP1|RP11-335G20.7		ENSG00000144468	1055.78	1986.67	-0.91204224420824	0.0107812	ENSG00000144468	2:+:226835581-226999215	RHBDD1
ENSG00000269825	621.264	320.796	0.953549	0.0334383	ENSG00000269825	19:-:52650437-52653284	CTD-3099C6.9		ENSG00000104765	1816.64	3426.64	-0.915519952544031	0.00900451	ENSG00000104765	8:+:26382898-26505636	BNIP3L
ENSG00000128590	1484.75	766.404	0.954041	0.0127828	ENSG00000128590	7:+:108569568-108574850	DNAJB9		ENSG00000111799	4428.35	8381.96	-0.920516900335169	0.00364495	ENSG00000111799	6:-:75084326-75206051	COL12A1
ENSG00000127418	2565.49	1321.35	0.95722	0.00559918	ENSG00000127418	4:+:1009936-1026897	FGFRL1		ENSG00000154839	587.982	1112.99	-0.920593385931285	0.0216145	ENSG00000154839	18:+:50374995-50394173	SKA1
MSTRG.42964	583.359	300.166	0.958624	0.0360595	-	-	-		ENSG00000064666	1378.43	2610.72	-0.921424441554865	0.00794701	ENSG00000064666	19:+:1026581-1039068	CNN2
MSTRG.44611	471.495	242.402	0.959839	0.0450257	ENSG00000178338|ENSG00000206624	5:+:178859953-178888122|5:+:178884715-178884879	ZNF354B|RNU1-39P		ENSG00000166987	518.644	984.05	-0.923985687124342	0.0217358	ENSG00000166987	12:+:57520710-57530148	MBD6
ENSG00000198763	168244	86403.5	0.961395	0.00349478	ENSG00000198763	MT:+:4470-5511	MT-ND2		ENSG00000134709	1025.27	1952.63	-0.929412237269619	0.00896943	ENSG00000134709	1:+:59814786-59876378	HOOK1
ENSG00000163378	1148.23	588.986	0.963105	0.0169425	ENSG00000163378	3:-:68975214-69013961	EOGT		ENSG00000131171	628.66	1197.57	-0.929758512455488	0.015018	ENSG00000131171	X:+:81201943-81298547	SH3BGRL
ENSG00000196878	6468.73	3313.17	0.965267	0.00283664	ENSG00000196878	1:-:209614870-209652466	LAMB3		MSTRG.38824	322.65	614.773	-0.930082485980133	0.0314323	ENSG00000113790	3:-:185190624-185281990	EHHADH
MSTRG.33047	1853.62	946.916	0.969039	0.00814101	ENSG00000101000	20:+:35172073-35216240	PROCR		ENSG00000054179	377.196	719.986	-0.93265507596578	0.0239326	ENSG00000054179	9:-:137048098-137054045	ENTPD2
ENSG00000145244	478.891	244.465	0.970068	0.0418875	ENSG00000145244	4:-:47593998-47838106	CORIN		ENSG00000184584	216.333	413.631	-0.935090898599139	0.0467772	ENSG00000184584	5:-:139475534-139482935	TMEM173
MSTRG.53306	343.914	175.355	0.971771	0.0498367	ENSG00000184995	9:-:21480839-21482313	IFNE		ENSG00000100767	232.974	445.608	-0.935604770391176	0.0432067	ENSG00000100767	14:+:73237497-73274640	PAPLN
ENSG00000169136	1162.1	590.017	0.9779	0.0120328	ENSG00000169136	19:+:49928702-49933935	ATF5		ENSG00000142864	8803.09	16839.2	-0.93574364949244	0.00214317	ENSG00000142864	1:-:67407810-67430415	SERBP1
MSTRG.30897	727.581	369.277	0.978407	0.0198311	ENSG00000235655	2:+:174719908-174720318	H3F3AP4		ENSG00000118922	369.8	707.608	-0.936205768125711	0.0297605	ENSG00000118922	13:-:73686089-73995056	KLF12
MSTRG.14845	581.51	295.009	0.979048	0.0273397	-	-	-		ENSG00000121579	5385.21	10305.7	-0.936368226668964	0.00278863	ENSG00000121579	3:-:113716460-113746300	NAA50
ENSG00000197714	352.234	178.449	0.981022	0.0484453	ENSG00000197714	19:+:57280051-57293569	ZNF460		ENSG00000136603	757.165	1449.26	-0.936631965194903	0.0132113	ENSG00000136603	3:+:170357678-170396835	SKIL
ENSG00000100614	1884.13	953.105	0.983192	0.00614064	ENSG00000100614	14:+:60245752-60299087	PPM1A		ENSG00000224597	335.593	642.624	-0.937259806755875	0.0361821	ENSG00000224597	10:+:29409402-29487745	SVIL-AS1
ENSG00000225630	16889.7	8497.49	0.991034	0.00120371	ENSG00000225630	1:+:629640-630683	MTND2P28		ENSG00000120526	1523.58	2918.11	-0.937573125940658	0.00595579	ENSG00000120526	8:-:109240919-109334385	NUDCD1
ENSG00000176087	2654.24	1334.76	0.991719	0.00507641	ENSG00000176087	5:+:140564456-140569103	SLC35A4		ENSG00000143390	763.637	1462.67	-0.937641037547694	0.0131203	ENSG00000143390	1:-:151340640-151347357	RFX5
ENSG00000007866	1066.87	536.379	0.992063	0.0138752	ENSG00000007866	6:-:35473597-35497076	TEAD3		ENSG00000115271	341.14	653.97	-0.938859215806634	0.0309313	ENSG00000115271	2:+:162318840-162371595	GCA
ENSG00000154342	292.142	146.473	0.996036	0.0477374	ENSG00000154342	1:+:228007051-228061260	WNT3A		ENSG00000105289	449.307	863.365	-0.942268500672186	0.0217549	ENSG00000105289	19:+:3708109-3750813	TJP3
MSTRG.21408	2246.53	1120.21	1.00394	0.00575698	ENSG00000127804	17:-:2405562-2511891	METTL16		MSTRG.49248	1442.22	2776.8	-0.94512957258833	0.00656479	ENSG00000251154|ENSG00000157224|ENSG00000105793|ENSG00000273299|ENSG00000058091	7:+:90469787-90488964|7:+:90383721-90513402|7:+:90335223-90391455|7:+:90403434-90513391|7:+:90466424-91210590	AC006153.3|CLDN12|GTPBP10|CTB-13L3.1|CDK14
MSTRG.2083	128630	64083.9	1.0052	0.00149558	ENSG00000233589	1:+:68479129-68483539	RP4-694A7.2		ENSG00000081320	544.53	1049.03	-0.945977331754663	0.0168427	ENSG00000081320	2:-:196133566-196176503	STK17B
MSTRG.25636	462.25	227.961	1.01988	0.0315774	-	-	-		ENSG00000179918	1172.27	2267.23	-0.951633832537447	0.00675897	ENSG00000179918	16:-:30443631-30446181	SEPHS2
MSTRG.5373	2436.06	1200.66	1.02071	0.00466667	ENSG00000259865|ENSG00000232347|ENSG00000227671	1:-:247187281-247188526|1:-:247210691-247241823|1:-:247189851-247210856	RP11-488L18.10|RP11-488L18.8|RP11-488L18.4		ENSG00000180340	299.538	579.702	-0.952573509063925	0.028765	ENSG00000180340	17:+:44557459-44559570	FZD2
ENSG00000151689	691.526	337.3	1.03575	0.0178634	ENSG00000151689	2:+:190343470-190371665	INPP1		MSTRG.24985	1312.79	2541.61	-0.95310851803048	0.00707674	ENSG00000134049|ENSG00000167220|ENSG00000267228	18:-:47152998-47176374|18:-:47107403-47150520|18:-:47134656-47176281	IER3IP1|HDHD2|RP11-49K24.6
ENSG00000105219	344.838	168.134	1.03631	0.0360603	ENSG00000105219	19:-:40222208-40226690	CNTD2		ENSG00000006756	195.069	378.56	-0.956534255863651	0.0478572	ENSG00000006756	X:-:2903970-2929351	ARSD
MSTRG.40690	6773.81	3292.54	1.04076	0.00132512	ENSG00000250920	4:-:103550927-103559127	RP11-297P16.4		ENSG00000146842	922.651	1799.97	-0.964112507487378	0.00796486	ENSG00000146842	7:-:130164715-130207770	TMEM209
ENSG00000162813	1145.46	553.915	1.04819	0.00815868	ENSG00000162813	1:-:220057482-220090462	BPNT1		ENSG00000141401	323.575	631.277	-0.964173922587946	0.0294955	ENSG00000141401	18:+:11981025-12030883	IMPA2
ENSG00000166848	2191.06	1057.29	1.05127	0.00387858	ENSG00000166848	16:+:75647786-75761872	TERF2IP		ENSG00000108091	2099.54	4099.18	-0.965261358270405	0.00372081	ENSG00000108091	10:-:59788763-59906656	CCDC6
ENSG00000065618	374.422	180.512	1.05257	0.0219924	ENSG00000065618	10:-:104031286-104086002	COL17A1		ENSG00000110013	716.487	1399.74	-0.966149696984877	0.0107636	ENSG00000110013	11:-:124633113-124695707	SIAE
ENSG00000156639	2170.73	1044.91	1.0548	0.00308151	ENSG00000156639	6:+:37819499-38154624	ZFAND3		ENSG00000150593	389.214	761.246	-0.967797774721623	0.0189866	ENSG00000150593	10:+:110871795-110900006	PDCD4
ENSG00000081692	469.646	225.898	1.0559	0.0206057	ENSG00000081692	1:-:227730425-227735411	JMJD4		ENSG00000106003	293.066	573.513	-0.968599234311723	0.0280517	ENSG00000106003	7:+:2512529-2529177	LFNG
ENSG00000166913	8910.33	4281.75	1.05728	0.000759162	ENSG00000166913	20:+:44885676-44908532	YWHAB		MSTRG.3424	1510.63	2974.84	-0.977660372822762	0.00522665	ENSG00000143570|ENSG00000160741	1:-:153959099-153968184|1:-:153947669-153958625	SLC39A1|CRTC2
ENSG00000181894	254.237	121.717	1.06265	0.0452055	ENSG00000181894	19:-:58126252-58155110	ZNF329		ENSG00000126581	838.521	1653.49	-0.979597161353649	0.00754248	ENSG00000126581	17:-:42810134-42833350	BECN1
ENSG00000167522	17085.7	8174.63	1.06356	0.00057686	ENSG00000167522	16:-:89267627-89490561	ANKRD11		ENSG00000180902	526.04	1038.72	-0.981560317427826	0.0133084	ENSG00000180902	2:+:241734579-241768816	D2HGDH
ENSG00000179361	613.868	292.946	1.0673	0.0156809	ENSG00000179361	15:+:74541177-74598131	ARID3B		ENSG00000106799	1103.85	2182.65	-0.983533982576844	0.00767338	ENSG00000106799	9:+:99104038-99154192	TGFBR1
ENSG00000101311	4022.5	1917.56	1.06882	0.00158083	ENSG00000101311	20:-:6074845-6123544	FERMT1		MSTRG.30153	256.086	506.466	-0.983834239993128	0.0303812	ENSG00000224789	2:-:120174885-120216544	AC012363.4
ENSG00000177879	8506.32	4033.16	1.07662	0.000696466	ENSG00000177879	5:+:115841481-115914081	AP3S1		ENSG00000166912	592.604	1174.88	-0.987368676816994	0.011102	ENSG00000166912	15:-:30938941-30991607	MTMR10
ENSG00000196542	367.026	173.292	1.08268	0.0308452	ENSG00000196542	3:-:161344792-161372880	SPTSSB		ENSG00000128266	266.256	528.127	-0.988072190285311	0.028564	ENSG00000128266	22:+:23070361-23125037	GNAZ
ENSG00000107560	1909.09	900.499	1.08409	0.00273832	ENSG00000107560	10:-:118004916-118046603	RAB11FIP2		ENSG00000143147	800.617	1592.63	-0.992231014268979	0.00890605	ENSG00000143147	1:-:168079543-168137667	GPR161
MSTRG.51128	1065.95	500.277	1.09134	0.00772855	-	-	-		ENSG00000183248	205.239	409.505	-0.996576522520475	0.0367571	ENSG00000183248	19:-:7868719-7874379	PRR36
ENSG00000221869	443.76	207.331	1.09784	0.0193515	ENSG00000221869	8:-:47736909-47739086	CEBPD		ENSG00000127561	176.579	353.804	-1.00263312986469	0.0408838	ENSG00000127561	16:+:1989660-1994275	SYNGR3
MSTRG.11967	742.373	346.584	1.09894	0.0089253	ENSG00000196876	12:+:51590266-51812864	SCN8A		ENSG00000101966	424.345	853.05	-1.00739036748509	0.0171772	ENSG00000101966	X:+:123859724-123913979	XIAP
ENSG00000169519	1394.15	648.813	1.10351	0.0041344	ENSG00000169519	11:+:28108248-28527041	METTL15		MSTRG.11482	2338.06	4701.57	-1.00783107932968	0.00253542	ENSG00000139146|ENSG00000275097	12:-:31280584-31327058|12:-:31280422-31280895	FAM60A|RP11-627K11.6
MSTRG.8922	379.045	174.323	1.1206	0.0298566	ENSG00000167995	11:+:61949821-61965515	BEST1		ENSG00000155008	679.507	1366.74	-1.00817339634182	0.00842394	ENSG00000155008	X:+:85003826-85093316	APOOL
ENSG00000123643	756.241	347.615	1.12136	0.00903564	ENSG00000123643	5:+:151437046-151492381	SLC36A1		ENSG00000160888	296.764	597.238	-1.00898724259456	0.00657423	ENSG00000160888	19:+:13150415-13154908	IER2
MSTRG.34309	550.077	252.717	1.12211	0.0153367	ENSG00000206195|ENSG00000223875|ENSG00000271127|ENSG00000271672	22:+:15784959-15829984|22:+:15852990-15893942|22:+:15796959-15798346|22:+:15826566-15827187	DUXAP8|NBEAP3|LL22NC03-N64E9.1|DUXAP8		ENSG00000100916	205.239	413.631	-1.01103975183244	0.0294307	ENSG00000100916	14:+:35826318-35932325	BRMS1L
ENSG00000185483	285.67	131	1.12478	0.0295635	ENSG00000185483	1:+:63774022-64181498	ROR1		ENSG00000175137	682.281	1377.05	-1.01314421224214	0.0072067	ENSG00000175137	1:-:248810446-248826633	SH3BP5L
ENSG00000163349	3441.91	1577.16	1.12588	0.00102891	ENSG00000163349	1:+:113929192-113977869	HIPK1		ENSG00000134243	1102.93	2227.01	-1.0137663920549	0.00523466	ENSG00000134243	1:-:109309568-109397951	SORT1
MSTRG.38839	1018.8	466.237	1.12773	0.00601349	ENSG00000163900	3:-:185476496-185499057	TMEM41A		ENSG00000152749	707.242	1429.66	-1.01539279628482	0.00788726	ENSG00000152749	13:+:94601903-94634645	GPR180
ENSG00000139372	1559.63	712.766	1.12971	0.00246063	ENSG00000139372	12:+:103965804-103988874	TDG		ENSG00000125743	1158.4	2343.57	-1.01657361191044	0.00480099	ENSG00000125743	19:-:45687454-45692569	SNRPD2
ENSG00000211459	170846	77861.7	1.13371	0.000528164	ENSG00000211459	MT:+:648-1601	MT-RNR1		ENSG00000155189	3112.79	6325.15	-1.02289116755875	0.00171393	ENSG00000155189	8:+:6708357-6759666	AGPAT5
ENSG00000212724	370.724	168.134	1.14073	0.021283	ENSG00000212724	17:-:41059240-41060114	KRTAP2-3		ENSG00000114796	361.479	735.459	-1.02473066086416	0.0164291	ENSG00000114796	3:+:183635568-183684477	KLHL24
ENSG00000267321	184.9	83.5514	1.14601	0.0476867	ENSG00000267321	17:+:35568120-35574792	RP11-1094M14.11		ENSG00000167842	492.758	1003.65	-1.02630146374956	0.0103726	ENSG00000167842	17:+:5486285-5490814	MIS12
MSTRG.430	215.408	96.9609	1.1516	0.0336382	-	-	-		ENSG00000145022	239.445	487.899	-1.02688527738046	0.0241986	ENSG00000145022	3:+:49412206-49416475	TCTA
MSTRG.33655	397.535	178.449	1.15557	0.0172102	ENSG00000268858	20:-:63861212-63864293	RP4-591C20.9		ENSG00000205423	287.519	585.891	-1.0269735411017	0.0244351	ENSG00000205423	16:+:50024410-50037088	CNEP1R1
MSTRG.1488	207.088	92.8349	1.1575	0.032213	ENSG00000228452	1:-:42775813-42776790	RP5-994D16.9		ENSG00000109654	1008.63	2057.84	-1.02873483651372	0.00435706	ENSG00000109654	4:+:153152342-153339320	TRIM2
MSTRG.53064	383.667	171.229	1.16393	0.0198492	ENSG00000107249	9:-:3824127-4348392	GLIS3		ENSG00000124733	537.134	1102.67	-1.03764897604359	0.00984058	ENSG00000124733	6:-:43012094-43013968	MEA1
ENSG00000188064	565.794	251.686	1.16865	0.00951342	ENSG00000188064	22:-:45920362-45977129	WNT7B		ENSG00000075891	145.146	298.103	-1.03830212533668	0.0345647	ENSG00000075891	10:+:100735603-100829941	PAX2
ENSG00000117620	2048.69	908.751	1.17275	0.00125706	ENSG00000117620	1:+:99969789-100035637	SLC35A3		ENSG00000163032	284.746	584.86	-1.03841557597495	0.0233465	ENSG00000163032	2:+:17539126-17657018	VSNL1
ENSG00000085491	3074.89	1360.55	1.17635	0.000853837	ENSG00000085491	1:-:108134036-108200849	SLC25A24		MSTRG.46001	202.465	416.726	-1.04142161487824	0.0253174	ENSG00000170915|ENSG00000096093	6:+:52361421-52407777|6:+:52362123-52529886	PAQR8|EFHC1
ENSG00000172965	751.618	332.143	1.1782	0.00723341	ENSG00000172965	2:-:111196350-111495100	MIR4435-2HG		ENSG00000087842	389.214	801.475	-1.04209155706894	0.0116379	ENSG00000087842	X:-:15384799-15493564	PIR
ENSG00000183853	1764.87	779.813	1.17836	0.00134211	ENSG00000183853	1:+:157993273-158100262	KIRREL		MSTRG.11038	162.712	335.237	-1.04286148100614	0.0380075	ENSG00000134545|ENSG00000205810|ENSG00000255641|ENSG00000205809	12:-:10442264-10454685|12:-:10412312-10420595|12:-:10412312-10436001|12:-:10426854-10442300	KLRC1|KLRC3|RP11-277P12.6|KLRC2
MSTRG.54612	266.256	117.591	1.17904	0.0313501	-	-	-		ENSG00000134371	1278.58	2639.61	-1.04577618261658	0.00302069	ENSG00000134371	1:+:193122017-193253901	CDC73
ENSG00000143816	804.315	353.804	1.18481	0.00498211	ENSG00000143816	1:-:227918656-227947898	WNT9A		ENSG00000178096	119.26	246.528	-1.04763674428512	0.0491993	ENSG00000178096	1:+:149887890-149900798	BOLA1
MSTRG.15736	422.496	185.67	1.1862	0.00815515	ENSG00000235269	14:-:53768942-53850882	AL162759.1		ENSG00000145332	817.258	1698.88	-1.05571947206255	0.00404967	ENSG00000145332	4:-:87160103-87240314	KLHL8
ENSG00000083168	4405.24	1924.78	1.19453	0.000356627	ENSG00000083168	8:-:41929479-42051990	KAT6A		ENSG00000111802	858.86	1791.71	-1.06084444405536	0.0040271	ENSG00000111802	6:-:24649977-24667033	TDP2
MSTRG.21634	217.257	94.8979	1.19496	0.0272312	-	-	-		ENSG00000132589	795.07	1660.71	-1.06264931514014	0.00390219	ENSG00000132589	17:-:28879335-28897679	FLOT2
MSTRG.12219	11871.5	5177.09	1.19729	0.000120439	ENSG00000135473|ENSG00000257727|ENSG00000144785|ENSG00000062485	12:-:56316223-56334053|12:-:56309842-56316336|12:-:56285916-56316059|12:-:56271699-56300392	PAN2|CNPY2|RP11-977G19.10|CS		ENSG00000272398	312.481	652.939	-1.06317944487378	0.0151635	ENSG00000272398	6:-:106969831-106975627	CD24
MSTRG.40430	2715.26	1180.03	1.20226	0.000771688	ENSG00000138678	4:+:83535914-83605875	GPAT3		ENSG00000205269	118.336	247.56	-1.06488778733614	0.0472082	ENSG00000205269	6:+:11538278-11583524	TMEM170B
ENSG00000233532	183.051	79.4254	1.20457	0.0416153	ENSG00000233532	13:+:106376563-106378217	LINC00460		ENSG00000197965	942.065	1975.32	-1.06818753237413	0.00232257	ENSG00000197965	1:+:167721192-167791919	MPZL1
MSTRG.15074	1351.62	585.891	1.20598	0.0026049	ENSG00000129538	14:-:20801228-20803278	RNASE1		ENSG00000106701	216.333	454.891	-1.07226731770174	0.0159406	ENSG00000106701	9:+:105447796-105552433	FSD1L
MSTRG.55593	538.059	232.087	1.2131	0.0044283	-	-	-		ENSG00000169174	1862.87	3941.36	-1.0811676106698	0.00142895	ENSG00000169174	1:+:55039548-55064852	PCSK9
ENSG00000175416	1704.78	733.396	1.21692	0.00144832	ENSG00000175416	5:-:176392455-176416569	CLTB		MSTRG.13768	837.597	1773.15	-1.08198378115945	0.00378038	-	-	-
ENSG00000249898	207.088	88.7089	1.22309	0.0327251	ENSG00000249898	8:-:6618475-6708209	MCPH1-AS1		ENSG00000123485	1437.6	3053.24	-1.08667978722597	0.00165638	ENSG00000123485	2:-:233833416-233854566	HJURP
MSTRG.27975	2411.1	1031.5	1.22495	0.000780742	ENSG00000268205|ENSG00000083844	19:+:57304305-57308562|19:+:57191500-57222846	CTC-444N24.11|ZNF264		MSTRG.52	107.242	227.961	-1.08791875599148	0.0461586	ENSG00000162576	1:-:1352689-1361777	MXRA8
ENSG00000186642	352.234	150.599	1.22583	0.0142132	ENSG00000186642	11:-:72576141-72674591	PDE2A		ENSG00000182809	364.253	774.656	-1.08861446978552	0.00871764	ENSG00000182809	14:+:105472962-105480170	CRIP2
ENSG00000106635	1106.63	471.395	1.23116	0.00188662	ENSG00000106635	7:-:73536356-73558002	BCL7B		ENSG00000143363	214.484	457.986	-1.09443206295016	0.0202639	ENSG00000143363	1:+:151008420-151035713	PRUNE1
ENSG00000157214	656.395	279.536	1.23153	0.00658524	ENSG00000157214	7:+:90167590-90238137	STEAP2		ENSG00000003056	1482.9	3167.73	-1.09503156224858	0.00138144	ENSG00000003056	12:-:8940363-8949955	M6PR
ENSG00000117010	223.729	94.8979	1.2373	0.0207358	ENSG00000117010	1:+:40531561-40548169	ZNF684		ENSG00000169155	152.542	325.954	-1.09545572565891	0.033655	ENSG00000169155	9:+:126805006-126838210	ZBTB43
ENSG00000092847	3120.19	1322.38	1.23849	0.000282868	ENSG00000092847	1:+:35869808-35930528	AGO1		ENSG00000168813	1150.08	2459.09	-1.09639494205918	0.00246417	ENSG00000168813	19:+:32345594-32387667	ZNF507
MSTRG.57232	550.077	233.119	1.23857	0.00589019	ENSG00000241418|ENSG00000213468	X:-:131795657-131796167|X:-:131691530-131830643	MCRIP2P1|FIRRE		ENSG00000163040	150.693	322.859	-1.09928788442916	0.0245987	ENSG00000163040	2:+:131527675-131533666	CCDC74A
MSTRG.7700	265.331	112.433	1.23873	0.0232959	-	-	-		ENSG00000125246	110.94	239.308	-1.10908759124668	0.0386524	ENSG00000125246	13:+:99606669-99897134	CLYBL
ENSG00000116852	617.566	260.969	1.24271	0.00493087	ENSG00000116852	1:-:200969390-201023700	KIF21B		ENSG00000130813	160.863	347.615	-1.11165847706075	0.0222541	ENSG00000130813	19:+:10086122-10093252	C19orf66
ENSG00000049249	222.804	93.8664	1.2471	0.0269609	ENSG00000049249	1:-:7915894-7943165	TNFRSF9		ENSG00000110080	137.75	298.103	-1.11375435376614	0.0225395	ENSG00000110080	11:+:126355640-126440344	ST3GAL4
ENSG00000247498	134.977	56.7324	1.25047	0.041994	ENSG00000247498	12:+:12927726-12984645	RP11-392P7.6		ENSG00000111653	84.1295	183.607	-1.12593598249533	0.0472347	ENSG00000111653	12:-:6650280-6663148	ING4
MSTRG.26178	6496.46	2722.13	1.25492	9.13355e-05	ENSG00000160877	19:+:13118103-13141141	NACC1		ENSG00000070182	173.806	379.592	-1.126970296107	0.0201295	ENSG00000070182	14:-:64746283-64879883	SPTB
MSTRG.42886	1061.33	443.545	1.25872	0.00215329	ENSG00000248112	5:-:82919376-82921119	RP11-78C3.1		ENSG00000130382	1826.81	3992.93	-1.12812055243526	0.000952441	ENSG00000130382	19:-:6210379-6279948	MLLT1
ENSG00000183647	263.482	109.339	1.2689	0.020121	ENSG00000183647	19:+:57599885-57612722	ZNF530		MSTRG.28457	942.065	2064.03	-1.13156430746755	0.00159281	ENSG00000213699|ENSG00000115163	2:+:26764284-26781231|2:+:26764289-26801067	SLC35F6|CENPA
ENSG00000166813	378.12	156.788	1.27003	0.0114116	ENSG00000166813	15:-:89608789-89655451	KIF7		ENSG00000086598	2591.37	5688.72	-1.13438633317387	0.000478889	ENSG00000086598	12:+:123584531-123598577	TMED2
MSTRG.29442	152.542	62.9214	1.27759	0.0318885	-	-	-		ENSG00000150764	281.972	623.025	-1.14373649860245	0.0070816	ENSG00000150764	11:+:111927144-112022584	DIXDC1
ENSG00000128510	1293.38	533.285	1.27816	0.00130869	ENSG00000128510	7:+:130293134-130324180	CPA4		ENSG00000104953	89.6765	199.079	-1.15054138680858	0.0397411	ENSG00000104953	19:+:2977446-2995184	TLE6
ENSG00000170873	424.345	174.323	1.28347	0.00869707	ENSG00000170873	8:-:124550790-124728429	MTSS1		ENSG00000172794	90.601	201.142	-1.15061766136203	0.0359796	ENSG00000172794	17:+:74670578-74747335	RAB37
ENSG00000113070	816.333	335.237	1.28398	0.00285395	ENSG00000113070	5:-:140332843-140346631	HBEGF		ENSG00000137834	109.091	242.402	-1.15187108893078	0.025995	ENSG00000137834	15:+:66702228-66782848	SMAD6
ENSG00000186017	450.231	184.638	1.28596	0.00643129	ENSG00000186017	19:-:36445119-36489902	ZNF566		ENSG00000185252	353.159	787.034	-1.15610761052641	0.00810969	ENSG00000185252	22:+:20394115-20408461	ZNF74
ENSG00000082641	9363.34	3834.08	1.28814	4.78578e-05	ENSG00000082641	17:+:48048329-48061487	NFE2L1		MSTRG.17279	280.123	625.088	-1.15799719172762	0.00982451	ENSG00000252714|ENSG00000188549	15:-:40331537-40331648|15:-:40331452-40340967	RNA5SP392|C15orf52
ENSG00000198858	1921.11	781.876	1.29693	0.000364006	ENSG00000198858	19:-:896503-913245	R3HDM4		ENSG00000223745	143.297	319.765	-1.15799719172762	0.0242152	ENSG00000223745	1:-:93262186-93346025	CCDC18-AS1
ENSG00000166250	193.22	78.3939	1.30143	0.023771	ENSG00000166250	11:-:123069865-123195281	CLMP		MSTRG.13661	75.809	169.166	-1.15799719172762	0.039456	-	-	-
ENSG00000251577	2997.23	1207.89	1.31115	0.000277163	ENSG00000251577	4:+:103548745-103624534	RP11-297P16.3		ENSG00000175318	104.468	234.15	-1.16436671660335	0.0262589	ENSG00000175318	15:-:72159807-72197785	GRAMD2
ENSG00000166974	1389.52	557.009	1.31882	0.000945667	ENSG00000166974	18:+:34976928-35143470	MAPRE2		ENSG00000135643	145.146	325.954	-1.1671571910131	0.0197043	ENSG00000135643	12:+:70366276-70434292	KCNMB4
MSTRG.56600	1077.04	430.135	1.32421	0.000780842	ENSG00000147164	X:-:71056332-71073426	SNX12		ENSG00000106133	505.701	1136.71	-1.16850867750622	0.00321395	ENSG00000106133	7:-:72947581-72954790	NSUN5P2
ENSG00000183718	707.242	280.568	1.33386	0.00216187	ENSG00000183718	5:-:181254417-181261139	TRIM52		MSTRG.35458	234.823	528.127	-1.16931250495546	0.0123229	ENSG00000186951	22:+:46150521-46243756	PPARA
MSTRG.37284	815.409	322.859	1.33662	0.0020323	-	-	-		MSTRG.6285	112.789	253.749	-1.16977435950398	0.0226433	ENSG00000151150	10:-:60026298-60733490	ANK3
MSTRG.9024	99.846	39.197	1.34896	0.0460542	-	-	-		ENSG00000143549	4249	9603.25	-1.17639956152767	0.000222264	ENSG00000143549	1:-:154155304-154194648	TPM3
MSTRG.12745	126.656	49.5119	1.35507	0.0448327	-	-	-		ENSG00000149927	202.465	459.017	-1.18087165798021	0.0124914	ENSG00000149927	16:-:30005509-30023270	DOC2A
MSTRG.33779	12821	5002.77	1.35771	1.70985e-05	-	-	-		ENSG00000158186	273.652	621.994	-1.18455801799876	0.00711634	ENSG00000158186	3:+:138347648-138405534	MRAS
ENSG00000033100	1242.53	482.741	1.36396	0.000432768	ENSG00000033100	7:+:151232489-151238827	CHPF2		ENSG00000006831	1985.83	4517.97	-1.18593406823075	0.000450514	ENSG00000006831	12:+:1688574-1788678	ADIPOR2
ENSG00000166908	2132.82	821.073	1.37718	0.00023591	ENSG00000166908	12:+:57591174-57603418	PIP4K2C		MSTRG.32342	64.715	147.504	-1.18858551156105	0.0465146	-	-	-
ENSG00000110931	2063.48	793.223	1.37928	0.000129439	ENSG00000110931	12:-:121237691-121298308	CAMKK2		ENSG00000179387	859.785	1959.85	-1.18869398895054	0.00120808	ENSG00000179387	4:+:140524158-140553770	ELMOD2
MSTRG.42887	469.646	180.512	1.37948	0.00410981	-	-	-		ENSG00000099984	115.562	264.064	-1.19221290706554	0.0238952	ENSG00000099984	22:+:23980058-23983915	GSTT2
MSTRG.13789	679.507	260.969	1.38061	0.00231169	ENSG00000256223|ENSG00000090612|ENSG00000256825	12:+:133130575-133159465|12:+:133181409-133214831|12:+:133130984-133202369	ZNF10|ZNF268|CTD-2140B24.4		ENSG00000143847	174.73	401.253	-1.19938111249274	0.0153928	ENSG00000143847	1:+:203026498-203078740	PPFIA4
ENSG00000151176	3471.5	1319.29	1.3958	6.43198e-05	ENSG00000151176	12:+:113358566-113391625	PLBD2		MSTRG.20968	64.715	149.567	-1.20862326479759	0.0475754	ENSG00000279362|ENSG00000166473	16:-:81170740-81181213|16:-:81100875-81220370	AC092718.1|PKD1L2
ENSG00000171303	86.903	33.008	1.39659	0.0470709	ENSG00000171303	2:+:26692690-26733420	KCNK3		ENSG00000181577	167.334	386.812	-1.20889809002766	0.0134626	ENSG00000181577	6:+:44000580-44005958	C6orf223
ENSG00000074416	600.925	227.961	1.3984	0.00273302	ENSG00000074416	3:-:127689062-127823250	MGLL		ENSG00000173218	1469.95	3403.95	-1.21143645068908	0.000391604	ENSG00000173218	1:+:115641953-115698224	VANGL1
ENSG00000165810	208.937	78.3939	1.41425	0.0113895	ENSG00000165810	5:+:181040225-181061523	BTNL9		ENSG00000109107	801.541	1856.7	-1.21189019972283	0.0010808	ENSG00000109107	17:-:28573115-28577264	ALDOC
ENSG00000137814	1484.75	555.978	1.41712	0.000218246	ENSG00000137814	15:+:42548810-42569994	HAUS2		ENSG00000146278	473.344	1097.51	-1.21327962722881	0.00227811	ENSG00000146278	6:+:89080751-89085160	PNRC1
MSTRG.41723	184.9	69.1104	1.41977	0.0205077	-	-	-		MSTRG.32474	2172.57	5041.97	-1.21458072009399	0.000218117	ENSG00000274322|ENSG00000088832|ENSG00000125775	20:-:1317571-1393096|20:-:1368978-1393172|20:-:1309909-1329239	RP11-314N13.10|FKBP1A|SDCBP2
ENSG00000211460	3821.88	1417.28	1.43116	4.11472e-05	ENSG00000211460	2:+:121737103-121767853	TSN		ENSG00000059804	240.37	558.041	-1.21511416252598	0.00995949	ENSG00000059804	12:-:7919230-7936275	SLC2A3
ENSG00000112531	567.643	210.426	1.43167	0.000928176	ENSG00000112531	6:+:163414000-163578596	QKI		MSTRG.40042	185.824	432.198	-1.21775193424805	0.0103064	ENSG00000072201	4:-:53459301-53701405	LNX1
ENSG00000176040	395.686	146.473	1.43372	0.00336668	ENSG00000176040	3:+:112034843-112081269	TMPRSS7		ENSG00000146386	418.798	978.892	-1.2248942287025	0.00234904	ENSG00000146386	6:+:139028682-139043302	ABRACL
ENSG00000138942	1098.31	405.379	1.43794	0.000539713	ENSG00000138942	22:+:31160183-31207019	RNF185		ENSG00000186577	101.695	238.276	-1.22838651961902	0.0258488	ENSG00000186577	6:-:34246380-34249470	C6orf1
MSTRG.46909	114.638	42.2915	1.43865	0.0364355	-	-	-		ENSG00000126821	539.908	1266.68	-1.23026747821779	0.00134482	ENSG00000126821	14:-:63684214-63728039	SGPP1
MSTRG.55580	18901.4	6953.33	1.44272	3.49762e-06	-	-	-		ENSG00000170917	79.507	186.701	-1.23157832410873	0.0296201	ENSG00000170917	4:-:122888697-122922968	NUDT6
MSTRG.27403	118.336	43.323	1.44969	0.0295094	-	-	-		ENSG00000249565	85.9785	202.174	-1.2335482247348	0.0236707	ENSG00000249565	4:-:78180866-78182046	SERBP1P5
ENSG00000245522	93.3745	34.0395	1.45582	0.0403046	ENSG00000245522	11:-:9754770-9759533	RP11-540A21.2		ENSG00000161533	873.652	2057.84	-1.2359997037289	0.000882096	ENSG00000161533	17:-:75941507-75979363	ACOX1
MSTRG.21733	124.807	45.386	1.45939	0.0236474	-	-	-		ENSG00000103479	665.64	1567.88	-1.2359997037289	0.000935054	ENSG00000103479	16:+:53433977-53491649	RBL2
MSTRG.12589	508.475	183.607	1.46956	0.00171453	ENSG00000139278	12:+:75480680-75503853	GLIPR1		ENSG00000131242	342.989	814.884	-1.24843065817129	0.00264989	ENSG00000131242	17:+:31391624-31538217	RAB11FIP4
ENSG00000172748	137.75	49.5119	1.47621	0.0141617	ENSG00000172748	8:+:232137-247342	ZNF596		MSTRG.49831	83.205	198.048	-1.2511065961191	0.0282492	ENSG00000230316	7:+:122303658-122310077	FEZF1-AS1
ENSG00000126804	1073.34	384.749	1.48012	0.000444775	ENSG00000126804	14:+:64503712-64533690	ZBTB1		ENSG00000169241	427.119	1019.12	-1.25461538189624	0.0019901	ENSG00000169241	1:+:155135344-155138857	SLC50A1
ENSG00000103769	2663.48	954.136	1.48105	2.20449e-05	ENSG00000103769	15:+:65726054-65891991	RAB11A		ENSG00000138780	453.005	1085.14	-1.26027824201736	0.00148364	ENSG00000138780	4:+:105708778-105847728	GSTCD
MSTRG.25148	147.92	52.6064	1.49151	0.0226476	-	-	-		MSTRG.26340	161.787	387.844	-1.26137493157293	0.01131	ENSG00000268087|ENSG00000269427	19:+:16610411-16636531|19:+:16630743-16643942	CTC-429P9.2|CTC-429P9.1
ENSG00000198908	120.185	42.2915	1.50682	0.0178593	ENSG00000198908	X:+:102720688-102753540	BHLHB9		ENSG00000187867	122.034	292.946	-1.26335019187385	0.0160623	ENSG00000187867	19:-:14053365-14059159	PALM3
ENSG00000163376	486.287	170.197	1.5146	0.00146598	ENSG00000163376	3:+:66998307-67011210	KBTBD8		MSTRG.7159	88.752	213.52	-1.26652164850579	0.0229358	ENSG00000075290	10:+:100463041-100483744	WNT8B
MSTRG.50765	76.7335	26.819	1.5166	0.0458296	-	-	-		ENSG00000174032	577.812	1403.87	-1.28073616368217	0.00071047	ENSG00000174032	13:-:45393316-45418455	SLC25A30
MSTRG.27835	451.156	156.788	1.52481	0.00238046	-	-	-		ENSG00000124406	50.8475	123.78	-1.28352807381148	0.0346222	ENSG00000124406	4:-:42408373-42657105	ATP8A1
ENSG00000106261	3624.04	1258.43	1.52598	1.68699e-05	ENSG00000106261	7:+:100015572-100041689	ZKSCAN1		ENSG00000250722	61.017	148.536	-1.28352807381148	0.0378151	ENSG00000250722	5:-:42799880-42887392	SEPP1
ENSG00000197381	966.102	335.237	1.52699	0.000332031	ENSG00000197381	21:+:45073853-45226560	ADARB1		ENSG00000163462	106.317	259.938	-1.28978706428316	0.017321	ENSG00000163462	1:+:155173787-155184971	TRIM46
MSTRG.39048	262.558	90.7719	1.53232	0.00341835	-	-	-		MSTRG.27977	248.69	608.584	-1.2911059734202	0.00334887	ENSG00000204524|ENSG00000268713	19:+:57240685-57255135|19:+:57261354-57262738	ZNF805|CTC-444N24.8
MSTRG.39421	96.148	33.008	1.54244	0.0360769	ENSG00000245748	4:-:7030554-7046231	RP11-367J11.2		ENSG00000071994	816.333	1999.04	-1.29208041949424	0.000375413	ENSG00000071994	6:-:170575295-170584692	PDCD2
ENSG00000156510	123.883	42.2915	1.55054	0.017448	ENSG00000156510	10:+:69220303-69267559	HKDC1		ENSG00000169139	1124.19	2762.35	-1.29700992360835	0.000249116	ENSG00000169139	8:+:48008400-48064708	UBE2V2
ENSG00000139112	616.641	209.394	1.55821	0.000758497	ENSG00000139112	12:+:10212458-10223130	GABARAPL1		ENSG00000131389	1048.38	2579.78	-1.29908160896636	0.00035556	ENSG00000131389	3:+:14402576-14489349	SLC6A6
ENSG00000143337	1599.38	542.568	1.55964	6.43217e-05	ENSG00000143337	1:+:179882042-179925000	TOR1AIP1		ENSG00000135698	750.694	1854.63	-1.30483858005689	0.000340862	ENSG00000135698	16:-:82147798-82170226	MPHOSPH6
ENSG00000103064	3849.62	1300.72	1.5654	6.59308e-06	ENSG00000103064	16:+:68264516-68301823	SLC7A6		MSTRG.54564	46.225	116.559	-1.33431996436809	0.0380006	-	-	-
ENSG00000178150	220.031	74.2679	1.5669	0.00480236	ENSG00000178150	19:+:48172318-48287608	ZNF114		MSTRG.13369	55.47	140.284	-1.33856943736944	0.0282954	-	-	-
MSTRG.53300	226.502	75.2994	1.58882	0.00642218	-	-	-		ENSG00000134698	232.049	586.923	-1.33873848008343	0.00249427	ENSG00000134698	1:+:35808172-35857890	AGO4
ENSG00000140465	155.316	51.5749	1.59046	0.0101493	ENSG00000140465	15:-:74719542-74725610	CYP1A1		MSTRG.46276	47.1495	119.654	-1.3435528448837	0.0388482	ENSG00000260645|ENSG00000233967	6:+:80466958-80469080|6:+:80443344-80465927	RP11-250B2.5|RP11-250B2.3
MSTRG.14992	77.658	25.7875	1.59046	0.0335696	-	-	-		ENSG00000198324	168.259	428.072	-1.34717007776321	0.0039439	ENSG00000198324	12:-:111360651-111369121	FAM109A
MSTRG.45018	93.3745	30.945	1.59332	0.029969	ENSG00000229931	6:+:16761138-16762652	RP1-151F17.1		ENSG00000142621	54.5455	139.252	-1.35216973941661	0.029563	ENSG00000142621	1:+:15247272-15400283	FHAD1
MSTRG.24232	399.384	131	1.60821	0.00149773	ENSG00000262831	17:+:81843165-81843958	RP11-498C9.2		ENSG00000183508	48.074	122.748	-1.35237523689447	0.0326267	ENSG00000183508	1:+:117605934-117628372	FAM46C
MSTRG.20011	223.729	73.2364	1.61112	0.0051577	-	-	-		ENSG00000058056	881.973	2256.92	-1.35554875851467	0.000165668	ENSG00000058056	3:+:179652755-179789401	USP13
ENSG00000134245	208.012	68.0789	1.61139	0.00625855	ENSG00000134245	1:+:112466541-112530165	WNT2B		ENSG00000145358	139.599	357.93	-1.35838430498081	0.0067155	ENSG00000145358	4:-:100185870-100190782	DDIT4L
ENSG00000173402	6229.28	2029.99	1.61759	1.62721e-06	ENSG00000173402	3:+:49468703-49535618	DAG1		ENSG00000116761	89.6765	230.024	-1.3589842494608	0.0107965	ENSG00000116761	1:+:70411218-70439851	CTH
ENSG00000180694	2844.69	917.003	1.63327	4.45652e-06	ENSG00000180694	8:-:90621995-90791632	TMEM64		ENSG00000159753	164.561	423.946	-1.36525834444291	0.0029895	ENSG00000159753	16:+:67644919-67657569	CARMIL2
ENSG00000196378	115.562	37.134	1.63786	0.011479	ENSG00000196378	8:-:144773114-144787345	ZNF34		ENSG00000181513	64.715	167.103	-1.36856417766728	0.0221843	ENSG00000181513	17:+:45132600-45144181	ACBD4
ENSG00000233559	549.153	176.386	1.63847	0.00072392	ENSG00000233559	7:+:130853720-130928649	AC016831.7		MSTRG.33521	1385.83	3601.99	-1.3780503674092	5.85058e-05	ENSG00000215440|ENSG00000124222|ENSG00000254995	20:+:58689131-58719238|20:+:58651253-58679526|20:+:58651434-58715410	NPEPL1|STX16|STX16-NPEPL1
MSTRG.16864	73.96	23.7245	1.64037	0.0370254	-	-	-		ENSG00000162496	27.735	72.2049	-1.38038961306407	0.0420296	ENSG00000162496	1:-:12567910-12617731	DHRS3
ENSG00000174928	232.049	74.2679	1.64362	0.00279077	ENSG00000174928	3:-:155762617-155806351	C3orf33		ENSG00000197444	167.334	443.545	-1.40634415423388	0.00256095	ENSG00000197444	10:-:49734643-49762379	OGDHL
MSTRG.11857	119.26	38.1655	1.64378	0.0141978	ENSG00000258057	12:+:49828542-49841143	BCDIN3D-AS1		ENSG00000183760	41.6025	110.37	-1.4076110817991	0.0354999	ENSG00000183760	19:+:39083913-39111493	ACP7
ENSG00000122068	3887.52	1236.77	1.65228	1.42704e-06	ENSG00000122068	3:+:197737179-197787596	FYTTD1		ENSG00000137710	1944.22	5159.56	-1.40805339917681	1.91262e-05	ENSG00000137710	11:-:110174880-110296722	RDX
MSTRG.26535	1057.63	335.237	1.65758	0.00010707	ENSG00000268357|ENSG00000160352	19:+:21123817-21124188|19:+:21082159-21125270	VN1R81P|ZNF714		ENSG00000133195	527.889	1402.84	-1.41004119250248	0.000277742	ENSG00000133195	17:-:72645949-73092712	SLC39A11
MSTRG.42885	88.752	27.8505	1.67208	0.0274836	-	-	-		ENSG00000151414	801.541	2133.14	-1.41212947882072	0.000170795	ENSG00000151414	1:+:198156963-198322420	NEK7
MSTRG.24783	135.901	42.2915	1.68412	0.00872283	-	-	-		ENSG00000187634	81.356	217.646	-1.41966476179751	0.0119013	ENSG00000187634	1:+:923928-944581	SAMD11
ENSG00000119862	941.141	291.914	1.68887	8.24167e-05	ENSG00000119862	2:+:64453969-64461381	LGALSL		MSTRG.1644	352.234	942.79	-1.42040035929237	0.000552561	ENSG00000230896|ENSG00000197429	1:-:45694684-45697075|1:-:45694324-45750650	RP11-767N6.7|IPP
MSTRG.29876	53.621	16.504	1.69998	0.0463323	-	-	-		ENSG00000272913	36.98	99.0239	-1.42103159756142	0.0392643	ENSG00000272913	2:-:95525109-95526702	RP11-440D17.3
ENSG00000138092	2632.98	803.538	1.71226	4.05967e-06	ENSG00000138092	2:+:24793136-24822376	CENPO		MSTRG.32909	56.3945	151.63	-1.4269321990011	0.0195152	-	-	-
ENSG00000153714	246.841	75.2994	1.71287	0.00250878	ENSG00000153714	9:+:12775021-12822131	LURAP1L		ENSG00000120833	269.954	726.175	-1.4276042514849	0.00143663	ENSG00000120833	12:+:93569814-93583487	SOCS2
ENSG00000168301	473.344	143.378	1.72306	0.000451932	ENSG00000168301	3:+:58492114-58502360	KCTD6		ENSG00000089356	28.6595	77.3624	-1.43261957183663	0.0430606	ENSG00000089356	19:+:35115879-35124324	FXYD3
MSTRG.19849	54.5455	16.504	1.72465	0.0395112	-	-	-		ENSG00000173825	27.735	75.2994	-1.44093115499912	0.0439283	ENSG00000173825	11:+:65354767-65357613	TIGD3
ENSG00000278299	78.5825	23.7245	1.72783	0.0150574	ENSG00000278299	17:-:38057693-38068592	TBC1D3C		MSTRG.31398	36.98	101.087	-1.45077894095547	0.0395484	-	-	-
MSTRG.71	803.39	242.402	1.7287	0.000124594	ENSG00000269981|ENSG00000241860|ENSG00000239906	1:-:137682-137965|1:-:141474-173862|1:-:139790-140339	RP11-34P13.16|RP11-34P13.13|RP11-34P13.14		MSTRG.1489	47.1495	128.937	-1.45135613441821	0.0371974	-	-	-
MSTRG.27563	605.547	182.575	1.72975	0.000121204	ENSG00000197813|ENSG00000063127	19:-:49331617-49340303|19:-:49289638-49325225	CTC-301O7.4|SLC6A16		ENSG00000196159	81.356	222.804	-1.45345307525379	0.0103143	ENSG00000196159	4:+:125316399-125492932	FAT4
ENSG00000041982	150.693	45.386	1.7313	0.00812824	ENSG00000041982	9:-:115019578-115118257	TNC		ENSG00000182220	474.268	1304.85	-1.46010384570224	0.000279754	ENSG00000182220	X:+:40579372-40606848	ATP6AP2
MSTRG.41726	82.2805	24.756	1.73277	0.0344708	-	-	-		MSTRG.43356	755.316	2082.6	-1.46323011891341	5.1265e-05	ENSG00000197744	5:+:118973796-118974122	PTMAP2
ENSG00000177374	178.428	53.6379	1.73402	0.00332577	ENSG00000177374	17:+:2054154-2063241	HIC1		ENSG00000095209	208.937	586.923	-1.49010307161902	0.000405854	ENSG00000095209	9:+:105694544-105776612	TMEM38B
MSTRG.54361	69.3375	20.63	1.74889	0.0287192	ENSG00000229065	9:+:95113708-95114461	RP11-80I15.4		MSTRG.6152	24.9615	70.1419	-1.49057253081449	0.0437491	ENSG00000204175	10:-:46549044-46555530	GPRIN2
MSTRG.53739	128.505	38.1655	1.75149	0.00777183	-	-	-		ENSG00000277196	38.829	109.339	-1.49360022351206	0.0249595	ENSG00000277196	KI270734.1:-:138082-161852	AC007325.2
MSTRG.21205	48.9985	14.441	1.76257	0.0461828	ENSG00000256982	16:-:89046172-89052965	CTD-2555A7.2		ENSG00000002834	3007.4	8480.98	-1.49571574125043	2.84149e-06	ENSG00000002834	17:+:38869859-38921770	LASP1
MSTRG.13663	269.954	79.4254	1.76504	0.00106742	ENSG00000256001	12:-:127145072-127146532	RP11-575F12.2		ENSG00000090857	1616.95	4577.79	-1.50137657000298	7.16527e-06	ENSG00000090857	16:+:70113626-70162537	PDPR
ENSG00000124813	151.618	44.3545	1.77329	0.00319954	ENSG00000124813	6:+:45328157-45664349	RUNX2		ENSG00000215045	29.584	84.5829	-1.51554919634571	0.0331302	ENSG00000215045	7:-:6497462-6551436	GRID2IP
ENSG00000144677	1113.1	324.922	1.77641	2.27142e-05	ENSG00000144677	3:+:37861960-37984469	CTDSPL		ENSG00000139211	36.0555	103.15	-1.5164511626401	0.0230679	ENSG00000139211	12:-:47075707-47079951	AMIGO2
ENSG00000172771	63.7905	18.567	1.7806	0.0434	ENSG00000172771	3:-:129401321-129428651	EFCAB12		ENSG00000117697	404.931	1160.44	-1.51891941823085	0.000116428	ENSG00000117697	1:-:212726153-212791782	NSL1
MSTRG.54614	930.047	267.158	1.79961	5.37908e-05	-	-	-		ENSG00000125510	26.8105	77.3624	-1.52883488709593	0.0354937	ENSG00000125510	20:+:64080173-64100643	OPRL1
MSTRG.18616	504.777	143.378	1.81582	0.00026968	-	-	-		ENSG00000107159	24.9615	72.2049	-1.53239270650912	0.0413768	ENSG00000107159	9:+:35673856-35681159	CA9
MSTRG.4465	50.8475	14.441	1.81601	0.0466184	-	-	-		MSTRG.28046	50.8475	148.536	-1.54656247964528	0.0130117	ENSG00000268230|ENSG00000121410|ENSG00000174586	19:-:58346854-58362751|19:-:58345178-58353499|19:-:58354357-58362848	CTD-2619J13.8|A1BG|ZNF497
MSTRG.7876	120.185	34.0395	1.81998	0.00377809	-	-	-		MSTRG.6446	98.9215	289.851	-1.5509565255474	0.00391329	-	-	-
ENSG00000171302	4751.01	1345.07	1.82055	2.14065e-07	ENSG00000171302	17:-:78991717-79009867	CANT1		MSTRG.28549	3039.76	8924.53	-1.55382055800792	1.15877e-06	ENSG00000213639|ENSG00000163806	2:+:28751640-28802940|2:+:28782517-28850611	PPP1CB|SPDYA
ENSG00000106692	1549.46	437.356	1.82489	4.17378e-06	ENSG00000106692	9:+:105558130-105641118	FKTN		MSTRG.6853	576.888	1693.72	-1.55383338464318	6.50375e-05	ENSG00000107798	10:-:89213569-89414557	LIPA
ENSG00000008086	280.123	78.3939	1.83725	0.000504828	ENSG00000008086	X:+:18425583-18653629	CDKL5		MSTRG.10840	27.735	81.4884	-1.55488734429621	0.0433317	-	-	-
MSTRG.46119	48.074	13.4095	1.842	0.045418	-	-	-		ENSG00000164494	229.276	677.695	-1.56355044166308	0.000486758	ENSG00000164494	6:-:107152557-107459564	PDSS2
MSTRG.29071	89.6765	24.756	1.85695	0.01839	-	-	-		ENSG00000122958	973.498	2877.88	-1.56375687741846	1.07718e-05	ENSG00000122958	10:+:69123512-69172861	VPS26A
MSTRG.16355	1683.51	463.143	1.86195	1.54704e-06	ENSG00000198894|ENSG00000259164|ENSG00000165548	14:+:77098097-77117287|14:+:77098311-77225462|14:+:77116568-77259495	CIPC|RP11-463C8.4|TMEM63C		ENSG00000263874	26.8105	79.4254	-1.56680273729495	0.0341863	ENSG00000263874	17:+:38925168-38929384	LINC00672
MSTRG.11162	52.6965	14.441	1.86754	0.0417324	-	-	-		ENSG00000090238	29.584	87.6774	-1.56738812786532	0.0275833	ENSG00000090238	16:-:30092314-30096915	YPEL3
ENSG00000133055	79.507	21.6615	1.87595	0.0248788	ENSG00000133055	1:-:203167811-203175813	MYBPH		ENSG00000115364	997.535	2966.59	-1.5723660026789	8.68912e-06	ENSG00000115364	2:+:75646783-75690851	MRPL19
ENSG00000116731	1163.02	313.576	1.89099	3.80086e-06	ENSG00000116731	1:+:13700198-13825079	PRDM2		MSTRG.5182	19.4145	57.7639	-1.57303469100647	0.0483927	-	-	-
MSTRG.50596	53.621	14.441	1.89263	0.0306171	ENSG00000253166	8:-:202660-202897	RP11-585F1.6		ENSG00000254815	39.7535	118.622	-1.5772224879699	0.0153212	ENSG00000254815	11:+:557595-560107	RP11-496I9.1
ENSG00000187372	53.621	14.441	1.89263	0.0395812	ENSG00000187372	5:+:141213919-141218979	PCDHB13		ENSG00000173011	354.083	1062.44	-1.58522523187325	0.000166601	ENSG00000173011	4:+:7041899-7057952	TADA2B
ENSG00000055070	7096.46	1897.96	1.90265	6.40098e-09	ENSG00000055070	1:+:16352575-16398145	SZRD1		ENSG00000152642	407.704	1226.45	-1.58889534591576	0.000125635	ENSG00000152642	3:+:32105689-32168713	GPD1L
MSTRG.32327	220.955	57.7639	1.93551	0.000513344	-	-	-		MSTRG.55542	3190.45	9613.57	-1.59131267283375	7.03957e-07	-	-	-
ENSG00000163406	86.903	22.693	1.93716	0.0130899	ENSG00000163406	3:+:121894089-121944102	SLC15A2		ENSG00000260563	34.2065	103.15	-1.5924000158734	0.0198274	ENSG00000260563	17:+:82293716-82294910	RP13-516M14.1
MSTRG.51403	67.4885	17.5355	1.94436	0.0199372	ENSG00000253667	8:+:53971231-53974210	RP11-30L15.4		MSTRG.26527	53.621	161.945	-1.59463694549168	0.0103196	-	-	-
MSTRG.31181	51.772	13.4095	1.94892	0.0344127	-	-	-		MSTRG.52863	36.0555	109.339	-1.60051542742857	0.0207649	-	-	-
ENSG00000143190	2436.98	626.12	1.96058	2.67686e-07	ENSG00000143190	1:+:167220829-167427345	POU2F1		MSTRG.24078	1427.43	4329.2	-1.60068290234545	2.83142e-06	ENSG00000178404|ENSG00000035862	17:-:78870910-78903217|17:-:78852977-78925387	CEP295NL|TIMP2
ENSG00000160712	1622.5	416.726	1.96105	1.34189e-06	ENSG00000160712	1:+:154405193-154469450	IL6R		ENSG00000165730	30.5085	93.8664	-1.62139771256787	0.0229573	ENSG00000165730	10:+:68827541-68895432	STOX1
MSTRG.42375	52.6965	13.4095	1.97445	0.0277069	-	-	-		ENSG00000164125	51.772	159.882	-1.62676667494426	0.00780077	ENSG00000164125	4:-:158124474-158173318	FAM198B
MSTRG.52408	717.412	179.481	1.99897	9.02891e-06	ENSG00000279535|ENSG00000177570	8:-:118189455-118189970|8:-:118189459-118621995	AC113188.2|SAMD12		MSTRG.3795	139.599	431.167	-1.62695158448343	0.000309793	ENSG00000185630	1:+:164555584-164899296	PBX1
MSTRG.30567	49.923	12.378	2.01193	0.0236908	-	-	-		MSTRG.55306	24.037	74.2679	-1.62748247502884	0.0360616	-	-	-
MSTRG.36097	58.2435	14.441	2.01193	0.0262449	-	-	-		ENSG00000166681	551.926	1712.29	-1.63337759669711	1.71075e-05	ENSG00000166681	X:+:103376340-103378077	BEX3
MSTRG.25147	41.6025	10.315	2.01193	0.0446859	-	-	-		ENSG00000148225	73.96	231.056	-1.64342401889787	0.0029288	ENSG00000148225	9:-:113313222-113340298	WDR31
MSTRG.1145	46.225	11.3465	2.02643	0.0302196	-	-	-		ENSG00000177853	1075.19	3370.94	-1.64855407840009	2.62849e-06	ENSG00000177853	10:+:96129715-96205288	ZNF518A
ENSG00000166225	1228.66	298.103	2.0432	1.7757e-06	ENSG00000166225	12:+:69470349-69579789	FRS2		MSTRG.46826	835.748	2651.98	-1.66593212414609	2.99684e-06	ENSG00000047932|ENSG00000282218|ENSG00000047936	6:-:117560269-117602542|6:-:117318211-117573571|6:-:117288300-117425855	GOPC|RP1-179P9.3|ROS1
MSTRG.37525	42.527	10.315	2.04364	0.0444361	-	-	-		ENSG00000162976	81.356	258.906	-1.6701091270411	0.000967431	ENSG00000162976	2:+:11155198-11178874	PQLC3
MSTRG.45378	217.257	52.6064	2.04609	0.000916565	ENSG00000272540	6:-:30723105-30723877	XXbac-BPG252P9.9		ENSG00000069812	179.353	571.45	-1.67182651558968	0.000157912	ENSG00000069812	1:-:6412418-6424670	HES2
MSTRG.10104	55.47	13.4095	2.04845	0.0243764	-	-	-		ENSG00000197172	54.5455	175.355	-1.68474507850348	0.00335382	ENSG00000197172	X:-:152766136-152769747	MAGEA6
MSTRG.36288	38.829	9.28349	2.0644	0.0452785	-	-	-		ENSG00000135932	1442.22	4644.84	-1.68733764031986	5.35439e-07	ENSG00000135932	2:+:230712845-230821075	CAB39
MSTRG.55485	289.368	69.1104	2.06593	8.16107e-05	-	-	-		MSTRG.24413	18.49	59.8269	-1.69405009196783	0.0392513	ENSG00000079101|ENSG00000266456	18:+:596988-650334|18:+:650229-652843	CLUL1|RP11-806L2.2
MSTRG.55558	200.616	47.4489	2.07999	0.000230163	-	-	-		ENSG00000237452	31.433	102.118	-1.69989097055689	0.0141339	ENSG00000237452	19:+:45733251-45764534	BHMG1
ENSG00000186847	17.5655	4.126	2.08993	0.0460361	ENSG00000186847	17:-:41582279-41586921	KRT14		MSTRG.2116	45.3005	147.504	-1.7031586843908	0.00718056	-	-	-
ENSG00000132819	1862.87	437.356	2.09065	3.36026e-08	ENSG00000132819	20:+:57391407-57409333	RBM38		MSTRG.55541	7742.69	25237.7	-1.70467331361644	3.84077e-08	-	-	-
MSTRG.7698	57.319	13.4095	2.09576	0.0310021	-	-	-		MSTRG.9632	17.5655	57.7639	-1.71742460034164	0.0373158	-	-	-
ENSG00000130294	44.376	10.315	2.10504	0.0390082	ENSG00000130294	2:-:240713764-240820308	KIF1A		ENSG00000223764	44.376	146.473	-1.72278181051115	0.00796592	ENSG00000223764	1:-:916865-921016	RP11-54O7.3
ENSG00000256916	44.376	10.315	2.10504	0.0390082	ENSG00000256916	11:+:102606916-102628070	RP11-817J15.2		ENSG00000077274	23.1125	76.3309	-1.72359436758185	0.0236872	ENSG00000077274	X:-:111245103-111270523	CAPN6
ENSG00000197915	85.054	19.5985	2.11764	0.00338306	ENSG00000197915	1:-:152212082-152224193	HRNR		ENSG00000224114	66.564	222.804	-1.74295969244878	0.00115271	ENSG00000224114	1:-:206695837-206696269	RP11-343H5.4
ENSG00000137674	98.9215	22.693	2.12404	0.00658048	ENSG00000137674	11:-:102576835-102625332	MMP20		MSTRG.42672	17.5655	58.7954	-1.74295969244878	0.0404499	-	-	-
ENSG00000178460	36.0555	8.25199	2.12741	0.0293021	ENSG00000178460	8:+:66870749-66922048	MCMDC2		ENSG00000176678	61.017	206.3	-1.75745926214389	0.00275395	ENSG00000176678	16:+:86576368-86582160	FOXL1
MSTRG.22697	128.505	28.882	2.15359	0.00197398	-	-	-		ENSG00000146242	594.453	2017.61	-1.76301291935191	6.73675e-06	ENSG00000146242	6:+:82363206-82370828	TPBG
MSTRG.40234	36.98	8.25199	2.16393	0.0497383	-	-	-		ENSG00000142606	17.5655	59.8269	-1.76805067341161	0.0389027	ENSG00000142606	1:-:2590639-2632990	MMEL1
ENSG00000167487	842.219	185.67	2.18146	1.4132e-06	ENSG00000167487	19:+:18636965-18671714	KLHL26		MSTRG.3642	17.5655	59.8269	-1.76805067341161	0.0393821	-	-	-
ENSG00000119401	1530.05	337.3	2.18147	1.3774e-07	ENSG00000119401	9:+:116687302-116701300	TRIM32		ENSG00000114439	1395.07	4782.03	-1.77728495220741	1.29984e-07	ENSG00000114439	3:+:107522936-107811324	BBX
ENSG00000131115	756.241	166.071	2.18704	1.13024e-06	ENSG00000131115	19:+:44207547-44237268	ZNF227		ENSG00000164056	24.037	82.5199	-1.77948556847389	0.0145369	ENSG00000164056	4:+:123396795-123403760	SPRY1
ENSG00000138829	42.527	9.28349	2.19564	0.0391244	ENSG00000138829	5:-:128257909-128659185	FBN2		ENSG00000251562	2950.08	10146.9	-1.78220698556253	4.81429e-08	ENSG00000251562	11:+:65497762-65506516	MALAT1
MSTRG.29981	42.527	9.28349	2.19564	0.0391244	-	-	-		ENSG00000130772	169.183	582.797	-1.78440441074613	0.00022427	ENSG00000130772	1:+:28329002-28335967	MED18
MSTRG.45249	37.9045	8.25199	2.19955	0.0494877	-	-	-		ENSG00000196668	50.8475	175.355	-1.78602841434067	0.00303135	ENSG00000196668	12:+:116533422-116536518	LINC00173
MSTRG.39848	96.148	20.63	2.22051	0.00457101	-	-	-		MSTRG.11063	89.6765	309.45	-1.78690304003638	0.00082047	ENSG00000255819|ENSG00000183542|ENSG00000213809	12:-:10372353-10410146|12:-:10407382-10409757|12:-:10372353-10391874	KLRC4-KLRK1|KLRC4|KLRK1
MSTRG.50302	406.78	86.6459	2.23105	1.83368e-05	-	-	-		MSTRG.591	48.9985	169.166	-1.78762874178251	0.00278457	-	-	-
MSTRG.50767	38.829	8.25199	2.23432	0.0305933	-	-	-		ENSG00000139531	196.918	681.821	-1.79179403300948	0.000112335	ENSG00000139531	12:+:55997180-56006641	SUOX
ENSG00000134548	107.242	22.693	2.24055	0.00330146	ENSG00000134548	12:+:21526307-21537377	SPX		ENSG00000239440	43.4515	150.599	-1.79323289893	0.00707916	ENSG00000239440	3:+:81986138-82463675	RP11-260O18.1
ENSG00000253972	83.205	17.5355	2.24639	0.00417397	ENSG00000253972	8:-:119215111-119246848	RP11-4K16.2		MSTRG.14591	24.9615	86.6459	-1.79542711234292	0.0149881	-	-	-
MSTRG.33434	44.376	9.28349	2.25704	0.0338548	-	-	-		ENSG00000145103	27.735	96.9609	-1.80569544779674	0.00982267	ENSG00000145103	3:-:121987323-122022204	ILDR1
ENSG00000263013	84.1295	17.5355	2.26233	0.00402021	ENSG00000263013	16:-:10938886-10940044	RP11-876N24.5		MSTRG.44820	15.7165	55.7009	-1.82542185264075	0.0378762	ENSG00000272142	6:+:5029972-5043449	RP11-428J1.5
MSTRG.7248	35.131	7.22049	2.28258	0.0380673	-	-	-		ENSG00000237686	53.621	190.827	-1.83139765711636	0.0020334	ENSG00000237686	6:-:43995723-44074652	RP5-1120P11.1
ENSG00000057657	160.863	33.008	2.28495	0.000261913	ENSG00000057657	6:+:106086320-106109939	PRDM1		ENSG00000279452	12.943	46.4174	-1.84249536599969	0.0473007	ENSG00000279452	19:+:2949035-2950644	AC006277.3
MSTRG.45652	45.3005	9.28349	2.28679	0.0341756	-	-	-		ENSG00000157600	224.653	807.664	-1.84605318541288	8.65627e-06	ENSG00000157600	X:+:110002631-110182734	TMEM164
ENSG00000186081	20.339	4.126	2.30143	0.027682	ENSG00000186081	12:-:52514575-52520687	KRT5		MSTRG.284	19.4145	70.1419	-1.8531426101992	0.028811	-	-	-
MSTRG.4556	36.0555	7.22049	2.32005	0.0490815	-	-	-		MSTRG.27500	14.792	53.6379	-1.85843690986872	0.0322714	-	-	-
MSTRG.54610	93.3745	18.567	2.33029	0.00371759	-	-	-		ENSG00000112183	64.715	235.182	-1.8616041889474	0.00114151	ENSG00000112183	6:+:17281346-17293875	RBM24
ENSG00000169871	1094.61	217.646	2.33036	2.02276e-07	ENSG00000169871	7:+:101085439-101097967	TRIM56		ENSG00000180921	2522.04	9193.75	-1.86606465326002	1.70536e-08	ENSG00000180921	8:-:143723933-143733801	FAM83H
MSTRG.40858	57.319	11.3465	2.33677	0.0163466	-	-	-		ENSG00000226950	178.428	650.876	-1.86703634944209	8.96549e-05	ENSG00000226950	4:+:52712404-52720351	DANCR
ENSG00000188766	161.787	31.9765	2.33902	0.000226443	ENSG00000188766	19:+:38388421-38399587	SPRED3		ENSG00000171227	32.3575	118.622	-1.87420422572703	0.00501054	ENSG00000171227	2:+:119429901-119438520	TMEM37
MSTRG.48657	36.98	7.22049	2.35658	0.0441587	-	-	-		MSTRG.11062	50.8475	188.764	-1.89233731648701	0.00214682	ENSG00000245648	12:+:10363769-10398506	RP11-277P12.20
MSTRG.6241	42.527	8.25199	2.36556	0.0207633	-	-	-		ENSG00000180066	13.8675	51.5749	-1.89496278589383	0.0278246	ENSG00000180066	10:+:132444327-132449408	C10orf91
MSTRG.41135	42.527	8.25199	2.36556	0.0401785	-	-	-		ENSG00000067064	1347.92	5026.49	-1.898816694593	3.16855e-08	ENSG00000067064	10:-:1039908-1049170	IDI1
ENSG00000163216	48.074	9.28349	2.37252	0.0154951	ENSG00000163216	1:-:153039725-153041931	SPRR2D		MSTRG.7669	23.1125	86.6459	-1.90645842473166	0.0103583	-	-	-
MSTRG.38567	70.262	13.4095	2.38949	0.00379252	-	-	-		ENSG00000131979	247.766	934.538	-1.91527524131609	1.33062e-05	ENSG00000131979	14:-:54842008-54902852	GCH1
ENSG00000178295	3110.02	593.112	2.39055	1.67531e-10	ENSG00000178295	2:+:17753858-17788941	GEN1		ENSG00000247095	36.0555	136.158	-1.91698909222383	0.00363018	ENSG00000247095	11:-:565660-568457	MIR210HG
MSTRG.39095	37.9045	7.22049	2.3922	0.0385381	-	-	-		ENSG00000050438	27.735	105.213	-1.9235319380906	0.00532943	ENSG00000050438	12:+:51391317-51515763	SLC4A8
MSTRG.29102	54.5455	10.315	2.40272	0.0178222	-	-	-		ENSG00000268001	15.7165	59.8269	-1.92851534560486	0.0236261	ENSG00000268001	19:+:48255675-48258199	CARD8-AS1
MSTRG.28493	38.829	7.22049	2.42697	0.0451956	-	-	-		ENSG00000168152	47.1495	182.575	-1.95317739983913	0.0020063	ENSG00000168152	4:+:82900684-82919969	THAP9
MSTRG.21537	28.6595	5.15749	2.47427	0.046666	-	-	-		MSTRG.37223	15.7165	60.8584	-1.95317739983913	0.0275176	-	-	-
MSTRG.50114	81.356	14.441	2.49408	0.00305145	ENSG00000198074	7:+:134527592-134541408	AKR1B10		MSTRG.48937	152.542	593.112	-1.95909312331355	2.1073e-05	ENSG00000189143	7:+:73799542-73832693	CLDN4
MSTRG.42261	35.131	6.18899	2.50497	0.0336221	-	-	-		ENSG00000063322	331.895	1302.78	-1.97279608169212	1.16535e-06	ENSG00000063322	19:+:39391303-39400637	MED29
MSTRG.10742	29.584	5.15749	2.52007	0.0481683	-	-	-		ENSG00000113389	12.943	51.5749	-1.99449845944474	0.0231349	ENSG00000113389	5:+:32689070-32791724	NPR3
ENSG00000119729	2323.27	388.875	2.57878	1.05626e-11	ENSG00000119729	2:+:46541806-46583121	RHOQ		MSTRG.53830	12.943	51.5749	-1.99449845944474	0.0451212	-	-	-
MSTRG.34460	173.806	28.882	2.58924	3.62871e-05	ENSG00000236540|ENSG00000268292	22:-:20058030-20070569|22:-:20064552-20065705	AC006547.13|AC006547.15		MSTRG.2869	1544.84	6169.39	-1.99767217593379	2.05198e-09	ENSG00000213281	1:-:114704469-114716894	NRAS
MSTRG.42373	68.413	11.3465	2.59202	0.00343371	ENSG00000164509	5:+:55851379-55922853	IL31RA		MSTRG.55496	4.6225	5600.01	-10.2425398653695	2.95675e-67	-	-	-
ENSG00000169508	49.923	8.25199	2.59689	0.0106303	ENSG00000169508	13:-:99294530-99307405	GPR183		ENSG00000185168	9.245	37.134	-2.00599409828257	0.0349911	ENSG00000185168	17:-:81303771-81309248	LINC00482
ENSG00000148346	57.319	9.28349	2.62627	0.00510729	ENSG00000148346	9:+:128149071-128153455	LCN2		MSTRG.41538	27.735	112.433	-2.01929092089603	0.0037138	-	-	-
MSTRG.12371	38.829	6.18899	2.64936	0.017802	-	-	-		MSTRG.22966	23.1125	93.8664	-2.02193564215159	0.00443641	ENSG00000214447|ENSG00000167131	17:+:44899712-44905390|17:+:44899142-44905390	FAM187A|CCDC103
ENSG00000137699	67.4885	10.315	2.7099	0.000617159	ENSG00000137699	11:-:120111275-120185529	TRIM29		ENSG00000100060	25.886	105.213	-2.02306761164151	0.00336699	ENSG00000100060	22:-:37469063-37486401	MFNG
MSTRG.54613	88.752	13.4095	2.72653	0.0018087	-	-	-		MSTRG.22136	24.037	97.9924	-2.02741308191748	0.00562353	ENSG00000266202|ENSG00000007171|ENSG00000232859	17:-:27798806-27893365|17:-:27756766-27800499|17:-:27878314-27894752	RP1-66C13.4|NOS2|LYRM9
MSTRG.6972	34.2065	5.15749	2.72953	0.0222615	-	-	-		ENSG00000225077	13.8675	56.7324	-2.03246630964376	0.0307279	ENSG00000225077	1:+:6236240-6239444	LINC00337
MSTRG.24042	63.7905	9.28349	2.7806	0.00559574	-	-	-		ENSG00000198585	235.747	975.798	-2.04934012820816	3.98232e-06	ENSG00000198585	3:+:131381671-131388830	NUDT16
MSTRG.32255	28.6595	4.126	2.7962	0.0441969	-	-	-		MSTRG.52960	12.943	53.6379	-2.05108198781111	0.025876	-	-	-
MSTRG.46164	36.0555	5.15749	2.80548	0.0174365	-	-	-		ENSG00000188897	34.2065	142.347	-2.05706828287684	0.00153583	ENSG00000188897	16:-:11359845-11523588	CTD-3088G3.8
MSTRG.14848	9912.49	1411.09	2.81244	2.16616e-16	ENSG00000275216	13:+:109269634-109273838	RP11-54H7.4		ENSG00000141576	13.8675	57.7639	-2.05846151817671	0.0228993	ENSG00000141576	17:-:76142453-76240373	RNF157
ENSG00000135929	58.2435	8.25199	2.81928	0.00462939	ENSG00000135929	2:+:218781749-218815293	CYP27A1		MSTRG.55358	7.396	30.945	-2.06488778733614	0.0429368	ENSG00000274356	9:-:136728953-136729855	RP11-216L13.21
MSTRG.4917	29.584	4.126	2.842	0.0282472	-	-	-		MSTRG.50242	12.0185	51.5749	-2.10141366336126	0.0239868	-	-	-
MSTRG.4951	37.9045	5.15749	2.87763	0.0224773	-	-	-		MSTRG.48779	12.0185	52.6064	-2.12998281555803	0.0205413	-	-	-
MSTRG.8872	30.5085	4.126	2.8864	0.0314006	ENSG00000183134|ENSG00000256813	11:-:60850940-60855971|11:-:60841806-60851081	PTGDR2|RP11-804A23.4		MSTRG.26166	451.156	2006.27	-2.15281429403829	2.73507e-08	ENSG00000008441	19:+:12995608-13098796	NFIX
MSTRG.50544	46.225	6.18899	2.9009	0.00581137	ENSG00000236018	7:-:157197600-157198511	RP4-814D15.1		MSTRG.38202	13.8675	61.8899	-2.15799719172762	0.0134307	-	-	-
ENSG00000280055	31.433	4.126	2.92947	0.0131415	ENSG00000280055	8:-:127946559-127948723	TMEM75		MSTRG.8821	9.245	41.26	-2.15799719172762	0.0394808	-	-	-
MSTRG.55425	31.433	4.126	2.92947	0.0188716	-	-	-		ENSG00000186648	11.094	50.5434	-2.18774453512168	0.0100262	ENSG00000186648	14:+:24052000-24069728	CARMIL3
MSTRG.1427	39.7535	5.15749	2.94634	0.010043	-	-	-		ENSG00000281358	11.094	50.5434	-2.18774453512168	0.0246002	ENSG00000281358	3:+:50337511-50338300	RASSF1-AS1
MSTRG.24400	32.3575	4.126	2.97129	0.0177437	-	-	-		ENSG00000151062	9.245	42.2915	-2.19362110145834	0.030269	ENSG00000151062	12:-:1791957-1918836	CACNA2D4
MSTRG.9355	32.3575	4.126	2.97129	0.0190962	ENSG00000255306	11:-:68024809-68030461	RP5-901A4.1		ENSG00000122203	561.171	2583.9	-2.20303937355451	2.7408e-09	ENSG00000122203	5:-:176346061-176361968	KIAA1191
ENSG00000278921	24.9615	3.0945	3.01193	0.0299258	ENSG00000278921	5:+:112419583-112420978	EPB41L4A-AS2		ENSG00000171161	237.596	1128.46	-2.2477696653263	4.34984e-08	ENSG00000171161	1:+:248838210-248849517	ZNF672
MSTRG.2640	24.9615	3.0945	3.01193	0.0397495	-	-	-		MSTRG.49596	6.4715	30.945	-2.25753286527854	0.0402731	-	-	-
MSTRG.46928	24.9615	3.0945	3.01193	0.0481221	-	-	-		ENSG00000260588	12.0185	57.7639	-2.26491239564414	0.0149438	ENSG00000260588	8:-:41828165-41829934	RP11-930P14.2
MSTRG.14847	127.581	15.4725	3.04364	0.000151408	-	-	-		MSTRG.35110	8.3205	40.2285	-2.27347440914756	0.0284877	-	-	-
MSTRG.4949	25.886	3.0945	3.0644	0.0398359	-	-	-		MSTRG.16648	27.735	135.126	-2.28452959765655	0.000785369	-	-	-
MSTRG.2594	35.131	4.126	3.08993	0.01523	-	-	-		ENSG00000257337	211.71	1040.78	-2.29750386273704	3.91794e-08	ENSG00000257337	12:-:53014596-53054438	RP11-983P16.4
MSTRG.46128	35.131	4.126	3.08993	0.0190595	-	-	-		MSTRG.48257	95.2235	470.363	-2.30438667870915	1.02309e-05	ENSG00000180354|ENSG00000251660	7:+:30134810-30162762|7:+:30157531-30159534	MTURN|AC007036.5
MSTRG.26355	35.131	4.126	3.08993	0.0245761	-	-	-		ENSG00000174950	19.4145	95.9294	-2.30483858005689	0.00196937	ENSG00000174950	1:-:27379176-27383380	CD164L2
MSTRG.35359	26.8105	3.0945	3.11502	0.0138389	-	-	-		MSTRG.29037	12.943	63.9529	-2.30483858005689	0.0114114	-	-	-
MSTRG.24206	26.8105	3.0945	3.11502	0.021587	-	-	-		ENSG00000145075	50.8475	254.78	-2.32500470978764	3.27969e-05	ENSG00000145075	3:-:180602858-180871005	CCDC39
MSTRG.52646	26.8105	3.0945	3.11502	0.0263089	-	-	-		ENSG00000010704	122.958	627.151	-2.35064226967002	9.96626e-07	ENSG00000010704	6:+:26087281-26098343	HFE
MSTRG.28500	27.735	3.0945	3.16393	0.010401	-	-	-		ENSG00000165695	9.245	47.4489	-2.35963105289727	0.0111249	ENSG00000165695	9:-:132725578-132878777	AK8
MSTRG.40281	36.98	4.126	3.16393	0.0128932	-	-	-		MSTRG.5747	11.094	57.7639	-2.38038961306407	0.0122201	-	-	-
MSTRG.22072	18.49	2.063	3.16393	0.0366147	-	-	-		MSTRG.29836	6.4715	34.0395	-2.39503638902847	0.0314591	-	-	-
ENSG00000079393	37.9045	4.126	3.19955	0.0160047	ENSG00000079393	10:-:75094432-75109221	DUSP13		MSTRG.29736	7.396	39.197	-2.40592470517121	0.0287737	-	-	-
MSTRG.24850	28.6595	3.0945	3.21124	0.027702	-	-	-		MSTRG.28988	5.547	29.9135	-2.43101568613404	0.0432972	ENSG00000272180|ENSG00000055813|ENSG00000271894	2:+:55952158-56181652|2:+:56184123-56386173|2:+:56147630-56386171	RP11-481J13.1|CCDC85A|RP11-482H16.1
MSTRG.29937	2432.36	257.875	3.23761	3.69421e-16	ENSG00000261760|ENSG00000282785|ENSG00000282304	2:+:110231106-110272050|2:+:110279606-110285681|2:+:110245591-110285856	RP11-1223D19.1|RP11-1223D19.2|RP11-1223D19.3		MSTRG.1170	12.0185	64.9844	-2.43483739708645	0.00386031	-	-	-
MSTRG.24447	68.413	7.22049	3.2441	0.00119199	ENSG00000264235	18:-:3255436-3261850	RP13-270P17.1		MSTRG.27939	214.484	1171.78	-2.44976331610473	2.88166e-09	ENSG00000218891	19:-:55576770-55580845	ZNF579
ENSG00000198932	41.6025	4.126	3.33386	0.00251788	ENSG00000198932	X:+:102651366-102659083	GPRASP1		MSTRG.56825	15.7165	86.6459	-2.46285177325604	0.00396035	-	-	-
MSTRG.4512	21.2635	2.063	3.36556	0.0118845	-	-	-		MSTRG.55740	6.4715	36.1025	-2.47992528661499	0.0254574	-	-	-
ENSG00000263603	21.2635	2.063	3.36556	0.0336509	ENSG00000263603	17:+:30729469-30731202	CTD-2349P21.5		ENSG00000272902	5.547	30.945	-2.47992528661499	0.0346273	ENSG00000272902	2:+:101151660-101155412	RP11-299H21.1
MSTRG.24634	21.2635	2.063	3.36556	0.038876	-	-	-		ENSG00000249087	18.49	104.181	-2.49428057959206	0.000547648	ENSG00000249087	1:+:23368997-23371839	ZNF436-AS1
MSTRG.45381	53.621	5.15749	3.37806	0.00327639	-	-	-		MSTRG.9462	7.396	42.2915	-2.51554919634571	0.0152706	-	-	-
MSTRG.29978	32.3575	3.0945	3.38632	0.0151865	-	-	-		ENSG00000197768	7.396	42.2915	-2.51554919634571	0.0265864	ENSG00000197768	9:+:137251261-137253483	STPG3
ENSG00000144278	33.282	3.0945	3.42697	0.015606	ENSG00000144278	2:+:153871913-154453849	GALNT13		ENSG00000145920	5.547	31.9765	-2.52723100139334	0.0443294	ENSG00000145920	5:+:175796310-175884020	CPLX2
ENSG00000121075	22.188	2.063	3.42697	0.0274384	ENSG00000121075	17:+:61452404-61485110	TBX4		MSTRG.32832	4.6225	26.819	-2.53650881498135	0.0405054	-	-	-
MSTRG.28835	23.1125	2.063	3.48586	0.0430187	-	-	-		ENSG00000233560	7.396	43.323	-2.55031461450638	0.0119395	ENSG00000233560	12:+:68705634-68707066	KRT8P39
MSTRG.5985	24.037	2.063	3.54244	0.0425611	-	-	-		ENSG00000117600	7.396	43.323	-2.55031461450638	0.0149538	ENSG00000117600	1:+:99263953-99309590	PLPPR4
MSTRG.45985	24.037	2.063	3.54244	0.0497997	-	-	-		MSTRG.51312	3.698	21.6615	-2.55031461450638	0.0470226	-	-	-
MSTRG.7697	49.923	4.126	3.59689	0.00181274	-	-	-		ENSG00000244879	506.626	2988.25	-2.5603090780375	1.28158e-12	ENSG00000244879	15:+:50354959-50372202	GABPB1-AS1
MSTRG.34351	24.9615	2.063	3.59689	0.0317441	-	-	-		MSTRG.4094	5.547	33.008	-2.57303469100647	0.0361025	-	-	-
MSTRG.53449	24.9615	2.063	3.59689	0.039405	-	-	-		ENSG00000170899	4.6225	27.8505	-2.59095659900373	0.0369949	ENSG00000170899	6:-:52977948-52995378	GSTA4
MSTRG.36111	37.9045	3.0945	3.61459	0.00477159	-	-	-		ENSG00000180592	12.943	79.4254	-2.61742881036492	0.00227824	ENSG00000180592	10:-:21513478-21526368	SKIDA1
ENSG00000245164	152.542	12.378	3.62336	4.90386e-06	ENSG00000245164	8:-:125922308-125951249	LINC00861		ENSG00000225125	5.547	34.0395	-2.61742881036492	0.0304879	ENSG00000225125	X:-:136807223-136807877	RANP4
MSTRG.30722	50.8475	4.126	3.62336	0.00256543	-	-	-		MSTRG.38496	3.698	22.693	-2.61742881036492	0.0427358	-	-	-
ENSG00000274414	39.7535	3.0945	3.68331	0.0041998	ENSG00000274414	20:-:25239007-25245229	RP5-965G21.4		ENSG00000182752	6.4715	40.2285	-2.63604448853227	0.0290125	ENSG00000182752	9:+:116153804-116402322	PAPPA
MSTRG.18971	26.8105	2.063	3.69998	0.0162585	-	-	-		MSTRG.34412	4.6225	28.882	-2.64342401889787	0.0419529	-	-	-
MSTRG.45318	134.977	10.315	3.7099	2.13473e-06	-	-	-		MSTRG.39235	7.396	46.4174	-2.6498502880573	0.00680175	-	-	-
MSTRG.19332	41.6025	3.0945	3.74889	0.0018238	-	-	-		MSTRG.28159	5.547	35.071	-2.66049753225681	0.0266731	-	-	-
MSTRG.28413	27.735	2.063	3.74889	0.0177169	-	-	-		MSTRG.9210	3.698	23.7245	-2.68155914778464	0.0235579	ENSG00000172803	11:+:65833641-65856896	SNX32
MSTRG.1169	44.376	3.0945	3.842	0.00374387	-	-	-		MSTRG.37887	4.6225	29.9135	-2.69405009196783	0.0243572	-	-	-
ENSG00000170647	284.746	17.5355	4.02133	5.8433e-09	ENSG00000170647	11:+:100991989-100993941	TMEM133		MSTRG.10346	4.6225	29.9135	-2.69405009196783	0.0250879	-	-	-
ENSG00000101203	36.0555	2.063	4.12741	0.00570171	ENSG00000101203	20:+:63293186-63334851	COL20A1		MSTRG.30333	4.6225	29.9135	-2.69405009196783	0.0363779	-	-	-
ENSG00000261761	36.0555	2.063	4.12741	0.00656795	ENSG00000261761	4:+:37001816-37020708	RP11-103J17.2		MSTRG.8635	111.864	726.175	-2.69856557309033	4.27595e-08	-	-	-
MSTRG.30620	19.4145	1.0315	4.23432	0.0400404	-	-	-		ENSG00000178974	195.069	1274.93	-2.70836103092481	7.12353e-11	ENSG00000178974	14:+:55271303-55361918	FBXO34
ENSG00000125631	19.4145	1.0315	4.23432	0.0479365	ENSG00000125631	2:+:117859427-117934942	HTR5BP		MSTRG.24297	7.396	49.5119	-2.74295969244878	0.0083249	-	-	-
MSTRG.55540	22453.3	1146	4.29226	1.04279e-33	-	-	-		ENSG00000139714	5.547	37.134	-2.74295969244878	0.012667	ENSG00000139714	12:-:121648742-121672631	MORN3
MSTRG.1406	20.339	1.0315	4.30143	0.0442393	-	-	-		MSTRG.30131	4.6225	30.945	-2.74295969244878	0.0315498	-	-	-
MSTRG.22774	65.6395	3.0945	4.40679	0.000180339	-	-	-		ENSG00000077935	4.6225	30.945	-2.74295969244878	0.0371598	ENSG00000077935	22:-:45344063-45413619	SMC1B
MSTRG.31190	48.074	2.063	4.54244	0.000583582	-	-	-		MSTRG.35501	3.698	24.756	-2.74295969244878	0.048897	-	-	-
MSTRG.21235	24.9615	1.0315	4.59689	0.0202948	-	-	-		ENSG00000151835	1489.37	10022	-2.75040318765692	1.26588e-15	ENSG00000151835	13:-:23328826-23411513	SACS
MSTRG.31074	27.735	1.0315	4.74889	0.00736712	-	-	-		ENSG00000234616	131.279	888.121	-2.75811949961979	6.89486e-09	ENSG00000234616	8:-:142657460-142681968	JRK
MSTRG.55586	2619.11	85.6144	4.93508	2.38182e-34	-	-	-		ENSG00000231177	7.396	50.5434	-2.77270703584283	0.00419322	ENSG00000231177	3:+:10284419-10285746	LINC00852
MSTRG.45598	41.6025	1.0315	5.33386	0.00139285	-	-	-		MSTRG.26422	5.547	38.1655	-2.78248805663542	0.0155049	-	-	-
									MSTRG.47751	4.6225	33.008	-2.83606909684026	0.0165935	-	-	-
									MSTRG.7300	4.6225	33.008	-2.83606909684026	0.0228278	-	-	-
									MSTRG.43617	3.698	26.819	-2.85843690986872	0.0285215	-	-	-
									MSTRG.35618	3.698	26.819	-2.85843690986872	0.0449454	-	-	-
									ENSG00000185477	9.245	69.1104	-2.90215828729803	0.000818732	ENSG00000185477	4:-:89236386-89308010	GPRIN3
									ENSG00000169427	5.547	42.2915	-2.93058669562455	0.0101279	ENSG00000169427	8:-:139600838-139703056	KCNK9
									ENSG00000178913	281.048	2146.55	-2.93313092801937	4.15549e-14	ENSG00000178913	5:-:141260225-141320821	TAF7
									ENSG00000196227	89.6765	693.167	-2.95040177231926	9.33684e-09	ENSG00000196227	20:+:59933764-59948680	FAM217B
									MSTRG.7285	6.4715	50.5434	-2.96535211378523	0.00253424	-	-	-
									MSTRG.29101	7.396	57.7639	-2.96535211378523	0.0049095	-	-	-
									MSTRG.37763	4.6225	36.1025	-2.96535211378523	0.0143328	-	-	-
									MSTRG.42724	3.698	28.882	-2.96535211378523	0.0288828	-	-	-
									ENSG00000171631	2.7735	21.6615	-2.96535211378523	0.0340083	ENSG00000171631	11:+:73264505-73298617	P2RY6
									ENSG00000144481	3.698	28.882	-2.96535211378523	0.0368214	ENSG00000144481	2:+:233917398-234019522	TRPM8
									ENSG00000163879	2.7735	21.6615	-2.96535211378523	0.0441692	ENSG00000163879	1:+:37556919-37566857	DNALI1
									ENSG00000166128	146.071	1151.15	-2.97833775537971	2.97922e-11	ENSG00000166128	15:+:63189469-63267782	RAB8B
									MSTRG.57413	3.698	29.9135	-3.0159781868552	0.0237236	-	-	-
									MSTRG.27427	2.7735	22.693	-3.03246630964376	0.031747	-	-	-
									ENSG00000204311	10.1695	85.6144	-3.07360500443725	0.000269944	ENSG00000204311	2:+:178451436-178461390	DFNB59
									MSTRG.3132	2.7735	23.7245	-3.09659664706348	0.0417587	-	-	-
									MSTRG.40974	3.698	31.9765	-3.1121935021145	0.0175198	-	-	-
									ENSG00000270977	7.396	66.0159	-3.15799719172762	0.0016082	ENSG00000270977	17:-:35893707-35911023	AC015849.16
									MSTRG.56406	3.698	33.008	-3.15799719172762	0.0254366	-	-	-
									MSTRG.9435	2.7735	24.756	-3.15799719172762	0.0265426	-	-	-
									MSTRG.33604	2.7735	25.7875	-3.21689088078119	0.0285251	-	-	-
									ENSG00000166407	1.849	17.5355	-3.24546003297796	0.0404601	ENSG00000166407	11:-:8224304-8268716	LMO1
									MSTRG.18600	30.5085	290.883	-3.25315442476796	8.48004e-09	ENSG00000259570	15:+:84394512-84395514	RP11-671M22.4
									MSTRG.49502	104.468	996.428	-3.25369760814821	2.91105e-13	ENSG00000128564	7:-:101162509-101165593	VGF
									MSTRG.11665	4.6225	44.3545	-3.26233385154236	0.00609127	-	-	-
									MSTRG.41229	2.7735	26.819	-3.27347440914756	0.041738	-	-	-
									ENSG00000267469	13.8675	138.221	-3.31719578657688	1.66104e-05	ENSG00000267469	19:+:3052910-3053724	AC005944.2
									MSTRG.5466	4.6225	46.4174	-3.32792219316994	0.00248504	-	-	-
									MSTRG.11013	3.698	37.134	-3.32792219316994	0.00366443	-	-	-
									MSTRG.13528	1.849	18.567	-3.32792219316994	0.0230257	-	-	-
									MSTRG.29408	4.6225	47.4489	-3.35963105289727	0.00163818	-	-	-
									ENSG00000203497	2.7735	28.882	-3.38038961306407	0.0109334	ENSG00000203497	10:-:110869868-110872233	PDCD4-AS1
									MSTRG.49660	2.7735	28.882	-3.38038961306407	0.0184208	-	-	-
									MSTRG.52795	3.698	39.197	-3.40592470517121	0.003297	-	-	-
									MSTRG.30409	1.849	19.5985	-3.40592470517121	0.0392867	-	-	-
									MSTRG.8114	2.7735	30.945	-3.47992528661499	0.0168412	-	-	-
									MSTRG.14904	2.7735	30.945	-3.47992528661499	0.0179357	-	-	-
									MSTRG.55650	1.849	20.63	-3.47992528661499	0.0267487	-	-	-
									MSTRG.41616	1.849	20.63	-3.47992528661499	0.0267487	-	-	-
									MSTRG.34287	1.849	20.63	-3.47992528661499	0.0344404	-	-	-
									ENSG00000160973	1.849	20.63	-3.47992528661499	0.0386078	ENSG00000160973	8:-:144473412-144476335	FOXH1
									MSTRG.54176	1.849	20.63	-3.47992528661499	0.0466696	-	-	-
									MSTRG.15627	3.698	43.323	-3.55031461450638	0.00282947	-	-	-
									MSTRG.47258	1.849	21.6615	-3.55031461450638	0.038935	-	-	-
									MSTRG.39546	1.849	22.693	-3.61742881036492	0.0477567	-	-	-
									ENSG00000213742	12.0185	150.599	-3.64738203246655	1.27815e-08	ENSG00000213742	20:+:25624045-25678074	ZNF337-AS1
									ENSG00000266236	1.849	24.756	-3.74295969244878	0.0305584	ENSG00000266236	17:+:82482098-82483388	NARF-IT1
									MSTRG.39049	17.5655	237.245	-3.75555972922841	7.85902e-08	-	-	-
									MSTRG.40779	1.849	26.819	-3.85843690986872	0.018368	-	-	-
									MSTRG.3201	1.849	26.819	-3.85843690986872	0.0213945	-	-	-
									MSTRG.21510	11.094	169.166	-3.93058669562455	2.04887e-08	-	-	-
									ENSG00000275120	1.849	28.882	-3.96535211378523	0.0139123	ENSG00000275120	15:-:84597809-84633987	RP11-182J1.18
									MSTRG.30475	0.9245	15.4725	-4.06488778733614	0.0456336	-	-	-
									MSTRG.27101	24.9615	424.978	-4.08961021674737	1.58365e-12	ENSG00000237118|ENSG00000269843	19:-:40818721-40826772|19:-:40831221-40837210	CYP2F2P|CTC-490E21.10
									MSTRG.18137	1.849	34.0395	-4.20239131108608	0.00207892	ENSG00000137808|ENSG00000258484|ENSG00000255346	15:+:68930504-69028889|15:+:68818221-68946811|15:+:68930525-69062743	RP11-809H16.2|SPESP1|NOX5
									MSTRG.47130	0.9245	17.5355	-4.24546003297796	0.0372265	-	-	-
									MSTRG.57327	0.9245	17.5355	-4.24546003297796	0.0403959	-	-	-
									MSTRG.52975	4.6225	95.9294	-4.37522790794829	1.35626e-05	-	-	-
									MSTRG.36059	0.9245	19.5985	-4.40592470517121	0.0153489	-	-	-
									MSTRG.36485	0.9245	19.5985	-4.40592470517121	0.0318107	-	-	-
									MSTRG.24045	0.9245	20.63	-4.47992528661499	0.0284468	ENSG00000266970	17:+:78360453-78373911	RP11-806H10.4
									MSTRG.39922	0.9245	20.63	-4.47992528661499	0.0284468	-	-	-
									MSTRG.11970	0.9245	20.63	-4.47992528661499	0.0433779	-	-	-
									ENSG00000105472	8.3205	213.52	-4.68155914778464	1.95987e-09	ENSG00000105472	19:+:50723329-50725718	CLEC11A
									MSTRG.13588	0.9245	24.756	-4.74295969244878	0.015329	-	-	-
									MSTRG.15562	1.849	51.5749	-4.80185338150235	0.000466263	-	-	-
									MSTRG.39789	4.6225	175.355	-5.24546003297796	3.77916e-10	-	-	-
									ENSG00000213881	0.9245	35.071	-5.24546003297796	0.00293604	ENSG00000213881	8:+:61202350-61203220	NPM1P6

## Sheet: shDANCR#2
Up-regulated									Down-regulated
ID	Sh_#2 (FPKM)	Control (FPKM)	log2FoldChange	pvalue	Ref_gene	Ref_gene_info	Symbol		ID	Sh_#2 (FPKM)	Control (FPKM)	log2FoldChange	pvalue	Ref_gene	Ref_gene_info	Symbol
ENSG00000120875	6253.15	4059.98	0.623112	0.0493405	ENSG00000120875	8:-:29333064-29350668	DUSP4		ENSG00000137962	11921.9	18130.7	-0.604820264246968	0.0458432	ENSG00000137962	1:-:94148988-94275068	ARHGAP29
ENSG00000177879	6223.88	4033.16	0.625903	0.0469535	ENSG00000177879	5:+:115841481-115914081	AP3S1		MSTRG.41541	6629.54	10198.4	-0.621367294896788	0.0442626	ENSG00000129116	4:+:168497066-168928457	PALLD
ENSG00000109321	10837.7	6999.75	0.630681	0.0398676	ENSG00000109321	4:+:74445134-74455009	AREG		ENSG00000069275	12076.6	18699	-0.63074685087616	0.0374666	ENSG00000069275	1:-:205712819-205750276	NUCKS1
ENSG00000039068	3987.55	2520.98	0.661516	0.0476098	ENSG00000039068	16:+:68737225-68835548	CDH1		ENSG00000185624	23271.9	36287.1	-0.640870532646811	0.0341265	ENSG00000185624	17:-:81843159-81860694	P4HB
ENSG00000164484	3756.49	2353.88	0.674345	0.0459983	ENSG00000164484	6:+:130365734-130443063	TMEM200A		ENSG00000105971	5318.47	8318.01	-0.645225384138274	0.0404801	ENSG00000105971	7:+:116287380-116508541	CAV2
ENSG00000153317	3350.84	2097.04	0.676169	0.0446395	ENSG00000153317	8:-:130052104-130443660	ASAP1		ENSG00000164687	2608.53	4108.46	-0.65536050364055	0.0459252	ENSG00000164687	8:+:81280363-81284777	FABP5
MSTRG.4377	2964	1849.48	0.680428	0.0463209	ENSG00000159166|ENSG00000118194	1:-:201373244-201399915|1:-:201359008-201377762	LAD1|TNNT2		MSTRG.40336	3029.87	4809.88	-0.666745674283951	0.0420662	ENSG00000138759	4:+:78057570-78544269	FRAS1
ENSG00000146648	6819.82	4219.86	0.692537	0.0292166	ENSG00000146648	7:+:55019021-55211628	EGFR		ENSG00000101972	2841.68	4514.87	-0.667941767372642	0.0397996	ENSG00000101972	X:+:123960212-124422664	STAG2
ENSG00000183087	3573.53	2202.25	0.698371	0.0373608	ENSG00000183087	13:-:113820549-113864067	GAS6		MSTRG.49487	1918.5	3066.65	-0.676684239678055	0.046311	ENSG00000146830	7:-:100679507-100689448	GIGYF1
ENSG00000136478	2419.29	1490.52	0.698775	0.0485863	ENSG00000136478	17:-:64147227-64263301	TEX2		ENSG00000205542	2744.45	4390.06	-0.677725567561329	0.0388018	ENSG00000205542	X:+:12975108-12977227	TMSB4X
ENSG00000163349	2567.76	1577.16	0.703177	0.0390256	ENSG00000163349	1:+:113929192-113977869	HIPK1		MSTRG.50441	2075.32	3335.87	-0.684725510944328	0.0422611	ENSG00000214022|ENSG00000196456	7:+:150368189-150374044|7:+:150368790-150410597	REPIN1|ZNF775
MSTRG.20656	2003.18	1225.42	0.709018	0.0476413	ENSG00000103044	16:+:69105564-69118719	HAS3		ENSG00000116489	5343.57	8595.48	-0.68577522826061	0.0276347	ENSG00000116489	1:+:112619173-112671619	CAPZA1
MSTRG.35416	4105.69	2505.51	0.71252	0.031784	ENSG00000248405|ENSG00000186654|ENSG00000241484	22:+:44702233-44862706|22:+:44668547-44737681|22:+:44752558-44862788	PRR5-ARHGAP8|PRR5|ARHGAP8		ENSG00000183283	2130.74	3431.8	-0.687612654218039	0.0374406	ENSG00000183283	12:+:51238292-51271362	DAZAP2
ENSG00000170836	2507.12	1528.68	0.713741	0.0410141	ENSG00000170836	17:+:60600183-60666280	PPM1D		ENSG00000164171	2246.79	3636.03	-0.694502614246721	0.0398165	ENSG00000164171	5:+:52989326-53094779	ITGA2
ENSG00000233276	3468.98	2108.38	0.718374	0.0341824	ENSG00000233276	3:-:49357176-49358600	GPX1		ENSG00000173273	2377.47	3854.71	-0.697193148989483	0.0383567	ENSG00000173273	8:+:9555914-9782346	TNKS
MSTRG.42526	3126.05	1898.99	0.719111	0.0345136	ENSG00000085231|ENSG00000273841	5:-:69350984-69370013|5:-:69364743-69370013	AK6|TAF9		ENSG00000102531	2271.88	3688.64	-0.699203401503021	0.0348669	ENSG00000102531	13:+:48975912-49209779	FNDC3A
ENSG00000087088	2384.79	1446.16	0.721635	0.0421795	ENSG00000087088	19:+:48954815-48961798	BAX		MSTRG.44874	3138.6	5096.64	-0.699423918327809	0.0305385	ENSG00000164304|ENSG00000124783	6:-:7326656-7389743|6:-:7268306-7347446	CAGE1|SSR1
MSTRG.5760	3605.94	2183.68	0.723612	0.0292447	ENSG00000107863	10:-:24583609-24723668	ARHGAP21		ENSG00000095139	3993.82	6505.66	-0.703926134449018	0.0264968	ENSG00000095139	11:+:118572390-118603033	ARCN1
ENSG00000198695	27922.3	16891.8	0.72509	0.0164716	ENSG00000198695	MT:-:14149-14673	MT-ND6		ENSG00000024422	2095.19	3432.83	-0.71231776444687	0.0320062	ENSG00000024422	19:+:47713343-47743134	EHD2
ENSG00000181026	3468.98	2098.07	0.725449	0.0305186	ENSG00000181026	15:+:88621296-88632282	AEN		ENSG00000136051	1759.58	2883.04	-0.71235794590159	0.0367914	ENSG00000136051	12:+:105107324-105169134	KIAA1033
ENSG00000198840	14724.9	8877.08	0.730098	0.0167446	ENSG00000198840	MT:+:10059-10404	MT-ND3		ENSG00000211456	1150.05	1886.61	-0.714096390837681	0.0459713	ENSG00000211456	3:+:45689056-45745424	SACM1L
MSTRG.36946	3967.68	2386.89	0.733166	0.0273994	ENSG00000163681	3:+:57755450-57929168	SLMAP		ENSG00000065000	3827.59	6306.58	-0.720423618083411	0.0235349	ENSG00000065000	19:-:2100988-2164465	AP3D1
MSTRG.48081	2903.36	1742.2	0.736813	0.0331436	ENSG00000106546|ENSG00000283321|ENSG00000236318	7:+:17298622-17346152|7:+:17299295-17467234|7:+:17374867-17467256	AHR|RP11-507K12.1|KCCAT333		MSTRG.27096	1059.09	1746.33	-0.72149263859549	0.049674	ENSG00000130612|ENSG00000261857|ENSG00000171570|ENSG00000167578|ENSG00000269858|ENSG00000268975|ENSG00000268797	19:+:40890826-40900508|19:+:40771648-40777490|19:+:40778242-40808198|19:+:40778216-40796938|19:+:40798996-40808433|19:+:40771648-40786685|19:+:40801297-40898282	CYP2G1P|MIA|RAB4B-EGLN2|RAB4B|EGLN2|MIA-RAB4B|CTC-490E21.12
ENSG00000147853	2425.57	1452.35	0.739933	0.0363266	ENSG00000147853	9:-:4709559-4742043	AK3		ENSG00000067715	1275.51	2107.35	-0.724352895783965	0.0355417	ENSG00000067715	12:+:78863993-79452008	SYT1
ENSG00000211459	130376	77861.7	0.743697	0.0218627	ENSG00000211459	MT:+:648-1601	MT-RNR1		ENSG00000147676	4605.44	7628.97	-0.728148045097406	0.0200085	ENSG00000147676	8:+:119165034-119245673	MAL2
ENSG00000170677	3870.45	2307.46	0.746195	0.0244894	ENSG00000170677	18:+:70288901-70330200	SOCS6		ENSG00000138398	1570.35	2602.47	-0.728800232963015	0.0326546	ENSG00000138398	2:+:169584340-169641406	PPIG
ENSG00000131381	1256.69	747.837	0.748839	0.0482389	ENSG00000131381	3:-:15070073-15099163	RBSN		ENSG00000106615	1452.2	2430.21	-0.742837779350054	0.0326245	ENSG00000106615	7:-:151466012-151520120	RHEB
MSTRG.17335	2008.41	1190.35	0.754669	0.0343774	ENSG00000104142	15:+:40894430-40903975	VPS18		MSTRG.24831	2222.74	3723.71	-0.744402079744415	0.0277851	ENSG00000101695|ENSG00000134758|ENSG00000263917	18:+:32018372-32073213|18:+:32091855-32131561|18:+:32018829-32111779	RNF125|RNF138|RP11-53I6.2
ENSG00000148700	2537.44	1502.89	0.755628	0.0337177	ENSG00000148700	10:+:109996368-110135565	ADD3		ENSG00000167552	2284.42	3838.21	-0.748601950238798	0.0255443	ENSG00000167552	12:-:49184796-49189324	TUBA1A
MSTRG.22010	1834.86	1082.04	0.761912	0.0352529	ENSG00000281856|ENSG00000072134	17:+:19219143-19222527|17:+:19215615-19336715	RP11-744A16.4|EPN2		ENSG00000099875	2025.14	3413.23	-0.753116177210271	0.0239282	ENSG00000099875	19:-:2037465-2051244	MKNK2
ENSG00000075975	1722.99	1016.03	0.761976	0.0363961	ENSG00000075975	3:+:12557014-12583713	MKRN2		ENSG00000168781	731.852	1236.77	-0.756949671082881	0.0482852	ENSG00000168781	15:-:43533462-43590253	PPIP5K1
ENSG00000188690	1509.71	890.184	0.762093	0.0433878	ENSG00000188690	10:-:125784980-125823248	UROS		ENSG00000001561	857.313	1450.29	-0.758445619068076	0.0436603	ENSG00000001561	6:+:46129993-46146699	ENPP4
ENSG00000154978	1754.35	1033.56	0.763315	0.0398102	ENSG00000154978	7:-:55436056-55572988	VOPP1		ENSG00000137970	2166.28	3665.95	-0.758964517843111	0.0227399	ENSG00000137970	1:-:96678874-96679620	RPL7P9
MSTRG.7986	1146.92	675.632	0.763452	0.0482738	ENSG00000167323|ENSG00000229368	11:+:3854527-4093210|11:+:3854612-3855399	STIM1|AC090587.4		ENSG00000182307	1810.81	3066.65	-0.760025372681906	0.0271143	ENSG00000182307	8:+:145052378-145056030	C8orf33
ENSG00000130766	1925.82	1126.4	0.773755	0.0310315	ENSG00000130766	1:+:28259527-28282491	SESN2		MSTRG.26166	1184.56	2006.27	-0.760167133554025	0.0406898	ENSG00000008441	19:+:12995608-13098796	NFIX
ENSG00000115414	1133.33	661.191	0.777424	0.0498217	ENSG00000115414	2:-:215360440-215436172	FN1		ENSG00000085978	943.044	1599.85	-0.762544187281696	0.0418068	ENSG00000085978	2:+:233210051-233295674	ATG16L1
MSTRG.11600	2736.08	1593.67	0.779762	0.0237249	ENSG00000257225|ENSG00000134283	12:+:42459366-42466128|12:+:42238447-42459715	RP11-328C8.4|PPHLN1		MSTRG.33009	2144.33	3639.13	-0.763067908578655	0.0220049	ENSG00000078747|ENSG00000283472	20:+:34363235-34511393|20:+:34412633-34507794	ITCH|AL109923.1
MSTRG.5289	3710.49	2152.74	0.785437	0.0202388	ENSG00000035687|ENSG00000240963	1:-:244408494-244452134|1:-:244375100-244409592	ADSS|RP11-518L10.5		ENSG00000138756	947.226	1615.33	-0.770046096745792	0.0398248	ENSG00000138756	4:+:78776342-78916372	BMP2K
ENSG00000169429	1264.01	732.364	0.787378	0.0386845	ENSG00000169429	4:+:73740506-73743716	CXCL8		ENSG00000135535	2431.84	4148.69	-0.77060682433312	0.0200677	ENSG00000135535	6:-:109366514-109382457	CD164
ENSG00000157657	1588.12	920.097	0.787461	0.0343326	ENSG00000157657	9:+:113876282-114056591	ZNF618		ENSG00000151746	695.26	1191.38	-0.777011445415854	0.0409509	ENSG00000151746	12:+:32106835-32383633	BICD1
ENSG00000164040	1337.2	773.624	0.789509	0.0367936	ENSG00000164040	4:-:128269237-128288829	PGRMC2		ENSG00000115355	1124.96	1932	-0.780217661187407	0.0295912	ENSG00000115355	2:-:55287842-55419921	CCDC88A
ENSG00000171720	2443.34	1413.15	0.789937	0.0255882	ENSG00000171720	5:-:141620876-141636870	HDAC3		MSTRG.2386	1214.87	2087.75	-0.781144060790768	0.0266786	ENSG00000197147	1:+:89524836-89597864	LRRC8B
ENSG00000197965	3418.8	1975.32	0.791401	0.0223989	ENSG00000197965	1:+:167721192-167791919	MPZL1		ENSG00000124733	639.848	1102.67	-0.785203134528825	0.0495289	ENSG00000124733	6:-:43012094-43013968	MEA1
ENSG00000151327	1225.33	707.608	0.792147	0.0392756	ENSG00000151327	14:+:35044907-35113130	FAM177A1		ENSG00000067064	2908.59	5026.49	-0.789232642151063	0.0178087	ENSG00000067064	10:-:1039908-1049170	IDI1
ENSG00000164338	2302.2	1326.51	0.795379	0.0241914	ENSG00000164338	5:+:73565443-73583377	UTP15		ENSG00000144724	1715.67	2967.62	-0.790534821726561	0.0208135	ENSG00000144724	3:+:61561569-62297613	PTPRG
ENSG00000100906	1334.06	768.467	0.795771	0.0367303	ENSG00000100906	14:-:35401511-35404749	NFKBIA		ENSG00000177888	1090.46	1889.71	-0.793225185078165	0.0283956	ENSG00000177888	1:-:197153680-197200542	ZBTB41
ENSG00000121274	1642.49	941.758	0.802452	0.0308069	ENSG00000121274	16:+:50152918-50235310	PAPD5		ENSG00000111652	1150.05	1994.92	-0.794629110565806	0.0274555	ENSG00000111652	12:+:6723741-6731875	COPS7A
ENSG00000174744	1594.39	908.751	0.81105	0.0289673	ENSG00000174744	11:-:66337333-66345125	BRMS1		ENSG00000141279	4614.85	8038.47	-0.80063702622484	0.0106851	ENSG00000141279	17:+:47522942-47623276	NPEPPS
ENSG00000162772	1267.15	715.86	0.823837	0.0334011	ENSG00000162772	1:+:212565334-212620777	ATF3		ENSG00000169607	923.179	1613.26	-0.805300009159873	0.0291759	ENSG00000169607	2:-:112736607-112764677	CKAP2L
ENSG00000080546	1162.6	656.033	0.825513	0.0357335	ENSG00000080546	6:-:108986437-109094819	SESN1		MSTRG.13326	509.16	891.215	-0.807654379582113	0.0467449	ENSG00000174989	12:+:116910956-117031148	FBXW8
MSTRG.24736	821.765	463.143	0.827269	0.0467377	ENSG00000168234	18:+:23992773-24135610	TTC39C		MSTRG.47297	7770.18	13605.5	-0.80816699725724	0.00808133	-	-	-
ENSG00000141956	889.723	501.308	0.827658	0.0439004	ENSG00000141956	21:-:41798225-41879482	PRDM15		ENSG00000106780	536.343	939.695	-0.809037067695983	0.0398166	ENSG00000106780	9:-:120600813-120714470	MEGF9
ENSG00000162599	1174.1	660.159	0.830669	0.0373308	ENSG00000162599	1:+:60865259-61462793	NFIA		ENSG00000132664	468.385	821.073	-0.809814537987031	0.048602	ENSG00000132664	20:+:18467127-18484643	POLR3F
ENSG00000103064	2313.7	1300.72	0.83089	0.0152385	ENSG00000103064	16:+:68264516-68301823	SLC7A6		ENSG00000175745	1893.41	3320.39	-0.810370870028496	0.0177417	ENSG00000175745	5:+:93583337-93594615	NR2F1
ENSG00000144677	578.163	324.922	0.831383	0.0447551	ENSG00000144677	3:+:37861960-37984469	CTDSPL		ENSG00000100554	518.57	909.782	-0.810983374671632	0.0442782	ENSG00000100554	14:-:67294371-67360265	ATP6V1D
MSTRG.29318	2553.12	1432.75	0.833472	0.0159169	ENSG00000144040|ENSG00000135631	2:-:72942036-73075619|2:-:73073382-73156721	SFXN5|RAB11FIP5		ENSG00000138190	502.887	883.995	-0.813803149843444	0.0430919	ENSG00000138190	10:+:92834713-93059493	EXOC6
ENSG00000100599	1038.18	581.765	0.835554	0.0359572	ENSG00000100599	14:+:92513774-92688994	RIN3		MSTRG.20327	1206.51	2127.98	-0.818645436741989	0.0218737	ENSG00000177200|ENSG00000280227	16:+:53055033-53329150|16:+:53227146-53227694	CHD9|RP11-454F8.3
ENSG00000198888	123917	69329.1	0.837844	0.00866796	ENSG00000198888	MT:+:3307-4262	MT-ND1		MSTRG.29238	790.4	1397.68	-0.822379551521147	0.0274391	ENSG00000124380|ENSG00000059728	2:+:69893560-69905575|2:+:69897688-69942945	SNRNP27|MXD1
ENSG00000163481	859.404	479.647	0.841363	0.0453449	ENSG00000163481	2:-:218663864-218672411	RNF25		ENSG00000106366	789.355	1397.68	-0.824289141529779	0.0261578	ENSG00000106366	7:+:101127089-101139266	SERPINE1
ENSG00000030110	1308.97	728.238	0.84595	0.0261444	ENSG00000030110	6:-:33572547-33580293	BAK1		ENSG00000011426	5194.06	9206.13	-0.825731835084329	0.00808144	ENSG00000011426	7:+:36389806-36453791	ANLN
ENSG00000133313	2404.66	1331.67	0.8526	0.0165971	ENSG00000133313	18:+:74495816-74523454	CNDP2		ENSG00000168374	2590.76	4593.26	-0.826146263803288	0.0122972	ENSG00000168374	3:-:57571363-57598220	ARF4
MSTRG.34318	814.447	450.765	0.853445	0.0391279	ENSG00000237438|ENSG00000273203	22:+:17036570-17060825|22:+:17067821-17070675	CECR7|AC006946.16		ENSG00000143147	898.087	1592.63	-0.826487555630603	0.0287478	ENSG00000143147	1:-:168079543-168137667	GPR161
ENSG00000169136	1066.41	590.017	0.853937	0.0280535	ENSG00000169136	19:+:49928702-49933935	ATF5		ENSG00000145349	2738.17	4858.36	-0.827255839650536	0.0103217	ENSG00000145349	4:-:113451032-113761927	CAMK2D
ENSG00000140153	726.625	401.253	0.856698	0.0391678	ENSG00000140153	14:+:102139503-102224847	WDR20		ENSG00000023445	868.813	1547.25	-0.832586958113885	0.0253339	ENSG00000023445	11:+:102317450-102339403	BIRC3
ENSG00000135114	1392.61	764.341	0.865504	0.0260929	ENSG00000135114	12:-:121019111-121039242	OASL		ENSG00000184743	1834.86	3268.82	-0.833101468691297	0.0141556	ENSG00000184743	11:-:63624087-63671921	ATL3
ENSG00000178307	895.996	490.993	0.867789	0.0323598	ENSG00000178307	17:-:21197280-21214624	TMEM11		ENSG00000122861	1454.29	2594.22	-0.834980819651636	0.0170435	ENSG00000122861	10:+:73909177-73917497	PLAU
ENSG00000206075	3022.55	1651.43	0.87205	0.0112824	ENSG00000206075	18:+:63476761-63505085	SERPINB5		ENSG00000161048	479.886	858.207	-0.83863421422827	0.0404447	ENSG00000161048	7:-:103099776-103149560	NAPEPLD
ENSG00000184281	673.304	367.214	0.874639	0.0399377	ENSG00000184281	11:+:2400488-2403878	TSSC4		ENSG00000101928	1124.96	2013.49	-0.839819814507248	0.0166152	ENSG00000101928	X:-:134887626-134915267	MOSPD1
ENSG00000119986	668.077	364.119	0.875603	0.0418987	ENSG00000119986	10:-:97677424-97687323	AVPI1		ENSG00000111319	825.947	1481.23	-0.842676030259572	0.0271162	ENSG00000111319	12:-:6346843-6377730	SCNN1A
ENSG00000138867	885.541	481.71	0.878395	0.035237	ENSG00000138867	22:-:24540423-24555935	GUCD1		ENSG00000100097	3443.89	6187.96	-0.845426315944735	0.00833142	ENSG00000100097	22:+:37675608-37679806	LGALS1
MSTRG.10868	1653.99	897.404	0.882117	0.0166035	ENSG00000269968	12:-:6537794-6538370	RP5-940J5.9		ENSG00000143442	1413.52	2542.64	-0.847037334484075	0.0143747	ENSG00000143442	1:-:151402724-151459465	POGZ
ENSG00000168993	624.165	338.332	0.88349	0.0401059	ENSG00000168993	4:-:784957-826198	CPLX1		ENSG00000139977	1118.69	2013.49	-0.847887095775363	0.0199058	ENSG00000139977	14:+:57390544-57415917	NAA30
ENSG00000123358	658.667	356.899	0.884035	0.039592	ENSG00000123358	12:+:52022832-52059507	NR4A1		ENSG00000156299	1019.37	1835.04	-0.848137226131173	0.0178564	ENSG00000156299	21:-:31118416-31559977	TIAM1
ENSG00000221867	3438.66	1856.7	0.889107	0.010422	ENSG00000221867	X:+:152698752-152702347	MAGEA3		ENSG00000128609	1026.68	1848.45	-0.848320547243897	0.0196153	ENSG00000128609	7:-:123536997-123558255	NDUFA5
MSTRG.46556	1643.53	887.089	0.889648	0.0164578	ENSG00000057663|ENSG00000283623	6:-:106045423-106325820|6:-:106186540-106316102	ATG5|AL022067.1		MSTRG.6830	477.795	860.27	-0.84839805788758	0.0360787	-	-	-
MSTRG.22153	1058.05	569.387	0.893924	0.0248218	ENSG00000244045|ENSG00000258924|ENSG00000004139	17:+:28357581-28363683|17:+:28357647-28381697|17:+:28364356-28404049	TMEM199|CTB-96E2.3|SARM1		ENSG00000125743	1299.56	2343.57	-0.850681377953183	0.0178207	ENSG00000125743	19:-:45687454-45692569	SNRPD2
ENSG00000164751	1193.96	641.592	0.896031	0.0252654	ENSG00000164751	8:-:76980258-77001044	PEX2		MSTRG.38324	747.535	1348.17	-0.850788833630668	0.0261007	-	-	-
ENSG00000008735	869.859	467.269	0.896528	0.0307204	ENSG00000008735	22:+:50600685-50613981	MAPK8IP2		ENSG00000111269	434.929	784.971	-0.851857764863439	0.0378751	ENSG00000111269	12:+:12611827-12645108	CREBL2
ENSG00000083168	3590.26	1924.78	0.899396	0.00684208	ENSG00000083168	8:-:41929479-42051990	KAT6A		ENSG00000086300	338.743	613.742	-0.857440694811667	0.0444233	ENSG00000086300	7:+:26291895-26374329	SNX10
ENSG00000159388	1718.81	919.066	0.903168	0.0147598	ENSG00000159388	1:+:203305491-203309602	BTG2		ENSG00000114115	1026.68	1860.82	-0.857949248441674	0.0173498	ENSG00000114115	3:-:139517434-139539829	RBP1
ENSG00000130513	6721.54	3591.68	0.904133	0.00469456	ENSG00000130513	19:+:18374731-18389176	GDF15		ENSG00000135318	2119.23	3844.4	-0.859213569762937	0.00896756	ENSG00000135318	6:+:85449584-85495791	NT5E
ENSG00000185728	2391.07	1277	0.9049	0.0111307	ENSG00000185728	8:+:63168553-63212786	YTHDF3		ENSG00000006576	776.809	1410.06	-0.86012396656845	0.0226856	ENSG00000006576	7:+:77798792-77957503	PHTF2
ENSG00000070404	1209.65	644.687	0.907916	0.0179304	ENSG00000070404	19:+:676365-683399	FSTL3		ENSG00000155959	1816.04	3298.73	-0.861117024270926	0.0120014	ENSG00000155959	X:+:155197007-155239817	VBP1
ENSG00000111785	794.582	422.915	0.909831	0.0295576	ENSG00000111785	12:+:106774595-106889316	RIC8B		MSTRG.11482	2586.57	4701.57	-0.862100263789914	0.00953325	ENSG00000139146|ENSG00000275097	12:-:31280584-31327058|12:-:31280422-31280895	FAM60A|RP11-627K11.6
MSTRG.54773	1050.73	558.041	0.91295	0.020449	ENSG00000196739	9:+:114155560-114312511	COL27A1		MSTRG.47267	671.213	1220.26	-0.862349710718472	0.0233521	ENSG00000189007	6:-:143422832-143450673	ADAT2
MSTRG.25672	3940.5	2089.82	0.915003	0.00606992	ENSG00000167680	19:-:4542593-4559808	SEMA6B		MSTRG.8273	4078.51	7438.14	-0.86690018312915	0.00617456	ENSG00000187079	11:+:12674591-12944483	TEAD1
ENSG00000110092	13081.3	6905.89	0.921612	0.00273789	ENSG00000110092	11:+:69641087-69654474	CCND1		ENSG00000140497	1192.92	2185.75	-0.873629635584474	0.0155449	ENSG00000140497	15:-:74843730-74873365	SCAMP2
ENSG00000115339	831.175	437.356	0.926346	0.0261015	ENSG00000115339	2:-:165747591-165794682	GALNT3		ENSG00000105974	10498.9	19249.8	-0.874601816979699	0.00406533	ENSG00000105974	7:+:116524785-116561184	CAV1
ENSG00000127022	32184.8	16926.9	0.927061	0.00224979	ENSG00000127022	5:+:179678628-179730925	CANX		ENSG00000146802	734.989	1348.17	-0.875207386223884	0.0225962	ENSG00000146802	7:-:112762382-112790592	TMEM168
ENSG00000123892	539.48	283.662	0.927395	0.040311	ENSG00000123892	11:-:88113242-88175467	RAB38		ENSG00000132688	596.982	1095.45	-0.875765954942297	0.0272222	ENSG00000132688	1:-:156668763-156677397	NES
ENSG00000117620	1729.26	908.751	0.9282	0.0103456	ENSG00000117620	1:+:99969789-100035637	SLC35A3		ENSG00000274012	1373.79	2527.17	-0.879361313068589	0.0115717	ENSG00000274012	14:-:49862550-49862849	RN7SL2
ENSG00000225630	16184.4	8497.49	0.929495	0.00233297	ENSG00000225630	1:+:629640-630683	MTND2P28		ENSG00000109929	605.346	1116.08	-0.882610085338565	0.0236222	ENSG00000109929	11:+:121292453-121308694	SC5D
MSTRG.30897	703.624	369.277	0.930102	0.0267032	ENSG00000235655	2:+:174719908-174720318	H3F3AP4		ENSG00000156374	725.579	1337.85	-0.882715751174425	0.0188182	ENSG00000156374	10:-:103302796-103351134	PCGF6
ENSG00000158050	706.76	369.277	0.936519	0.0291692	ENSG00000158050	2:-:96143166-96145440	DUSP2		MSTRG.26871	299.014	551.852	-0.884068584011106	0.0461023	ENSG00000196967|ENSG00000267360|ENSG00000245680	19:-:37106734-37172741|19:-:37093019-37210512|19:-:37181579-37218153	ZNF585A|CTC-454I21.3|ZNF585B
ENSG00000124762	14002.4	7311.26	0.937484	0.00244296	ENSG00000124762	6:+:36676460-36687339	CDKN1A		ENSG00000134243	1206.51	2227.01	-0.884264858878009	0.0145464	ENSG00000134243	1:-:109309568-109397951	SORT1
ENSG00000107771	2139.1	1116.08	0.938561	0.00880511	ENSG00000107771	10:+:84328586-84518521	CCSER2		ENSG00000118655	506.024	935.569	-0.886640342754914	0.0269016	ENSG00000118655	1:+:113905141-113914086	DCLRE1B
ENSG00000116016	2433.93	1264.62	0.944587	0.00733875	ENSG00000116016	2:+:46293667-46386703	EPAS1		ENSG00000143815	3524.39	6552.08	-0.894579124659734	0.00495497	ENSG00000143815	1:-:225401502-225428925	LBR
MSTRG.33690	776.809	402.285	0.949343	0.0252865	ENSG00000280433	21:-:5155499-5165472	CH507-9B2.9		ENSG00000162623	1083.14	2017.61	-0.897427206766666	0.0118145	ENSG00000162623	1:+:74733152-74766678	TYW3
ENSG00000160161	1284.92	665.317	0.949569	0.0139388	ENSG00000160161	19:+:19538248-19546659	CILP2		MSTRG.22626	915.861	1709.19	-0.900115667121265	0.014335	ENSG00000172057|ENSG00000073605	17:-:39921041-39927601|17:-:39904595-39919854	ORMDL3|GSDMB
ENSG00000139083	657.621	340.395	0.950049	0.0325304	ENSG00000139083	12:+:11649854-11895402	ETV6		ENSG00000187325	751.717	1403.87	-0.901148230565683	0.0158297	ENSG00000187325	X:-:78129748-78139706	TAF9B
ENSG00000151093	497.66	256.843	0.954271	0.0408164	ENSG00000151093	3:+:25782917-25794534	OXSM		ENSG00000078018	300.059	562.167	-0.905750332489587	0.0419888	ENSG00000078018	2:+:209424058-209734118	MAP2
ENSG00000108061	2235.29	1150.12	0.958673	0.00827403	ENSG00000108061	10:+:110919547-111013667	SHOC2		MSTRG.3424	1583.94	2974.84	-0.909298210381495	0.00924305	ENSG00000143570|ENSG00000160741	1:-:153959099-153968184|1:-:153947669-153958625	SLC39A1|CRTC2
ENSG00000145012	2571.94	1322.38	0.959717	0.00726816	ENSG00000145012	3:+:188153284-188890671	LPP		MSTRG.19860	1088.37	2052.68	-0.91534320163258	0.00918555	ENSG00000260482|ENSG00000166847	16:+:23670011-23675499|16:+:23641392-23677455	CTD-2196E14.9|DCTN5
MSTRG.34663	2432.89	1250.18	0.960537	0.00743705	ENSG00000258555|ENSG00000128271|ENSG00000100014	22:+:24270898-24442356|22:+:24417879-24442360|22:+:24270817-24417740	SPECC1L-ADORA2A|ADORA2A|SPECC1L		ENSG00000047644	282.286	533.285	-0.91774971276509	0.0394493	ENSG00000047644	X:+:10015562-10144478	WWC3
ENSG00000118503	802.946	412.6	0.960561	0.0224779	ENSG00000118503	6:+:137867188-137883312	TNFAIP3		ENSG00000165476	3131.28	5917.71	-0.918285354476807	0.00453689	ENSG00000165476	10:+:63521363-63625123	REEP3
ENSG00000102098	516.479	265.095	0.962198	0.0356547	ENSG00000102098	X:-:18239314-18354727	SCML2		MSTRG.47956	304.241	576.608	-0.922373969435893	0.0374333	ENSG00000219545|ENSG00000283549|ENSG00000106415	7:+:7640711-7968020|7:+:7640752-8004053|7:+:7968794-8094272	UMAD1|RP11-505D17.1|GLCCI1
ENSG00000229544	404.61	207.331	0.964593	0.0484791	ENSG00000229544	10:-:124445239-124450184	NKX1-2		ENSG00000124496	605.346	1149.09	-0.924658818851781	0.0176335	ENSG00000124496	6:-:42224931-42452051	TRERF1
ENSG00000185090	1019.37	520.907	0.968574	0.0146786	ENSG00000185090	1:+:37793802-37801137	MANEAL		MSTRG.6010	387.882	736.49	-0.925049726909283	0.0284895	ENSG00000182632|ENSG00000279239	10:-:42408168-42475349|10:-:42470082-42470268	CCNYL2|RP11-178A10.3
ENSG00000198763	170484	86403.5	0.980474	0.00286788	ENSG00000198763	MT:+:4470-5511	MT-ND2		ENSG00000128595	3417.75	6506.69	-0.928878122524231	0.00352963	ENSG00000128595	7:+:128739292-128771807	CALU
ENSG00000162976	512.297	258.906	0.98455	0.0401269	ENSG00000162976	2:+:11155198-11178874	PQLC3		ENSG00000172954	825.947	1573.04	-0.929429523774132	0.0112176	ENSG00000172954	2:+:30447226-30644225	LCLAT1
ENSG00000154342	290.65	146.473	0.988649	0.049555	ENSG00000154342	1:+:228007051-228061260	WNT3A		ENSG00000139163	2611.67	4978.01	-0.93059927810878	0.00469146	ENSG00000139163	12:+:22625075-22690665	ETNK1
ENSG00000172818	661.804	333.174	0.990126	0.0241051	ENSG00000172818	11:+:65787022-65797219	OVOL1		ENSG00000154839	581.3	1112.99	-0.937082916265496	0.0194238	ENSG00000154839	18:+:50374995-50394173	SKA1
ENSG00000182253	475.704	239.308	0.991197	0.0370282	ENSG00000182253	15:+:99098217-99135593	SYNM		ENSG00000127528	677.486	1302.78	-0.943333760403914	0.0122092	ENSG00000127528	19:+:16324817-16327874	KLF2
ENSG00000127838	1433.38	721.018	0.991319	0.0106713	ENSG00000127838	2:+:218270392-218346793	PNKD		ENSG00000204130	423.429	814.884	-0.944475584793464	0.0231576	ENSG00000204130	10:-:68341107-68407294	RUFY2
ENSG00000183718	559.344	280.568	0.995387	0.0216755	ENSG00000183718	5:-:181254417-181261139	TRIM52		ENSG00000147471	1423.98	2740.69	-0.944616363979422	0.00592743	ENSG00000147471	8:+:37762593-37779767	PROSC
MSTRG.16553	2328.34	1167.66	0.995683	0.00517109	ENSG00000012963|ENSG00000259066|ENSG00000153485	14:+:93207056-93229215|14:+:93184973-93218586|14:+:93184951-93187089	UBR7|RP11-371E8.4|TMEM251		ENSG00000140931	352.335	679.758	-0.948074713327179	0.0249052	ENSG00000140931	16:+:66603874-66613892	CMTM3
ENSG00000135801	1558.85	779.813	0.999277	0.00764979	ENSG00000135801	1:-:229593111-229626047	TAF5L		ENSG00000198648	2236.33	4353.96	-0.961193186293631	0.00389417	ENSG00000198648	2:-:167954020-168248141	STK39
ENSG00000146094	563.526	281.599	1.00084	0.02477	ENSG00000146094	5:-:177501907-177511274	DOK3		MSTRG.13908	1114.51	2175.43	-0.964896496535502	0.00644994	ENSG00000233963|ENSG00000127870	13:-:26094724-26154175|13:-:26132115-26222493	ATP8A2P3|RNF6
ENSG00000152229	1829.63	912.877	1.00306	0.00687035	ENSG00000152229	18:-:45983536-46072272	PSTPIP2		ENSG00000174574	1523.3	2974.84	-0.965615126677296	0.00493795	ENSG00000174574	1:+:38991223-39006059	AKIRIN1
ENSG00000088367	2134.92	1064.51	1.004	0.00548029	ENSG00000088367	20:+:36091504-36232799	EPB41L1		MSTRG.40249	4046.1	7922.94	-0.969505422765699	0.00194512	ENSG00000124882	4:+:74365143-74388751	EREG
ENSG00000116852	529.025	260.969	1.01946	0.0208634	ENSG00000116852	1:-:200969390-201023700	KIF21B		ENSG00000106367	1287.01	2524.08	-0.971728179095918	0.00539039	ENSG00000106367	7:+:101154397-101161596	AP1S1
ENSG00000163376	345.016	170.197	1.01946	0.0318012	ENSG00000163376	3:+:66998307-67011210	KBTBD8		ENSG00000082458	1042.37	2046.49	-0.973291455489665	0.00716331	ENSG00000082458	X:+:70444861-70505490	DLG3
ENSG00000136542	1421.88	699.356	1.0237	0.00757509	ENSG00000136542	2:+:157257598-157314211	GALNT5		ENSG00000130382	2024.09	3992.93	-0.980172194518703	0.00394407	ENSG00000130382	19:-:6210379-6279948	MLLT1
MSTRG.19594	2694.26	1321.35	1.02788	0.00372133	ENSG00000262470|ENSG00000186260	16:+:14200357-14200979|16:+:14071321-14266773	TVP23CP2|MKL2		ENSG00000164144	900.178	1779.34	-0.983056058657036	0.00739868	ENSG00000164144	4:+:152779937-152918463	ARFIP1
ENSG00000106692	895.996	437.356	1.03469	0.00810964	ENSG00000106692	9:+:105558130-105641118	FKTN		ENSG00000116285	10597.2	20983.8	-0.985588860293521	0.00120782	ENSG00000116285	1:-:8004404-8026308	ERRFI1
MSTRG.27281	3047.64	1483.3	1.03889	0.00277865	ENSG00000073008|ENSG00000186567	19:+:44643798-44663583|19:+:44662278-44684359	PVR|CEACAM19		ENSG00000148516	123.369	244.465	-0.986645039037404	0.0480194	ENSG00000148516	10:+:31318495-31529814	ZEB1
ENSG00000053747	1556.75	756.089	1.04191	0.00582943	ENSG00000053747	18:+:23689443-23955066	LAMA3		ENSG00000006831	2275.01	4517.97	-0.989797152739183	0.0032426	ENSG00000006831	12:+:1688574-1788678	ADIPOR2
ENSG00000172840	1112.42	539.474	1.04407	0.00794147	ENSG00000172840	16:+:66878589-66895754	PDP2		ENSG00000179241	624.165	1242.96	-0.993775149353505	0.00906181	ENSG00000179241	11:+:35943981-36232136	LDLRAD3
ENSG00000196562	776.809	376.497	1.04492	0.0151601	ENSG00000196562	20:-:47656348-47786616	SULF2		MSTRG.46885	271.831	541.537	-0.994350639026017	0.0230704	ENSG00000135549|ENSG00000279114	6:+:122471917-122726373|6:+:122471923-122484161	PKIB|RP3-425C14.5
MSTRG.35391	3145.92	1524.56	1.04509	0.00253334	ENSG00000100227	22:-:42583721-42614962	POLDIP3		MSTRG.33762	9116.79	18288.5	-1.00433733562275	0.000987791	-	-	-
MSTRG.3795	889.723	431.167	1.04511	0.0156944	ENSG00000185630	1:+:164555584-164899296	PBX1		ENSG00000182220	648.212	1304.85	-1.00934210380842	0.010986	ENSG00000182220	X:+:40579372-40606848	ATP6AP2
ENSG00000118900	3432.39	1662.78	1.04562	0.00225811	ENSG00000118900	16:+:4846665-4882360	UBN1		ENSG00000155189	3130.24	6325.15	-1.01482831510135	0.00184092	ENSG00000155189	8:+:6708357-6759666	AGPAT5
ENSG00000147654	772.627	373.403	1.04904	0.0124414	ENSG00000147654	8:+:109539711-109565996	EBAG9		ENSG00000105516	297.968	606.521	-1.02539907528525	0.0222168	ENSG00000105516	19:-:48630030-48637438	DBP
ENSG00000082641	7938.51	3834.08	1.04999	0.00085517	ENSG00000082641	17:+:48048329-48061487	NFE2L1		ENSG00000136381	2216.47	4513.84	-1.02609331284298	0.00185792	ENSG00000136381	15:+:78437431-78501456	IREB2
ENSG00000101413	1316.29	635.403	1.05073	0.00691812	ENSG00000101413	20:+:38033546-38127780	RPRD1B		ENSG00000161533	1009.96	2057.84	-1.02683849177492	0.00546528	ENSG00000161533	17:-:75941507-75979363	ACOX1
MSTRG.55994	284.377	137.189	1.05164	0.0414081	ENSG00000214107|ENSG00000120289	X:+:30243730-30252038|X:+:30242052-30244193	MAGEB1|MAGEB4		MSTRG.50927	1368.56	2793.3	-1.02930748113074	0.00271179	ENSG00000156011|ENSG00000244018	8:-:18527301-19084730|8:-:18774547-18774918	PSD3|RPL35P6
ENSG00000154114	1184.56	570.419	1.05425	0.00717844	ENSG00000154114	11:+:121024072-121090775	TBCEL		ENSG00000173276	1098.82	2255.89	-1.0377353905869	0.00414943	ENSG00000173276	21:-:41986831-42010387	ZBTB21
ENSG00000251095	497.66	239.308	1.05629	0.0245656	ENSG00000251095	4:+:89551356-89726752	RP11-115D19.1		ENSG00000147475	665.986	1369.83	-1.04043470859161	0.00585291	ENSG00000147475	8:+:37736599-37759101	ERLIN2
ENSG00000109066	1392.61	667.38	1.06121	0.00594972	ENSG00000109066	17:+:74776483-74839779	TMEM104		ENSG00000126653	621.029	1279.06	-1.04235012397446	0.00632699	ENSG00000126653	17:+:30115521-30186475	NSRP1
ENSG00000186017	386.836	184.638	1.06702	0.0236419	ENSG00000186017	19:-:36445119-36489902	ZNF566		MSTRG.4552	138.006	284.694	-1.0446751769207	0.0430442	-	-	-
ENSG00000156639	2189.28	1044.91	1.06708	0.00273436	ENSG00000156639	6:+:37819499-38154624	ZFAND3		MSTRG.35458	255.103	528.127	-1.0498075019381	0.0243224	ENSG00000186951	22:+:46150521-46243756	PPARA
ENSG00000157191	1563.03	744.742	1.06953	0.00434001	ENSG00000157191	1:+:16440672-16460078	NECAP2		ENSG00000155329	179.827	372.371	-1.05013511168606	0.0287602	ENSG00000155329	5:-:132996985-133026604	ZCCHC10
ENSG00000105829	365.926	174.323	1.06979	0.0303234	ENSG00000105829	7:-:93962762-94004382	BET1		MSTRG.6417	145.325	302.229	-1.05636062119973	0.041515	ENSG00000197467	10:+:69801931-69964275	COL13A1
ENSG00000118420	403.564	191.859	1.07275	0.0267112	ENSG00000118420	6:-:82892398-83065841	UBE3D		ENSG00000166801	649.257	1356.42	-1.06294246546017	0.00629571	ENSG00000166801	11:+:59142748-59155039	FAM111A
MSTRG.12589	386.836	183.607	1.0751	0.0214479	ENSG00000139278	12:+:75480680-75503853	GLIPR1		ENSG00000166128	550.98	1151.15	-1.06300699969296	0.0103858	ENSG00000166128	15:+:63189469-63267782	RAB8B
ENSG00000095209	1238.92	586.923	1.07784	0.00830057	ENSG00000095209	9:+:105694544-105776612	TMEM38B		MSTRG.37554	4247.88	8886.36	-1.06485027138221	0.000675202	ENSG00000259976|ENSG00000181722	3:-:114314501-114329714|3:-:114314501-115147271	MIR568|ZBTB20
MSTRG.11967	736.034	346.584	1.08657	0.00969173	ENSG00000196876	12:+:51590266-51812864	SCN8A		ENSG00000112697	1914.32	4010.47	-1.06694126730943	0.00112335	ENSG00000112697	6:-:75252924-75284968	TMEM30A
MSTRG.14848	3012.09	1411.09	1.09396	0.000765228	ENSG00000275216	13:+:109269634-109273838	RP11-54H7.4		ENSG00000143882	205.964	432.198	-1.06929945374396	0.0208551	ENSG00000143882	2:+:10721649-10785110	ATP6V1C2
ENSG00000135480	524.843	245.497	1.09618	0.0210916	ENSG00000135480	12:+:52232520-52252186	KRT7		ENSG00000101966	405.655	853.05	-1.07237551648513	0.011361	ENSG00000101966	X:+:123859724-123913979	XIAP
ENSG00000128294	695.26	324.922	1.09746	0.012165	ENSG00000128294	22:-:26521983-26596717	TPST2		ENSG00000112144	593.846	1252.24	-1.07635042625199	0.00575052	ENSG00000112144	6:-:53001279-53061802	ICK
ENSG00000124164	2186.15	1011.9	1.11132	0.00239868	ENSG00000124164	20:+:58389122-58451101	VAPB		ENSG00000184863	1671.76	3527.73	-1.07737122579391	0.0013439	ENSG00000184863	7:+:155644451-155781485	RBM33
ENSG00000100234	265.558	122.748	1.11332	0.0369149	ENSG00000100234	22:+:32801701-32863043	TIMP3		ENSG00000169851	2460.07	5192.57	-1.07774873543767	0.000991741	ENSG00000169851	4:+:30720415-31146805	PCDH7
MSTRG.27767	1866.22	862.333	1.1138	0.00239077	ENSG00000198464|ENSG00000196214	19:+:52297177-52325922|19:+:52269571-52296046	ZNF480|ZNF766		ENSG00000174516	193.418	409.505	-1.08215857612763	0.0260448	ENSG00000174516	11:+:66466327-66477337	PELI3
ENSG00000026103	1153.19	531.222	1.11824	0.00505332	ENSG00000026103	10:+:88990582-89015785	FAS		ENSG00000111674	1223.24	2590.09	-1.08229833830172	0.00239054	ENSG00000111674	12:+:6913745-6923698	ENO2
ENSG00000081692	492.432	225.898	1.12425	0.0137314	ENSG00000081692	1:-:227730425-227735411	JMJD4		MSTRG.1182	3368.61	7146.22	-1.08502727552114	0.000628832	ENSG00000126067	1:-:35599544-35641844	PSMB2
ENSG00000103888	738.125	338.332	1.12543	0.0102663	ENSG00000103888	15:+:80779343-80951776	CEMIP		ENSG00000213799	264.512	564.23	-1.09294828759923	0.0138837	ENSG00000213799	19:+:53333749-53354869	ZNF845
ENSG00000137501	926.316	423.946	1.12762	0.00760986	ENSG00000137501	11:-:85694224-85811159	SYTL2		MSTRG.34275	185.054	395.064	-1.09413987134295	0.0254809	ENSG00000223901	21:+:46220269-46225364	AP001469.5
ENSG00000015413	241.511	110.37	1.12974	0.0420671	ENSG00000015413	16:+:89613308-89638456	DPEP1		MSTRG.50408	270.785	578.671	-1.09559351242323	0.0148532	ENSG00000133624	7:-:149547154-149624752	ZNF767P
MSTRG.57232	510.206	233.119	1.13001	0.0119126	ENSG00000241418|ENSG00000213468	X:-:131795657-131796167|X:-:131691530-131830643	MCRIP2P1|FIRRE		ENSG00000143847	187.145	401.253	-1.10035540722292	0.0260241	ENSG00000143847	1:+:203026498-203078740	PPFIA4
MSTRG.430	212.237	96.9609	1.1302	0.0372923	-	-	-		ENSG00000118513	108.732	235.182	-1.11299513552464	0.0393535	ENSG00000118513	6:+:135181315-135219173	MYB
ENSG00000157540	1759.58	793.223	1.14943	0.00259865	ENSG00000157540	21:+:37365790-37517450	DYRK1A		MSTRG.42783	1238.92	2695.31	-1.12136490503539	0.00129521	ENSG00000177034	5:-:79976731-79991262	MTX3
ENSG00000106635	1051.78	471.395	1.15782	0.00342203	ENSG00000106635	7:-:73536356-73558002	BCL7B		ENSG00000163110	2585.53	5625.79	-1.12159730002631	0.000652552	ENSG00000163110	4:+:94451857-94668227	PDLIM5
ENSG00000166913	9565.31	4281.75	1.15961	0.000223912	ENSG00000166913	20:+:44885676-44908532	YWHAB		MSTRG.5951	151.598	331.111	-1.12706523660835	0.0277279	ENSG00000226578|ENSG00000198105|ENSG00000283179	10:-:37775371-37784131|10:-:37802823-37858106|10:-:37776537-37856310	RP11-258F22.1|ZNF248|AL135791.1
ENSG00000107560	2014.68	900.499	1.16176	0.00133117	ENSG00000107560	10:-:118004916-118046603	RAB11FIP2		MSTRG.11819	6135.01	13449.7	-1.13243729258087	0.000252503	ENSG00000258017	12:+:49127782-49147869	RP11-386G11.10
MSTRG.15222	846.858	377.529	1.16553	0.00544548	ENSG00000215271|ENSG00000235194	14:-:23272422-23299447|14:-:23295643-23302848	HOMEZ|PPP1R3E		ENSG00000185896	3769.04	8280.87	-1.13558619673542	0.000321272	ENSG00000185896	13:+:113297241-113323672	LAMP1
ENSG00000139372	1601.71	712.766	1.16811	0.00173793	ENSG00000139372	12:+:103965804-103988874	TDG		ENSG00000073849	294.832	648.813	-1.13790969398148	0.00842675	ENSG00000073849	3:+:186930485-187078553	ST6GAL1
MSTRG.12219	11650	5177.09	1.17012	0.000166672	ENSG00000135473|ENSG00000257727|ENSG00000144785|ENSG00000062485	12:-:56316223-56334053|12:-:56309842-56316336|12:-:56285916-56316059|12:-:56271699-56300392	PAN2|CNPY2|RP11-977G19.10|CS		ENSG00000058063	1313.15	2890.26	-1.13816533104018	0.00117927	ENSG00000058063	3:+:182793500-182921635	ATP11B
ENSG00000138271	239.42	106.244	1.17216	0.0332598	ENSG00000138271	3:-:151294086-151316952	GPR87		ENSG00000127452	211.192	465.206	-1.13931698000457	0.0133855	ENSG00000127452	19:-:9810267-9827816	FBXL12
ENSG00000141404	761.126	337.3	1.1741	0.00778953	ENSG00000141404	18:+:11688956-11885685	GNAL		ENSG00000238045	134.87	298.103	-1.14424326657841	0.0259135	ENSG00000238045	16:-:29808636-29821252	AC009133.12
ENSG00000178295	1340.34	593.112	1.17622	0.00118712	ENSG00000178295	2:+:17753858-17788941	GEN1		MSTRG.6853	765.308	1693.72	-1.14608341299475	0.00287113	ENSG00000107798	10:-:89213569-89414557	LIPA
MSTRG.32462	2992.23	1321.35	1.17921	0.000820153	ENSG00000215595|ENSG00000274269|ENSG00000125818	20:+:1203454-1208274|20:+:1186092-1207036|20:+:1113263-1189415	C20orf202|RP4-545L17.12|PSMF1		ENSG00000143549	4337.79	9603.25	-1.14656235007549	0.000312117	ENSG00000143549	1:-:154155304-154194648	TPM3
ENSG00000167487	422.383	185.67	1.18581	0.00776016	ENSG00000167487	19:+:18636965-18671714	KLHL26		MSTRG.2485	75.2762	169.166	-1.16817184267676	0.0441928	-	-	-
ENSG00000255650	186.1	81.4884	1.19141	0.0358547	ENSG00000255650	12:-:109734166-109773508	FAM222A-AS1		MSTRG.42623	318.878	722.049	-1.17909051888307	0.00432249	ENSG00000251493	5:-:73444827-73448527	FOXD1
ENSG00000167565	703.624	307.387	1.19475	0.00738631	ENSG00000167565	19:-:40440844-40444705	SERTAD3		ENSG00000158710	1979.14	4497.34	-1.18419856346157	0.000388029	ENSG00000158710	1:-:159918107-159925732	TAGLN2
ENSG00000176040	335.607	146.473	1.19614	0.0143406	ENSG00000176040	3:+:112034843-112081269	TMPRSS7		MSTRG.22955	1689.53	3840.27	-1.1845832576007	0.000506173	ENSG00000186834	17:+:45148502-45152101	HEXIM1
ENSG00000095637	277.058	120.685	1.19894	0.0229747	ENSG00000095637	10:-:95311771-95561414	SORBS1		ENSG00000134297	70.0487	159.882	-1.19058005431745	0.0447696	ENSG00000134297	12:-:45173064-45216041	PLEKHA8P1
ENSG00000160345	270.785	117.591	1.20337	0.0237202	ENSG00000160345	9:-:135495181-135501734	C9orf116		MSTRG.34433	760.081	1734.98	-1.19069527583654	0.00130181	ENSG00000215012|ENSG00000185838	22:-:19846138-19854896|22:-:19783224-19854939	C22orf29|GNB1L
MSTRG.19033	531.116	228.993	1.21372	0.0078755	ENSG00000127578|ENSG00000197562	16:+:629239-634116|16:+:589357-629272	WFIKKN1|RAB40C		ENSG00000164930	1080	2479.72	-1.19914148134711	0.000583494	ENSG00000164930	8:+:103298433-103332866	FZD6
ENSG00000165810	181.918	78.3939	1.21447	0.0301357	ENSG00000165810	5:+:181040225-181061523	BTNL9		ENSG00000182379	233.147	536.379	-1.20201275260914	0.00725815	ENSG00000182379	12:+:57216795-57226449	NXPH4
ENSG00000089335	658.667	283.662	1.21538	0.00702436	ENSG00000089335	19:+:34677639-34686397	ZNF302		MSTRG.52559	62.7302	144.41	-1.20293726083743	0.0494637	-	-	-
ENSG00000183853	1820.22	779.813	1.22291	0.000873611	ENSG00000183853	1:+:157993273-158100262	KIRREL		ENSG00000168813	1061.19	2459.09	-1.21244934789061	0.000836963	ENSG00000168813	19:+:32345594-32387667	ZNF507
MSTRG.21634	221.647	94.8979	1.22381	0.0238328	-	-	-		MSTRG.53902	86.7768	201.142	-1.21283572190367	0.0281753	-	-	-
ENSG00000127418	3086.33	1321.35	1.22388	0.000415431	ENSG00000127418	4:+:1009936-1026897	FGFRL1		ENSG00000173011	454.794	1062.44	-1.22410187083548	0.00328851	ENSG00000173011	4:+:7041899-7057952	TADA2B
ENSG00000100614	2262.47	953.105	1.24719	0.000531041	ENSG00000100614	14:+:60245752-60299087	PPM1A		ENSG00000123728	570.845	1341.98	-1.23319294529893	0.00108833	ENSG00000123728	X:-:132203024-132219480	RAP2C
ENSG00000137814	1320.47	555.978	1.24795	0.00108499	ENSG00000137814	15:+:42548810-42569994	HAUS2		ENSG00000205423	248.83	585.891	-1.23547419569772	0.00718313	ENSG00000205423	16:+:50024410-50037088	CNEP1R1
MSTRG.49408	1009.96	424.978	1.24883	0.00238436	ENSG00000197037	7:+:99616946-99632407	ZSCAN25		MSTRG.6156	88.8678	209.394	-1.23648982054846	0.0261471	ENSG00000165874|ENSG00000229927	10:-:46610474-46652025|10:-:46634911-46635466	FAM35BP|RHEBP1
MSTRG.17204	5148.06	2164.08	1.25027	0.000189873	ENSG00000198146	15:-:34978341-34988287	ZNF770		ENSG00000018408	1429.2	3369.91	-1.23749805133299	0.0002932	ENSG00000018408	3:-:149517235-149736714	WWTR1
MSTRG.39212	348.153	145.441	1.25928	0.0143823	ENSG00000196810	4:+:1249300-1288291	CTBP1-AS2		MSTRG.4690	1085.23	2575.65	-1.24693421707132	0.000333641	ENSG00000228470|ENSG00000152104	1:-:214344172-214357615|1:-:214348696-214552449	RP11-176D17.3|PTPN14
MSTRG.13144	6759.18	2823.21	1.25951	0.000126969	ENSG00000273499|ENSG00000084112	12:-:108778144-108778271|12:-:108778192-108857590	SNORA40|SSH1		ENSG00000120833	303.196	726.175	-1.26006736812335	0.0047168	ENSG00000120833	12:+:93569814-93583487	SOCS2
ENSG00000104228	1167.83	486.867	1.26223	0.00205943	ENSG00000104228	8:-:27284887-27311319	TRIM35		MSTRG.12765	428.656	1027.37	-1.26106667206362	0.00154499	ENSG00000246363	12:-:89010681-89019679	RP11-13A1.1
ENSG00000173875	822.811	342.458	1.26464	0.00310114	ENSG00000173875	19:+:12610918-12633840	ZNF791		ENSG00000157514	154.734	371.34	-1.26294457020171	0.00929989	ENSG00000157514	X:-:107713221-107777342	TSC22D3
ENSG00000113068	1519.12	631.277	1.26689	0.00107485	ENSG00000113068	5:-:140245039-140303121	PFDN1		ENSG00000099194	32793.3	79407.9	-1.27588317416756	3.98407e-05	ENSG00000099194	10:+:100347124-100364834	SCD
ENSG00000019505	237.329	97.9924	1.27615	0.0203069	ENSG00000019505	11:-:45240301-45286319	SYT13		ENSG00000000419	810.265	1966.04	-1.27882474324933	0.000482529	ENSG00000000419	20:-:50934867-50958555	DPM1
ENSG00000167106	1995.87	823.136	1.27781	0.000619637	ENSG00000167106	9:-:127940579-127980513	FAM102A		ENSG00000279488	56.4572	137.189	-1.28093977283871	0.0388579	ENSG00000279488	19:-:1372238-1374364	AC004623.3
MSTRG.37773	177.736	73.2364	1.2791	0.0342853	ENSG00000189366	3:-:125929275-125937039	ALG1L		ENSG00000184384	125.46	305.324	-1.28310760952142	0.013753	ENSG00000184384	11:-:95976598-96343180	MAML2
ENSG00000144802	424.474	174.323	1.28391	0.00775421	ENSG00000144802	3:+:101827991-101861022	NFKBIZ		ENSG00000169155	133.824	325.954	-1.28432558767809	0.0135253	ENSG00000169155	9:+:126805006-126838210	ZBTB43
ENSG00000130558	135.915	55.7009	1.28694	0.0448331	ENSG00000130558	9:+:135075422-135121179	OLFM1		ENSG00000213585	3660.31	8960.63	-1.29163581526044	4.3938e-05	ENSG00000213585	5:-:133971915-134005133	VDAC1
ENSG00000105855	350.244	143.378	1.28853	0.0122285	ENSG00000105855	7:+:20330702-20415754	ITGB8		ENSG00000171428	71.0942	174.323	-1.29396143453283	0.0240615	ENSG00000171428	8:+:18170477-18223689	NAT1
ENSG00000071967	1004.73	408.474	1.29849	0.00149352	ENSG00000071967	2:+:171522247-171558133	CYBRD1		ENSG00000131979	379.518	934.538	-1.30008634155147	0.00253219	ENSG00000131979	14:-:54842008-54902852	GCH1
ENSG00000120149	1926.86	780.845	1.30315	0.000560414	ENSG00000120149	5:+:174724533-174730893	MSX2		ENSG00000015171	944.089	2327.06	-1.30151401441892	0.00035048	ENSG00000015171	10:+:134465-254637	ZMYND11
ENSG00000107551	145.325	58.7954	1.30551	0.0387787	ENSG00000107551	10:+:44959407-44995891	RASSF4		MSTRG.39789	71.0942	175.355	-1.30247293438835	0.0388401	-	-	-
MSTRG.52623	150.552	60.8584	1.30674	0.0339569	ENSG00000246228	8:-:127289817-127482139	CASC8		ENSG00000131389	1043.41	2579.78	-1.3059381763447	0.000329604	ENSG00000131389	3:+:14402576-14489349	SLC6A6
ENSG00000258056	115.005	46.4174	1.30896	0.0476652	ENSG00000258056	12:+:55729104-55730852	RP11-644F5.11		ENSG00000139531	274.967	681.821	-1.31013231171638	0.00410158	ENSG00000139531	12:+:55997180-56006641	SUOX
ENSG00000155918	221.647	88.7089	1.32111	0.017911	ENSG00000155918	6:-:150018334-150025532	RAET1L		ENSG00000144118	415.065	1033.56	-1.31621643555324	0.000766198	ENSG00000144118	2:+:120240064-120294713	RALB
ENSG00000155066	292.741	116.559	1.32856	0.0137943	ENSG00000155066	2:+:95274453-95291308	PROM2		ENSG00000223478	57.5027	143.378	-1.31812619869983	0.0283309	ENSG00000223478	9:+:128724445-128733194	RP11-545E17.3
ENSG00000280287	178.781	70.1419	1.34984	0.0236956	ENSG00000280287	12:+:132550729-132554947	RP13-554M15.7		ENSG00000154608	53.3207	133.063	-1.31934675295274	0.0339084	ENSG00000154608	4:+:118467590-118554100	CEP170P1
ENSG00000074527	150.552	58.7954	1.35649	0.0254722	ENSG00000074527	12:-:95657807-95791152	NTN4		ENSG00000197045	2019.91	5060.53	-1.32499697922282	5.68969e-05	ENSG00000197045	14:-:54474484-54489196	GMFB
MSTRG.38872	101.414	39.197	1.37144	0.0493235	ENSG00000232233	3:-:186810880-186825521	RP11-573D15.2		ENSG00000113555	52.2752	131	-1.32537333649843	0.0359629	ENSG00000113555	5:-:141943585-141969741	PCDH12
MSTRG.1488	243.602	92.8349	1.39179	0.0100178	ENSG00000228452	1:-:42775813-42776790	RP5-994D16.9		ENSG00000163032	233.147	584.86	-1.32684986452291	0.00410756	ENSG00000163032	2:+:17539126-17657018	VSNL1
ENSG00000005513	445.384	169.166	1.39661	0.0042673	ENSG00000005513	16:+:981808-986979	SOX8		ENSG00000276077	43.9111	110.37	-1.32969440312337	0.0424707	ENSG00000276077	21:+:7430659-7469007	CH507-254M2.2
ENSG00000162734	1843.22	698.325	1.40026	0.000241265	ENSG00000162734	1:+:160205337-160215376	PEA15		ENSG00000153944	2599.12	6533.51	-1.32983541047669	4.21161e-05	ENSG00000153944	17:+:57255851-57684685	MSI2
ENSG00000180694	2423.48	917.003	1.40208	7.37427e-05	ENSG00000180694	8:-:90621995-90791632	TMEM64		ENSG00000152944	717.215	1805.12	-1.33161928004787	0.000406732	ENSG00000152944	12:+:27022546-27066343	MED21
ENSG00000129451	466.294	176.386	1.4025	0.00351472	ENSG00000129451	19:-:51012739-51020175	KLK10		ENSG00000171962	59.5937	150.599	-1.33747938421626	0.0219322	ENSG00000171962	17:+:17972813-18016889	DRC3
ENSG00000274211	2403.61	908.751	1.40325	0.000157517	ENSG00000274211	17:+:38352228-38405593	SOCS7		ENSG00000261087	74.2307	187.733	-1.338592360195	0.021424	ENSG00000261087	8:-:101166805-101169629	KB-1460A1.5
ENSG00000157303	172.508	64.9844	1.4085	0.0210725	ENSG00000157303	9:+:93058688-93085138	SUSD3		MSTRG.3765	115.005	290.883	-1.33873647837512	0.0112498	ENSG00000143248|ENSG00000232995	1:-:163111121-163321791|1:-:163244505-163321894	RGS5|RGS5
ENSG00000029153	1643.53	618.899	1.40902	0.000217815	ENSG00000029153	12:+:27332854-27425289	ARNTL2		MSTRG.12542	55.4117	140.284	-1.34008722618813	0.0318608	ENSG00000072657|ENSG00000139287	12:+:72087266-72670757|12:+:71938846-72186618	TRHDE|TPH2
ENSG00000132359	4171.56	1568.91	1.41082	4.23658e-05	ENSG00000132359	17:+:2755705-3037739	RAP1GAP2		ENSG00000136161	58.5482	149.567	-1.35309900745832	0.0279923	ENSG00000136161	13:-:48488959-48533256	RCBTB2
MSTRG.21655	702.578	264.064	1.41177	0.00162132	ENSG00000280046|ENSG00000182224	17:+:7858943-7866083|17:+:7857746-7862282	RP11-1099M24.6|CYB5D1		MSTRG.12613	46.0021	118.622	-1.36660327180806	0.0406182	-	-	-
ENSG00000117010	254.057	94.8979	1.42071	0.00794865	ENSG00000117010	1:+:40531561-40548169	ZNF684		ENSG00000224597	248.83	642.624	-1.36881542921704	0.00253539	ENSG00000224597	10:+:29409402-29487745	SVIL-AS1
ENSG00000091879	446.43	166.071	1.42663	0.00385126	ENSG00000091879	8:-:6499651-6563409	ANGPT2		MSTRG.2472	73.1852	189.796	-1.37482377861303	0.0158566	-	-	-
ENSG00000113448	127.551	47.4489	1.42663	0.0318605	ENSG00000113448	5:-:58969038-60522120	PDE4D		ENSG00000223764	56.4572	146.473	-1.3754044568422	0.0322173	ENSG00000223764	1:-:916865-921016	RP11-54O7.3
MSTRG.19854	539.48	198.048	1.44572	0.00191931	-	-	-		ENSG00000078177	437.02	1136.71	-1.37909421599126	0.000479122	ENSG00000078177	4:+:40056826-40158252	N4BP2
ENSG00000198858	2131.78	781.876	1.44705	7.2141e-05	ENSG00000198858	19:-:896503-913245	R3HDM4		MSTRG.12764	80.5037	209.394	-1.37909421599126	0.0123743	-	-	-
ENSG00000109501	1739.72	637.466	1.44843	0.000210877	ENSG00000109501	4:+:6269849-6303265	WFS1		ENSG00000162073	517.524	1348.17	-1.38130355032945	0.00038443	ENSG00000162073	16:+:2969245-2973489	PAQR4
ENSG00000178150	202.828	74.2679	1.44944	0.0091551	ENSG00000178150	19:+:48172318-48287608	ZNF114		ENSG00000211584	241.511	629.214	-1.38146123053518	0.00205054	ENSG00000211584	12:+:47753916-47782753	SLC48A1
ENSG00000122644	1091.51	399.19	1.45117	0.000454528	ENSG00000122644	7:+:12686856-12690934	ARL4A		ENSG00000138758	2245.74	5878.51	-1.38825963885716	1.94308e-05	ENSG00000138758	4:+:76949703-77040384	SEPT11
MSTRG.39280	3647.76	1323.41	1.46275	2.78524e-05	ENSG00000063978|ENSG00000125386|ENSG00000206113	4:+:2462220-2625320|4:+:2536631-2732565|4:+:2418974-2462942	RNF4|FAM193A|CFAP99		ENSG00000100968	39.7291	104.181	-1.3908288088092	0.0462796	ENSG00000100968	14:+:24365673-24379604	NFATC4
MSTRG.16355	1279.7	463.143	1.46627	0.000133415	ENSG00000198894|ENSG00000259164|ENSG00000165548	14:+:77098097-77117287|14:+:77098311-77225462|14:+:77116568-77259495	CIPC|RP11-463C8.4|TMEM63C		ENSG00000164603	163.098	428.072	-1.39211014687303	0.00381719	ENSG00000164603	7:-:112819147-112939916	BMT2
ENSG00000176014	3398.93	1205.82	1.49506	2.78062e-05	ENSG00000176014	18:+:12307669-12344320	TUBB6		ENSG00000151414	812.356	2133.14	-1.39279452140821	0.000207029	ENSG00000151414	1:+:198156963-198322420	NEK7
ENSG00000198551	706.76	250.654	1.49552	0.00103924	ENSG00000198551	19:+:11559374-11619135	ZNF627		MSTRG.39642	733.943	1927.87	-1.39326847294158	0.000113958	ENSG00000118579	4:+:17614631-17634105	MED28
MSTRG.23352	81.5492	28.882	1.4975	0.0453093	-	-	-		ENSG00000180917	564.572	1488.45	-1.39858482694135	0.000225075	ENSG00000180917	16:-:71281389-71289715	CMTR2
ENSG00000183208	222.692	78.3939	1.50624	0.0103087	ENSG00000183208	15:+:90233808-90245811	GDPGP1		ENSG00000171017	295.877	782.908	-1.40384267208457	0.000707819	ENSG00000171017	19:+:7888505-7902021	LRRC8E
MSTRG.50302	246.739	86.6459	1.50978	0.00350499	-	-	-		ENSG00000153029	119.187	315.639	-1.4050426680289	0.00737348	ENSG00000153029	1:+:181033425-181061938	MR1
ENSG00000179388	109.778	38.1655	1.52425	0.0265707	ENSG00000179388	8:-:22687659-22693302	EGR3		MSTRG.25492	72.1397	191.859	-1.41117919383085	0.0139728	-	-	-
ENSG00000033100	1405.16	482.741	1.54141	7.29411e-05	ENSG00000033100	7:+:151232489-151238827	CHPF2		MSTRG.55406	35.5471	94.8979	-1.41664395430766	0.0431574	ENSG00000261793|ENSG00000185863|ENSG00000184709	9:-:137168854-137171984|9:-:137170858-137172409|9:-:137168758-137170051	RP11-350O14.18|TMEM210|LRRC26
ENSG00000168918	117.096	40.2285	1.54141	0.0266925	ENSG00000168918	2:+:233059967-233207903	INPP5D		ENSG00000179178	105.596	282.631	-1.42036543970972	0.00731749	ENSG00000179178	1:+:43269994-43274002	TMEM125
ENSG00000177885	7770.18	2640.64	1.55706	2.179e-06	ENSG00000177885	17:-:75318076-75405709	GRB2		ENSG00000105479	36.5926	97.9924	-1.42111743088697	0.0404056	ENSG00000105479	19:-:48296457-48321894	CCDC114
ENSG00000092847	3908.09	1322.38	1.56333	5.25135e-06	ENSG00000092847	1:+:35869808-35930528	AGO1		ENSG00000137094	96.1863	258.906	-1.42852643739475	0.0087121	ENSG00000137094	9:+:34989641-34998900	DNAJB5
MSTRG.26178	8109.97	2722.13	1.57496	1.06944e-06	ENSG00000160877	19:+:13118103-13141141	NACC1		MSTRG.55540	423.429	1146	-1.43640984311809	9.89368e-06	-	-	-
ENSG00000263013	52.2752	17.5355	1.57585	0.0497816	ENSG00000263013	16:-:10938886-10940044	RP11-876N24.5		ENSG00000124508	198.646	539.474	-1.44135636741698	0.00219265	ENSG00000124508	6:+:26383096-26394874	BTN2A2
ENSG00000167588	113.96	38.1655	1.57819	0.0204486	ENSG00000167588	12:+:50103819-50111319	GPD1		MSTRG.11062	69.0032	188.764	-1.45185055842658	0.0166968	ENSG00000245648	12:+:10363769-10398506	RP11-277P12.20
MSTRG.13663	237.329	79.4254	1.57922	0.00340468	ENSG00000256001	12:-:127145072-127146532	RP11-575F12.2		MSTRG.46954	44.9566	123.78	-1.46117068040741	0.0190298	-	-	-
MSTRG.56600	1290.15	430.135	1.58468	6.23482e-05	ENSG00000147164	X:-:71056332-71073426	SNX12		ENSG00000185252	284.377	787.034	-1.46862124508518	0.000874877	ENSG00000185252	22:+:20394115-20408461	ZNF74
ENSG00000198908	127.551	42.2915	1.59264	0.0123565	ENSG00000198908	X:+:102720688-102753540	BHLHB9		MSTRG.52563	39.7291	110.37	-1.47408431245855	0.0324931	-	-	-
ENSG00000177374	162.053	53.6379	1.59514	0.00700285	ENSG00000177374	17:+:2054154-2063241	HIC1		ENSG00000102385	34.5016	95.9294	-1.47530953125056	0.0353638	ENSG00000102385	X:+:101219769-101264497	DRP2
ENSG00000122068	3736.63	1236.77	1.59516	3.07124e-06	ENSG00000122068	3:+:197737179-197787596	FYTTD1		ENSG00000183307	39.7291	111.402	-1.48750482822087	0.0239131	ENSG00000183307	22:-:17116299-17121367	CECR6
ENSG00000174928	225.829	74.2679	1.60442	0.00353645	ENSG00000174928	3:-:155762617-155806351	C3orf33		MSTRG.15060	3197.15	9001.89	-1.49344222996164	3.20419e-06	ENSG00000277209|ENSG00000259001	14:-:20343075-20343407|14:-:20343048-20343685	RPPH1|RPPH1
MSTRG.49619	103.505	34.0395	1.60442	0.0244229	ENSG00000185055	7:-:105565120-105600875	EFCAB10		MSTRG.53025	64.8212	182.575	-1.49395407919711	0.0110862	-	-	-
MSTRG.21804	81.5492	26.819	1.60442	0.033243	ENSG00000231595	17:+:14210488-14217922	AC005224.2		ENSG00000176371	119.187	336.269	-1.49638297956732	0.00384092	ENSG00000176371	15:+:84600986-84627796	ZSCAN2
MSTRG.49822	90.9588	29.9135	1.60442	0.0377152	-	-	-		MSTRG.11282	24.0466	68.0789	-1.50137700280243	0.0474666	-	-	-
ENSG00000137965	244.648	79.4254	1.62303	0.00462562	ENSG00000137965	1:+:78649796-78664078	IFI44		ENSG00000176024	56.4572	159.882	-1.50178174261176	0.01164	ENSG00000176024	19:+:51927147-51948759	ZNF613
ENSG00000116731	970.227	313.576	1.62951	6.13563e-05	ENSG00000116731	1:+:13700198-13825079	PRDM2		ENSG00000036448	35.5471	102.118	-1.52243861833026	0.0264031	ENSG00000036448	8:+:2045040-2165552	MYOM2
ENSG00000110931	2466.34	793.223	1.63658	6.19626e-06	ENSG00000110931	12:-:121237691-121298308	CAMKK2		MSTRG.8339	24.0466	70.1419	-1.54444572469431	0.0430992	-	-	-
MSTRG.52408	564.572	179.481	1.65333	0.00021926	ENSG00000279535|ENSG00000177570	8:-:118189455-118189970|8:-:118189459-118621995	AC113188.2|SAMD12		ENSG00000220785	62.7302	183.607	-1.54938767485887	0.00878034	ENSG00000220785	1:-:32231658-32241620	MTMR9LP
ENSG00000213742	474.658	150.599	1.65618	0.00132594	ENSG00000213742	20:+:25624045-25678074	ZNF337-AS1		ENSG00000112972	2982.82	8730.61	-1.54940472003329	1.32796e-06	ENSG00000112972	5:-:43289395-43313512	HMGCS1
ENSG00000253972	55.4117	17.5355	1.65991	0.0374894	ENSG00000253972	8:-:119215111-119246848	RP11-4K16.2		MSTRG.20375	2094.14	6143.61	-1.55272617227038	2.87952e-06	ENSG00000205362|ENSG00000125148	16:+:56638666-56640087|16:+:56608199-56609497	MT1A|MT2A
ENSG00000168874	81.5492	25.7875	1.661	0.0386317	ENSG00000168874	2:+:85751344-85788066	ATOH8		MSTRG.49895	158.916	466.237	-1.55279628847259	0.0009218	-	-	-
ENSG00000196793	235.238	74.2679	1.66331	0.00342048	ENSG00000196793	10:-:43556344-43574618	ZNF239		ENSG00000132967	978.591	2877.88	-1.55622952663413	9.27151e-06	ENSG00000132967	3:+:22381819-22382929	HMGB1P5
MSTRG.1524	75.2762	23.7245	1.66582	0.030829	-	-	-		ENSG00000165406	346.062	1022.22	-1.56259867988026	0.000114727	ENSG00000165406	10:-:45454585-45594906	MARCH8
MSTRG.45945	110.823	34.0395	1.70298	0.012365	ENSG00000244694	6:-:47878028-48068689	PTCHD4		MSTRG.11529	20.9101	61.8899	-1.56550734022214	0.0438401	-	-	-
ENSG00000119950	2191.37	669.443	1.7108	6.7665e-06	ENSG00000119950	10:+:110207605-110287365	MXI1		ENSG00000183955	693.169	2064.03	-1.57418523129414	2.17826e-05	ENSG00000183955	12:+:123383773-123409358	KMT5A
MSTRG.19849	55.4117	16.504	1.74738	0.0374337	-	-	-		ENSG00000152642	409.837	1226.45	-1.58136799513143	0.000135632	ENSG00000152642	3:+:32105689-32168713	GPD1L
ENSG00000196378	125.46	37.134	1.75642	0.00673597	ENSG00000196378	8:-:144773114-144787345	ZNF34		MSTRG.28232	31.3651	93.8664	-1.58144888409116	0.0256094	-	-	-
MSTRG.16719	52.2752	15.4725	1.75642	0.046371	-	-	-		MSTRG.14259	24.0466	72.2049	-1.58626590038894	0.0394643	-	-	-
MSTRG.27563	626.256	182.575	1.77826	7.84359e-05	ENSG00000197813|ENSG00000063127	19:-:49331617-49340303|19:-:49289638-49325225	CTC-301O7.4|SLC6A16		MSTRG.29683	554.117	1665.87	-1.58801473963171	2.01472e-05	ENSG00000232931|ENSG00000174501	2:-:95807118-95816215|2:-:95836919-95991831	LINC00342|ANKRD36C
ENSG00000169891	255.103	74.2679	1.78027	0.00182166	ENSG00000169891	X:+:16946691-17153280	REPS2		MSTRG.12392	36.5926	110.37	-1.59272880895717	0.0189738	-	-	-
ENSG00000158813	282.286	81.4884	1.79249	0.00139393	ENSG00000158813	X:+:69616067-70039469	EDA		MSTRG.22365	112.914	341.426	-1.59634474414474	0.00214191	-	-	-
ENSG00000167767	865.677	249.623	1.79408	7.03177e-05	ENSG00000167767	12:-:52168996-52192000	KRT80		MSTRG.52553	35.5471	108.307	-1.60732751591677	0.0227855	-	-	-
MSTRG.39048	315.742	90.7719	1.79843	0.000608158	-	-	-		MSTRG.17313	29.2741	89.7404	-1.61613341329211	0.0240001	-	-	-
ENSG00000065618	644.03	180.512	1.83503	7.46126e-05	ENSG00000065618	10:-:104031286-104086002	COL17A1		ENSG00000188283	71.0942	218.678	-1.62100245281385	0.00496501	ENSG00000188283	19:+:37217926-37248738	ZNF383
ENSG00000143631	44.9566	12.378	1.86076	0.0473125	ENSG00000143631	1:-:152302175-152325203	FLG		MSTRG.53327	21.9556	68.0789	-1.63262153608068	0.0489497	-	-	-
ENSG00000186832	86.7768	23.7245	1.87093	0.0140469	ENSG00000186832	17:-:41609778-41615899	KRT16		ENSG00000185947	238.375	740.616	-1.6354948591593	0.000216533	ENSG00000185947	16:+:31873758-31917357	ZNF267
ENSG00000140297	109.778	29.9135	1.87572	0.00686344	ENSG00000140297	15:+:59594875-59640239	GCNT3		ENSG00000168300	177.736	554.946	-1.64261626591991	0.000531131	ENSG00000168300	8:-:51817575-51899186	PCMTD1
ENSG00000172748	181.918	49.5119	1.87744	0.00179946	ENSG00000172748	8:+:232137-247342	ZNF596		MSTRG.11687	119.187	374.434	-1.651480563332	0.000768975	-	-	-
ENSG00000279300	53.3207	14.441	1.88453	0.0328108	ENSG00000279300	19:+:17622447-17623338	CTD-3149D2.2		ENSG00000185670	56.4572	178.449	-1.66028556497424	0.00525051	ENSG00000185670	11:-:62748319-62754188	ZBTB3
ENSG00000119508	80.5037	21.6615	1.89392	0.0146113	ENSG00000119508	9:+:99821855-99866891	NR4A3		ENSG00000180592	25.0921	79.4254	-1.66236887947473	0.0410732	ENSG00000180592	10:-:21513478-21526368	SKIDA1
MSTRG.28554	69.0032	18.567	1.89392	0.0220615	-	-	-		MSTRG.43697	1234.74	3971.27	-1.68539432057345	7.89392e-07	ENSG00000113658|ENSG00000275646|ENSG00000277524	5:+:136132845-136188747|5:+:136133696-136133826|5:+:136133912-136134035	SMAD5|SMAD5-AS1_2|SMAD5-AS1_3
MSTRG.46131	130.688	35.071	1.89778	0.00427072	ENSG00000239626|ENSG00000229852	6:+:73290403-73291262|6:+:73263215-73301401	RPSAP41|RP11-398K22.12		ENSG00000106799	678.532	2182.65	-1.68559408361587	7.42455e-06	ENSG00000106799	9:+:99104038-99154192	TGFBR1
ENSG00000185479	61.6847	16.504	1.9021	0.0338321	ENSG00000185479	12:-:52446651-52452126	KRT6B		MSTRG.25619	60.6392	195.985	-1.69241945270436	0.00370337	ENSG00000267436|ENSG00000183397	19:+:3544199-3557569|19:+:3539154-3544030	AC005786.7|C19orf71
ENSG00000100298	50.1842	13.4095	1.90398	0.0423816	ENSG00000100298	22:+:39097224-39104067	APOBEC3H		MSTRG.27232	26.1376	84.5829	-1.69424065434435	0.0154979	ENSG00000278492|ENSG00000204920|ENSG00000277806	19:+:43978376-43978663|19:+:43967862-43998325|19:+:43976815-43977448	RP11-15A1.9|ZNF155|RP11-15A1.8
ENSG00000103769	3575.62	954.136	1.90593	6.45028e-08	ENSG00000103769	15:+:65726054-65891991	RAB11A		MSTRG.3547	14.637	47.4489	-1.69675187350039	0.0442808	ENSG00000235919	1:+:155562042-155563944	ASH1L-AS1
ENSG00000131115	626.256	166.071	1.91495	1.80379e-05	ENSG00000131115	19:+:44207547-44237268	ZNF227		MSTRG.1075	36.5926	118.622	-1.6967518735004	0.00994276	-	-	-
ENSG00000149527	112.914	29.9135	1.91636	0.00705019	ENSG00000149527	1:+:2425980-2505530	PLCH2		ENSG00000198585	294.832	975.798	-1.72668986044159	8.39725e-05	ENSG00000198585	3:+:131381671-131388830	NUDT16
ENSG00000101654	3543.21	935.569	1.92114	1.16117e-07	ENSG00000101654	18:+:13726660-13764558	RNMT		ENSG00000182179	20.9101	70.1419	-1.74607958586396	0.0226014	ENSG00000182179	3:-:49805207-49813946	UBA7
MSTRG.50369	89.9133	23.7245	1.92216	0.0118552	ENSG00000226857|ENSG00000174469	7:+:147146342-147146756|7:+:146116002-148420998	DUTP3|CNTNAP2		ENSG00000130772	173.554	582.797	-1.74761246545661	0.000302734	ENSG00000130772	1:+:28329002-28335967	MED18
MSTRG.18063	62.7302	16.504	1.92635	0.0302211	-	-	-		MSTRG.26036	12.546	42.2915	-1.75313434339791	0.0427657	-	-	-
MSTRG.40533	47.0476	12.378	1.92635	0.0403861	-	-	-		MSTRG.53680	243.602	823.136	-1.75660363106905	4.27784e-05	-	-	-
ENSG00000248424	90.9588	23.7245	1.93884	0.0120335	ENSG00000248424	11:-:5430653-5431602	OR51K1P		ENSG00000048052	29.2741	99.0239	-1.75815241816454	0.0101698	ENSG00000048052	7:+:18086949-19002416	HDAC9
ENSG00000259248	55.4117	14.441	1.94002	0.0412409	ENSG00000259248	15:-:63544247-63601589	USP3-AS1		MSTRG.52598	16.7281	56.7324	-1.76190455302565	0.0366328	-	-	-
ENSG00000187624	130.688	34.0395	1.94085	0.00483062	ENSG00000187624	17:+:410327-431062	C17orf97		MSTRG.46448	16.7281	56.7324	-1.76190455302565	0.0421409	-	-	-
MSTRG.48030	122.324	30.945	1.98293	0.00364729	-	-	-		ENSG00000059804	164.144	558.041	-1.76540887443617	0.000247298	ENSG00000059804	12:-:7919230-7936275	SLC2A3
ENSG00000238227	2020.96	510.592	1.9848	4.66568e-07	ENSG00000238227	9:-:136114581-136118863	C9orf69		MSTRG.22225	2388.97	8175.66	-1.77494364152354	4.20158e-08	ENSG00000160551	17:+:29390464-29551904	TAOK1
ENSG00000055070	7648.9	1897.96	2.0108	9.26158e-10	ENSG00000055070	1:+:16352575-16398145	SZRD1		ENSG00000122691	19.8646	68.0789	-1.77701144541585	0.0262034	ENSG00000122691	7:-:19020991-19117672	TWIST1
ENSG00000008086	317.833	78.3939	2.01946	0.000136431	ENSG00000008086	X:+:18425583-18653629	CDKL5		MSTRG.18237	48.0931	165.04	-1.77891097833134	0.00396743	-	-	-
MSTRG.30567	50.1842	12.378	2.01946	0.0235707	-	-	-		ENSG00000183255	1726.13	5952.78	-1.78602605025895	7.1524e-08	ENSG00000183255	21:-:44849585-44873903	PTTG1IP
ENSG00000103353	5231.7	1277	2.03453	6.63042e-09	ENSG00000103353	16:+:23557362-23574389	UBFD1		ENSG00000251562	2941	10146.9	-1.7866536893005	4.35581e-08	ENSG00000251562	11:+:65497762-65506516	MALAT1
ENSG00000235078	38.6836	9.28349	2.05898	0.0476958	ENSG00000235078	2:+:3519275-3523197	AC142528.1		MSTRG.55344	14.637	50.5434	-1.78789976155859	0.0432964	-	-	-
MSTRG.15736	779.945	185.67	2.07063	5.11189e-06	ENSG00000235269	14:-:53768942-53850882	AL162759.1		ENSG00000117632	1931.04	6710.93	-1.79713179555968	3.69266e-08	ENSG00000117632	1:-:25884181-25906991	STMN1
MSTRG.55492	53.3207	12.378	2.10692	0.0249685	-	-	-		MSTRG.48257	134.87	470.363	-1.80220759824247	0.000425074	ENSG00000180354|ENSG00000251660	7:+:30134810-30162762|7:+:30157531-30159534	MTURN|AC007036.5
ENSG00000124813	191.327	44.3545	2.10889	0.000462221	ENSG00000124813	6:+:45328157-45664349	RUNX2		ENSG00000108786	30.3196	106.244	-1.80906437155663	0.00585773	ENSG00000108786	17:+:42549214-42555213	HSD17B1
MSTRG.51140	1932.09	444.576	2.11966	8.85945e-08	ENSG00000259366|ENSG00000147421	8:+:29055935-29056685|8:+:28890394-29064764	CTD-2647L4.4|HMBOX1		MSTRG.22871	54.3662	193.922	-1.83469397303753	0.00165071	ENSG00000161664	17:+:44170447-44179083	ASB16
ENSG00000184292	287.513	66.0159	2.12274	0.000201777	ENSG00000184292	1:-:58575423-58577773	TACSTD2		MSTRG.53724	16.7281	59.8269	-1.83852583462856	0.0292699	-	-	-
MSTRG.11056	40.7746	9.28349	2.13493	0.0437923	-	-	-		MSTRG.47045	16.7281	59.8269	-1.83852583462856	0.0349316	-	-	-
ENSG00000214960	246.739	55.7009	2.14721	0.000399073	ENSG00000214960	7:-:16087527-16421322	ISPD		MSTRG.44441	11.5005	41.26	-1.84304131575105	0.0440947	-	-	-
MSTRG.8184	36.5926	8.25199	2.14874	0.0384634	-	-	-		MSTRG.7389	251.966	908.751	-1.85065371219144	1.18428e-05	ENSG00000225292	10:+:112888735-112906111	RP11-57H14.3
MSTRG.38567	59.5937	13.4095	2.15191	0.00968877	-	-	-		ENSG00000226950	179.827	650.876	-1.85577627978144	0.000100798	ENSG00000226950	4:+:52712404-52720351	DANCR
ENSG00000188766	142.188	31.9765	2.15272	0.000698145	ENSG00000188766	19:+:38388421-38399587	SPRED3		ENSG00000219665	13.5915	49.5119	-1.86506762208105	0.0348744	ENSG00000219665	19:+:11987617-12046275	CTD-2006C1.2
ENSG00000234390	55.4117	12.378	2.16241	0.019214	ENSG00000234390	X:-:49876724-49879241	USP27X-AS1		ENSG00000148057	17.7736	64.9844	-1.87036192175056	0.0255883	ENSG00000148057	9:+:83623049-83644130	IDNK
ENSG00000112531	943.044	210.426	2.16401	7.88924e-07	ENSG00000112531	6:+:163414000-163578596	QKI		MSTRG.34080	95.1408	348.647	-1.87362963558447	0.00018388	ENSG00000183778|ENSG00000225330	21:+:39556442-39673137|21:+:39630271-39726085	B3GALT5|AF064860.5
MSTRG.55593	1049.69	232.087	2.17722	5.08612e-07	-	-	-		MSTRG.15657	15.6825	57.7639	-1.88100916595007	0.0305775	-	-	-
ENSG00000079385	168.326	37.134	2.18045	0.0006789	ENSG00000079385	19:-:42507304-42561234	CEACAM1		ENSG00000183423	16.7281	61.8899	-1.8874354351095	0.026302	ENSG00000183423	4:+:109848202-109872315	LRIT3
MSTRG.50544	28.2286	6.18899	2.18938	0.044456	ENSG00000236018	7:-:157197600-157198511	RP4-814D15.1		MSTRG.40478	12.546	46.4174	-1.88743543510951	0.0418973	-	-	-
MSTRG.41873	42.8656	9.28349	2.20708	0.031312	-	-	-		ENSG00000276115	15.6825	58.7954	-1.90654425805721	0.0253588	ENSG00000276115	12:+:32352349-32354144	RP11-817I4.2
ENSG00000106686	33.4561	7.22049	2.2121	0.0456857	ENSG00000106686	9:-:4553386-4666674	SPATA6L		ENSG00000026025	92.0043	346.584	-1.91343064364245	0.000244006	ENSG00000026025	10:+:17228259-17237593	VIM
ENSG00000239467	48.0931	10.315	2.22109	0.0194159	ENSG00000239467	2:+:170771113-170778148	AC007405.6		MSTRG.32416	17.7736	67.0474	-1.9154498112791	0.0220431	-	-	-
MSTRG.32327	270.785	57.7639	2.22891	6.66049e-05	-	-	-		MSTRG.48001	13.5915	51.5749	-1.92396131113462	0.035248	-	-	-
ENSG00000132819	2081.6	437.356	2.25081	3.19982e-09	ENSG00000132819	20:+:57391407-57409333	RBM38		ENSG00000168152	48.0931	182.575	-1.92458843352697	0.00242409	ENSG00000168152	4:+:82900684-82919969	THAP9
ENSG00000232160	108.732	22.693	2.26046	0.00211409	ENSG00000232160	X:+:132217147-132432862	RAP2C-AS1		MSTRG.29451	14.637	55.7009	-1.92807741960685	0.0199656	-	-	-
ENSG00000278299	117.096	23.7245	2.30325	0.00111685	ENSG00000278299	17:-:38057693-38068592	TBC1D3C		MSTRG.29037	16.7281	63.9529	-1.93474114988786	0.0312046	-	-	-
ENSG00000057657	163.098	33.008	2.30486	0.000234752	ENSG00000057657	6:+:106086320-106109939	PRDM1		MSTRG.8635	189.236	726.175	-1.94013057105508	4.56348e-05	-	-	-
ENSG00000205420	303.196	60.8584	2.31672	7.20998e-05	ENSG00000205420	12:-:52487174-52493257	KRT6A		MSTRG.45957	40.7746	160.914	-1.98054483950099	0.00145368	ENSG00000225791	6:+:52577307-52583993	TRAM2-AS1
ENSG00000250337	132.779	25.7875	2.36428	0.000906841	ENSG00000250337	5:+:27472292-27496401	LINC01021		MSTRG.8922	43.9111	174.323	-1.98910685300441	0.00041912	ENSG00000167995	11:+:61949821-61965515	BEST1
ENSG00000158055	217.465	41.26	2.39797	0.000143122	ENSG00000158055	1:+:24319322-24364482	GRHL3		MSTRG.55496	4.18201	5600.01	-10.3870156080303	2.33883e-66	-	-	-
MSTRG.41913	43.9111	8.25199	2.41177	0.0169011	-	-	-		ENSG00000126070	677.486	2737.6	-2.01464749198655	3.92445e-08	ENSG00000126070	1:+:35930718-36072500	AGO3
MSTRG.25757	33.4561	6.18899	2.43449	0.0396844	-	-	-		ENSG00000158445	17.7736	72.2049	-2.02236501519561	0.0153	ENSG00000158445	20:-:49293394-49484297	KCNB1
ENSG00000205426	85.7313	15.4725	2.47012	0.00226585	ENSG00000205426	12:-:52285913-52291534	KRT81		ENSG00000257335	15.6825	63.9529	-2.02785055427934	0.0161711	ENSG00000257335	7:+:141907813-142106747	MGAM
ENSG00000166482	46.0021	8.25199	2.47889	0.0177154	ENSG00000166482	17:-:19383442-19387240	MFAP4		ENSG00000168427	13.5915	55.7009	-2.03499262352336	0.0178809	ENSG00000168427	2:+:238138722-238152947	KLHL30
MSTRG.7876	191.327	34.0395	2.49076	7.46533e-05	-	-	-		MSTRG.11842	13.5915	55.7009	-2.03499262352336	0.0301254	-	-	-
MSTRG.30092	58.5482	10.315	2.50488	0.00729714	-	-	-		MSTRG.12753	10.455	43.323	-2.05093416739238	0.0317899	-	-	-
MSTRG.55485	398.337	69.1104	2.52701	1.71456e-06	-	-	-		ENSG00000108950	10.455	43.323	-2.05093416739238	0.0330456	ENSG00000108950	17:-:68535113-68601389	FAM20A
ENSG00000197915	115.005	19.5985	2.55289	0.000397067	ENSG00000197915	1:-:152212082-152224193	HRNR		ENSG00000267422	10.455	43.323	-2.05093416739238	0.0468516	ENSG00000267422	19:+:37779686-37792865	CTD-2554C21.1
ENSG00000189001	30.3196	5.15749	2.55551	0.0364114	ENSG00000189001	19:-:35523367-35528351	SBSN		MSTRG.22770	14.637	60.8584	-2.05583296680522	0.0234963	-	-	-
MSTRG.13315	30.3196	5.15749	2.55551	0.0453074	-	-	-		ENSG00000164294	392.064	1639.05	-2.06370146346626	8.82276e-08	ENSG00000164294	5:+:55160118-55167071	GPX8
ENSG00000248774	30.3196	5.15749	2.55551	0.0453074	ENSG00000248774	4:-:173322206-173329694	RP11-798M19.3		ENSG00000234616	212.237	888.121	-2.06507834971265	7.58493e-06	ENSG00000234616	8:-:142657460-142681968	JRK
ENSG00000119729	2303.24	388.875	2.56629	1.25739e-11	ENSG00000119729	2:+:46541806-46583121	RHOQ		MSTRG.284	16.7281	70.1419	-2.06800768075133	0.017073	-	-	-
MSTRG.34460	181.918	28.882	2.65504	2.33684e-05	ENSG00000236540|ENSG00000268292	22:-:20058030-20070569|22:-:20064552-20065705	AC006547.13|AC006547.15		ENSG00000111711	417.156	1750.45	-2.0690707528213	6.19937e-08	ENSG00000111711	12:+:21501781-21518408	GOLT1B
ENSG00000261888	26.1376	4.126	2.66331	0.04705	ENSG00000261888	17:+:83104255-83106910	AC144831.1		ENSG00000140093	8.36403	36.1025	-2.10982785644595	0.0459257	ENSG00000140093	14:-:94280455-94293271	SERPINA10
MSTRG.45318	66.9122	10.315	2.69753	0.000667353	-	-	-		ENSG00000180921	2128.64	9193.75	-2.11071838398186	2.46696e-10	ENSG00000180921	8:-:143723933-143733801	FAM83H
MSTRG.55558	310.514	47.4489	2.71021	1.89011e-06	-	-	-		MSTRG.11310	7.31852	31.9765	-2.12738622783026	0.0378611	-	-	-
ENSG00000160888	3916.45	597.238	2.71317	9.59724e-13	ENSG00000160888	19:+:13150415-13154908	IER2		MSTRG.26021	7.31852	31.9765	-2.12738622783026	0.0378611	-	-	-
MSTRG.29937	1724.03	257.875	2.74105	2.14746e-12	ENSG00000261760|ENSG00000282785|ENSG00000282304	2:+:110231106-110272050|2:+:110279606-110285681|2:+:110245591-110285856	RP11-1223D19.1|RP11-1223D19.2|RP11-1223D19.3		ENSG00000267469	31.3651	138.221	-2.13974343435024	0.00277493	ENSG00000267469	19:+:3052910-3053724	AC005944.2
MSTRG.27349	34.5016	5.15749	2.74192	0.0182738	-	-	-		MSTRG.15711	8.36403	37.134	-2.1504698409433	0.0486368	-	-	-
ENSG00000178460	55.4117	8.25199	2.74738	0.00412649	ENSG00000178460	8:+:66870749-66922048	MCMDC2		MSTRG.17648	9.40953	42.2915	-2.16817184267676	0.0347876	-	-	-
MSTRG.24206	20.9101	3.0945	2.75642	0.0476145	-	-	-		MSTRG.56166	7.31852	33.008	-2.17318991744338	0.0484225	-	-	-
MSTRG.24059	84.6858	12.378	2.77434	0.00162457	-	-	-		ENSG00000242207	12.546	56.7324	-2.17694205230449	0.0144099	ENSG00000242207	17:+:48628675-48634932	HOXB-AS4
ENSG00000112782	28.2286	4.126	2.77434	0.0371956	ENSG00000112782	6:-:45898451-46080395	CLIC5		MSTRG.52564	18.8191	85.6144	-2.1856592694056	0.00476086	-	-	-
ENSG00000159713	28.2286	4.126	2.77434	0.0494691	ENSG00000159713	16:-:67389809-67393535	TPPP3		MSTRG.6210	26.1376	120.685	-2.20705336930967	0.0014106	ENSG00000226200	10:+:50624951-50641451	SGMS1-AS1
ENSG00000181450	611.619	85.6144	2.83671	5.48705e-08	ENSG00000181450	1:+:227563543-227677443	ZNF678		MSTRG.22618	13.5915	62.9214	-2.21084245892278	0.00807816	-	-	-
ENSG00000108861	2331.47	324.922	2.84308	2.64107e-12	ENSG00000108861	17:-:43766121-43778988	DUSP3		ENSG00000251127	7.31852	34.0395	-2.21758403680184	0.0379835	ENSG00000251127	8:-:61759094-61765969	RP11-280G9.1
MSTRG.56138	53.3207	7.22049	2.88453	0.00603728	-	-	-		ENSG00000138613	52.2752	247.56	-2.24357924533478	9.78048e-05	ENSG00000138613	15:+:63276018-63309126	APH1B
MSTRG.49175	32.4106	4.126	2.97365	0.0199911	-	-	-		ENSG00000153094	283.331	1346.11	-2.24822988960436	1.42547e-08	ENSG00000153094	2:+:111119378-111168447	BCL2L11
ENSG00000280055	33.4561	4.126	3.01946	0.0105201	ENSG00000280055	8:-:127946559-127948723	TMEM75		MSTRG.18859	6.27302	29.9135	-2.2535633339074	0.0380728	-	-	-
ENSG00000203952	26.1376	3.0945	3.07835	0.0319274	ENSG00000203952	X:+:134237047-134246207	CCDC160		ENSG00000198040	157.871	756.089	-2.25980948830972	7.23327e-07	ENSG00000198040	12:+:133037292-133063304	ZNF84
MSTRG.47590	43.9111	5.15749	3.08984	0.00625042	-	-	-		MSTRG.4202	7.31852	35.071	-2.26065275869372	0.0478159	-	-	-
MSTRG.42186	35.5471	4.126	3.10692	0.0167569	-	-	-		MSTRG.37781	598.028	2880.98	-2.26827336100255	3.45096e-10	ENSG00000070476	3:-:126437601-126475919	ZXDC
MSTRG.19332	27.1831	3.0945	3.13493	0.011523	-	-	-		MSTRG.37928	20.9101	103.15	-2.30247293438835	0.00184442	-	-	-
MSTRG.41370	29.2741	3.0945	3.24185	0.0256806	-	-	-		ENSG00000225077	11.5005	56.7324	-2.30247293438835	0.0174532	ENSG00000225077	1:+:6236240-6239444	LINC00337
ENSG00000198932	39.7291	4.126	3.26738	0.00322161	ENSG00000198932	X:+:102651366-102659083	GPRASP1		MSTRG.6929	7.31852	36.1025	-2.30247293438835	0.0289058	-	-	-
ENSG00000159208	19.8646	2.063	3.26738	0.0437875	ENSG00000159208	1:+:150282543-150287093	CIART		ENSG00000183281	8.36403	41.26	-2.30247293438835	0.0341526	ENSG00000183281	2:-:87002559-87021852	PLGLB1
ENSG00000163071	50.1842	5.15749	3.28249	0.00478757	ENSG00000163071	4:+:52051331-52097292	SPATA18		ENSG00000278390	6.27302	30.945	-2.30247293438835	0.0350445	ENSG00000278390	13:+:41132939-41236686	RP11-74J13.8
MSTRG.28183	20.9101	2.063	3.34138	0.0432844	-	-	-		MSTRG.39347	7.31852	37.134	-2.34311491888569	0.0413269	-	-	-
ENSG00000273513	43.9111	4.126	3.41177	0.00497989	ENSG00000273513	17:+:37924415-37935365	TBC1D3K		MSTRG.30027	13.5915	69.1104	-2.34619431181767	0.00672879	-	-	-
MSTRG.10463	21.9556	2.063	3.41177	0.0380143	-	-	-		MSTRG.29518	5.22752	26.819	-2.35905646275472	0.0433973	-	-	-
MSTRG.13033	21.9556	2.063	3.41177	0.0440951	-	-	-		ENSG00000196408	33.4561	173.292	-2.37286226227975	0.000253925	ENSG00000196408	16:-:1978917-1984192	NOXO1
ENSG00000273489	55.4117	5.15749	3.42545	0.00141271	ENSG00000273489	7:-:131493964-131497694	RP11-180C16.1		ENSG00000229124	11.5005	59.8269	-2.37909421599126	0.0096413	ENSG00000229124	10:-:17214239-17229985	VIM-AS1
MSTRG.33627	88.8678	8.25199	3.42885	0.000200745	-	-	-		MSTRG.10798	11.5005	59.8269	-2.37909421599126	0.00980821	-	-	-
MSTRG.28210	33.4561	3.0945	3.43449	0.00941959	-	-	-		ENSG00000232303	9.40953	49.5119	-2.39558233877983	0.0118913	ENSG00000232303	9:-:32566148-32567126	DFFBP1
MSTRG.35359	35.5471	3.0945	3.52196	0.00466141	-	-	-		ENSG00000081148	9.40953	49.5119	-2.39558233877983	0.013602	ENSG00000081148	3:-:101222546-101320560	IMPG2
ENSG00000125845	24.0466	2.063	3.54302	0.0416478	ENSG00000125845	20:+:6767664-6780280	BMP2		ENSG00000235897	6.27302	33.008	-2.39558233877983	0.0298796	ENSG00000235897	3:+:196318330-196325570	TM4SF19-AS1
MSTRG.35515	25.0921	2.063	3.60442	0.0187628	-	-	-		MSTRG.23268	6.27302	33.008	-2.39558233877983	0.0387337	-	-	-
MSTRG.14654	25.0921	2.063	3.60442	0.0310605	-	-	-		MSTRG.38673	6.27302	33.008	-2.39558233877983	0.0396109	-	-	-
ENSG00000152661	51.2297	4.126	3.63417	0.00243471	ENSG00000152661	6:+:121435692-121449727	GJA1		MSTRG.11665	8.36403	44.3545	-2.40680959420308	0.0320996	-	-	-
ENSG00000137699	132.779	10.315	3.68621	2.60301e-06	ENSG00000137699	11:-:120111275-120185529	TRIM29		ENSG00000146242	379.518	2017.61	-2.41040975645747	2.02583e-09	ENSG00000146242	6:+:82363206-82370828	TPBG
MSTRG.28500	40.7746	3.0945	3.71989	0.00206482	-	-	-		MSTRG.10740	6.27302	34.0395	-2.43997645813828	0.0318464	-	-	-
MSTRG.22072	28.2286	2.063	3.77434	0.00979405	-	-	-		ENSG00000104765	624.165	3426.64	-2.45679407619856	2.5502e-11	ENSG00000104765	8:+:26382898-26505636	BNIP3L
ENSG00000157782	80.5037	5.15749	3.96431	0.000104529	ENSG00000157782	12:+:120640552-120667324	CABP1		MSTRG.18097	19.8646	109.339	-2.4605377806206	0.000672184	-	-	-
MSTRG.37129	16.7281	1.0315	4.01946	0.0457075	-	-	-		MSTRG.38675	5.22752	28.882	-2.46597166667123	0.0305898	-	-	-
MSTRG.29975	17.7736	1.0315	4.10692	0.0419898	-	-	-		MSTRG.33065	8.36403	46.4174	-2.47239793583066	0.018115	-	-	-
MSTRG.220	18.8191	1.0315	4.18938	0.0451369	-	-	-		MSTRG.38204	6.27302	35.071	-2.48304518003017	0.0445175	-	-	-
MSTRG.52634	19.8646	1.0315	4.26738	0.0369724	-	-	-		ENSG00000154764	4.18201	23.7245	-2.504106795558	0.0341813	ENSG00000154764	3:-:13816258-13880121	WNT7A
ENSG00000120708	61.6847	3.0945	4.31714	0.000251062	ENSG00000120708	5:+:136028895-136063818	TGFBI		MSTRG.55731	4.18201	23.7245	-2.504106795558	0.0351503	-	-	-
MSTRG.54797	21.9556	1.0315	4.41177	0.0179719	-	-	-		MSTRG.14774	5.22752	29.9135	-2.5165977397412	0.0398687	-	-	-
MSTRG.39206	21.9556	1.0315	4.41177	0.0203255	ENSG00000273179	4:+:1167778-1168174	RP11-20I20.4		MSTRG.30155	5.22752	29.9135	-2.5165977397412	0.0419208	-	-	-
MSTRG.12257	21.9556	1.0315	4.41177	0.0453143	-	-	-		MSTRG.52996	6.27302	36.1025	-2.5248653557248	0.0393699	-	-	-
MSTRG.53839	25.0921	1.0315	4.60442	0.0150229	-	-	-		ENSG00000239440	26.1376	150.599	-2.52651320860628	0.000307605	ENSG00000239440	3:+:81986138-82463675	RP11-260O18.1
MSTRG.37750	26.1376	1.0315	4.66331	0.0170307	-	-	-		MSTRG.29738	78.4127	462.112	-2.55908107106271	1.06023e-07	ENSG00000230606	2:-:97416165-97433527	AC159540.1
MSTRG.4512	53.3207	2.063	4.69188	0.000176797	-	-	-		MSTRG.31617	5.22752	30.945	-2.56550734022214	0.0254405	-	-	-
ENSG00000178660	28.2286	1.0315	4.77434	0.0106897	ENSG00000178660	3:-:94506766-94507620	ARMC10P1		ENSG00000271605	4.18201	24.756	-2.56550734022214	0.0291961	ENSG00000271605	17:+:64449037-64468643	MILR1
MSTRG.26206	29.2741	1.0315	4.82681	0.00706671	-	-	-		MSTRG.56545	5.22752	30.945	-2.56550734022214	0.038565	-	-	-
MSTRG.17566	35.5471	1.0315	5.10692	0.00170013	-	-	-		MSTRG.20111	4.18201	24.756	-2.56550734022214	0.0412369	-	-	-
ENSG00000186081	148.461	4.126	5.1692	2.26268e-08	ENSG00000186081	12:-:52514575-52520687	KRT5		MSTRG.8321	5.22752	30.945	-2.56550734022214	0.0419489	-	-	-
ENSG00000186847	189.236	4.126	5.5193	5.61133e-10	ENSG00000186847	17:-:41582279-41586921	KRT14		MSTRG.28654	5.22752	30.945	-2.56550734022214	0.0445027	-	-	-
MSTRG.55586	7557.94	85.6144	6.464	1.47025e-51	-	-	-		MSTRG.29801	4.18201	25.7875	-2.62440102927571	0.0412982	-	-	-
ENSG00000187242	97.2318	1.0315	6.55861	3.48216e-07	ENSG00000187242	17:-:40861303-40867210	KRT12		ENSG00000269570	4.18201	25.7875	-2.62440102927571	0.0469464	ENSG00000269570	11:-:58611119-58612642	CMB9-55A18.1
MSTRG.55414	128.597	1.0315	6.96197	8.51127e-09	-	-	-		MSTRG.565	5.22752	33.008	-2.65861674461362	0.0341136	-	-	-
									MSTRG.46263	8.36403	53.6379	-2.68098455764208	0.00698951	-	-	-
									MSTRG.39998	4.18201	26.819	-2.68098455764208	0.0416224	-	-	-
									MSTRG.22833	4.18201	26.819	-2.68098455764208	0.0483639	-	-	-
									MSTRG.21668	7.31852	47.4489	-2.6967518735004	0.00983844	-	-	-
									MSTRG.34313	6.27302	41.26	-2.71751043366719	0.017709	-	-	-
									MSTRG.24635	3.13651	20.63	-2.71751043366719	0.042557	-	-	-
									MSTRG.43468	4.18201	27.8505	-2.73543234166445	0.032149	-	-	-
									MSTRG.55110	4.18201	27.8505	-2.73543234166445	0.0447417	-	-	-
									MSTRG.30240	5.22752	35.071	-2.74607958586396	0.0298851	-	-	-
									MSTRG.10081	6.27302	42.2915	-2.75313434339791	0.0110571	-	-	-
									ENSG00000197768	6.27302	42.2915	-2.75313434339791	0.0188411	ENSG00000197768	9:+:137251261-137253483	STPG3
									MSTRG.17692	4.18201	28.882	-2.78789976155859	0.0231774	-	-	-
									MSTRG.6015	4.18201	28.882	-2.78789976155859	0.0284687	-	-	-
									MSTRG.51872	4.18201	28.882	-2.78789976155859	0.0362541	-	-	-
									MSTRG.33363	4.18201	28.882	-2.78789976155859	0.0362541	-	-	-
									MSTRG.507	4.18201	28.882	-2.78789976155859	0.0416283	-	-	-
									MSTRG.17026	3.13651	21.6615	-2.78789976155859	0.0434198	-	-	-
									ENSG00000151835	1445.93	10022	-2.79310617298636	5.02848e-16	ENSG00000151835	13:-:23328826-23411513	SACS
									ENSG00000270977	9.40953	66.0159	-2.81061983805867	0.00432846	ENSG00000270977	17:-:35893707-35911023	AC015849.16
									MSTRG.11534	4.18201	29.9135	-2.83852583462856	0.0421571	-	-	-
									MSTRG.31932	7.31852	52.6064	-2.84561525941488	0.00570937	-	-	-
									MSTRG.51603	4.18201	30.945	-2.8874354351095	0.038202	-	-	-
									MSTRG.7227	3.13651	23.7245	-2.91914429483684	0.0287293	-	-	-
									ENSG00000091428	3.13651	23.7245	-2.91914429483684	0.0301919	ENSG00000091428	2:+:172735274-173052893	RAPGEF4
									MSTRG.56477	3.13651	23.7245	-2.91914429483684	0.0414283	-	-	-
									MSTRG.18559	79.4582	615.805	-2.95420444732221	3.22956e-10	ENSG00000278603|ENSG00000276710	15:+:82472203-82472426|15:+:82459472-82477258	RP13-608F4.5|CSPG4P10
									ENSG00000196227	88.8678	693.167	-2.96347132614205	9.17973e-09	ENSG00000196227	20:+:59933764-59948680	FAM217B
									MSTRG.4513	18.8191	148.536	-2.98054483950099	1.95263e-05	-	-	-
									MSTRG.41644	3.13651	24.756	-2.98054483950099	0.0284664	-	-	-
									ENSG00000280107	3.13651	24.756	-2.98054483950099	0.0495819	ENSG00000280107	6:+:28170845-28172521	AL022393.9
									MSTRG.6650	5.22752	42.2915	-3.01616874923171	0.0100685	-	-	-
									MSTRG.14294	3.13651	26.819	-3.09602205692092	0.0485431	-	-	-
									ENSG00000263606	5.22752	45.386	-3.11804836325092	0.00431324	ENSG00000263606	18:-:2945550-2946890	RP11-737O24.3
									MSTRG.14929	5.22752	45.386	-3.11804836325092	0.00443316	-	-	-
									MSTRG.48692	4.18201	37.134	-3.1504698409433	0.00614879	-	-	-
									MSTRG.41517	4.18201	37.134	-3.1504698409433	0.0116062	-	-	-
									ENSG00000241889	3.13651	27.8505	-3.1504698409433	0.0212116	ENSG00000241889	3:+:113885298-113886031	RP11-435F17.3
									MSTRG.6329	2.09101	18.567	-3.1504698409433	0.0446077	-	-	-
									ENSG00000224189	2.09101	18.567	-3.1504698409433	0.0459903	ENSG00000224189	2:-:176173195-176188958	HAGLR
									ENSG00000239218	2.09101	18.567	-3.1504698409433	0.0474574	ENSG00000239218	8:-:38434347-38435664	RPS20P22
									MSTRG.10110	6.27302	57.7639	-3.20293726083743	0.000790782	-	-	-
									MSTRG.36455	3.13651	28.882	-3.20293726083743	0.0187748	-	-	-
									ENSG00000177807	4.18201	39.197	-3.22847235294457	0.00876448	ENSG00000177807	1:-:159998841-160070248	KCNJ10
									ENSG00000164669	3.13651	29.9135	-3.2535633339074	0.00732188	ENSG00000164669	7:+:65141225-65234216	INTS4P1
									MSTRG.53830	5.22752	51.5749	-3.30247293438835	0.00313916	-	-	-
									ENSG00000105472	20.9101	213.52	-3.35210370211295	2.0898e-06	ENSG00000105472	19:+:50723329-50725718	CLEC11A
									ENSG00000235989	4.18201	43.323	-3.37286226227975	0.00129158	ENSG00000235989	22:+:30922308-30932449	MORC2-AS1
									MSTRG.33763	4.18201	43.323	-3.37286226227975	0.00249964	-	-	-
									MSTRG.36692	2.09101	21.6615	-3.37286226227975	0.024116	-	-	-
									MSTRG.29349	2.09101	21.6615	-3.37286226227975	0.0359559	-	-	-
									MSTRG.53296	3.13651	33.008	-3.39558233877983	0.00740973	-	-	-
									MSTRG.51699	3.13651	33.008	-3.39558233877983	0.0117999	-	-	-
									ENSG00000273061	2.09101	22.693	-3.43997645813828	0.0267218	ENSG00000273061	9:-:4676600-4679502	CDC37L1-AS1
									MSTRG.8786	2.09101	22.693	-3.43997645813828	0.0278112	-	-	-
									MSTRG.38031	2.09101	22.693	-3.43997645813828	0.0472417	-	-	-
									MSTRG.37155	6.27302	71.1734	-3.504106795558	0.000113909	-	-	-
									MSTRG.46326	2.09101	23.7245	-3.504106795558	0.0243699	-	-	-
									MSTRG.7883	2.09101	23.7245	-3.504106795558	0.035692	-	-	-
									MSTRG.39925	2.09101	23.7245	-3.504106795558	0.0399002	-	-	-
									MSTRG.56825	7.31852	86.6459	-3.56550734022214	0.000159728	-	-	-
									MSTRG.30798	3.13651	37.134	-3.56550734022214	0.00802441	-	-	-
									ENSG00000132010	2.09101	24.756	-3.56550734022214	0.0119771	ENSG00000132010	19:-:12092843-12140407	ZNF20
									MSTRG.14839	2.09101	24.756	-3.56550734022214	0.0271507	-	-	-
									MSTRG.39049	19.8646	237.245	-3.57810737700178	2.71293e-07	-	-	-
									MSTRG.46341	2.09101	25.7875	-3.62440102927571	0.0110001	-	-	-
									ENSG00000237870	3.13651	39.197	-3.64350985222342	0.00520659	ENSG00000237870	7:-:116275606-116286734	AC073130.1
									MSTRG.4213	8.36403	107.276	-3.68098455764208	4.68865e-06	-	-	-
									MSTRG.41229	2.09101	26.819	-3.68098455764208	0.0309333	-	-	-
									MSTRG.1121	6.27302	83.5514	-3.73543234166445	9.06895e-06	-	-	-
									MSTRG.27575	2.09101	27.8505	-3.73543234166445	0.00890899	-	-	-
									MSTRG.14041	2.09101	27.8505	-3.73543234166445	0.0172904	-	-	-
									MSTRG.55497	1220.1	16370.9	-3.7460614057121	5.34643e-28	-	-	-
									MSTRG.41847	3.13651	42.2915	-3.75313434339791	0.000731002	-	-	-
									MSTRG.29101	4.18201	57.7639	-3.78789976155859	0.00100838	-	-	-
									MSTRG.5423	2.09101	30.945	-3.8874354351095	0.00681449	-	-	-
									ENSG00000236714	2.09101	30.945	-3.8874354351095	0.00744637	ENSG00000236714	5:+:142745600-142760998	AC005592.1
									MSTRG.52551	1.0455	15.4725	-3.8874354351095	0.0347879	-	-	-
									MSTRG.56276	3.13651	49.5119	-3.98054483950099	0.000902097	ENSG00000015285	X:+:48676596-48691427	WAS
									MSTRG.43879	2.09101	33.008	-3.98054483950099	0.00448763	-	-	-
									MSTRG.56406	2.09101	33.008	-3.98054483950099	0.0107391	-	-	-
									MSTRG.27288	3.13651	50.5434	-4.01029218289504	0.0020026	-	-	-
									MSTRG.13396	1.0455	18.567	-4.1504698409433	0.0348612	-	-	-
									ENSG00000224165	1.0455	19.5985	-4.22847235294457	0.0304555	ENSG00000224165	2:+:24971390-25039694	DNAJC27-AS1
									ENSG00000182752	2.09101	40.2285	-4.26594705836323	0.00290201	ENSG00000182752	9:+:116153804-116402322	PAPPA
									MSTRG.43932	1.0455	20.63	-4.30247293438835	0.0138021	-	-	-
									MSTRG.10286	1.0455	20.63	-4.30247293438835	0.0190296	-	-	-
									MSTRG.10478	1.0455	20.63	-4.30247293438835	0.0327785	-	-	-
									MSTRG.47637	1.0455	20.63	-4.30247293438835	0.038234	-	-	-
									MSTRG.7581	1.0455	20.63	-4.30247293438835	0.0452082	-	-	-
									ENSG00000184160	35.5471	708.64	-4.31724828706875	1.77761e-16	ENSG00000184160	4:+:3766348-3768526	ADRA2C
									MSTRG.18976	1.0455	21.6615	-4.37286226227975	0.0314669	-	-	-
									MSTRG.107	1.0455	21.6615	-4.37286226227975	0.0341479	-	-	-
									MSTRG.55583	20.9101	440.45	-4.39670900423411	9.53572e-12	-	-	-
									MSTRG.14238	1.0455	22.693	-4.43997645813828	0.0443573	-	-	-
									ENSG00000176563	5.22752	117.591	-4.49150675877837	1.40934e-07	ENSG00000176563	17:+:42798792-42811587	CNTD1
									MSTRG.49782	3.13651	73.2364	-4.54532945828451	8.77605e-06	-	-	-
									MSTRG.6003	1.0455	27.8505	-4.73543234166445	0.00719312	-	-	-
									ENSG00000228526	9.40953	273.347	-4.86046838750924	7.86859e-13	ENSG00000228526	1:-:9148011-9196983	MIR34A
									MSTRG.9561	2.09101	60.8584	-4.86318788886283	2.7131e-05	-	-	-
									MSTRG.29897	1.0455	30.945	-4.8874354351095	0.000551937	-	-	-
									MSTRG.808	1.0455	30.945	-4.8874354351095	0.00165919	-	-	-
									MSTRG.20861	3.13651	96.9609	-4.95017119045747	7.90627e-08	-	-	-
									ENSG00000213881	1.0455	35.071	-5.06800768075133	0.00416653	ENSG00000213881	8:+:61202350-61203220	NPM1P6
									MSTRG.3297	1.0455	40.2285	-5.26594705836323	0.000425854	-	-	-
									MSTRG.21356	1.0455	45.386	-5.43997645813828	0.00078007	-	-	-
									MSTRG.52975	2.09101	95.9294	-5.51970365060902	1.54948e-06	-	-	-
									MSTRG.15562	1.0455	51.5749	-5.62440102927571	0.000247898	-	-	-
